# Supplementary material for: Crystal structure and Hirshfeld surface analysis of bis­[hydrazinium(1+)] hexa­fluorido­silicate: (N2H5)2SiF6
Source: Acta Crystallogr E Crystallogr Commun. 2019 Sep 20;75(Pt 10):1507–10. doi: 10.1107/S2056989019012672 (PMC6775730; doi:10.1107/S2056989019012672)
Supplement: Supplementary file 1 [file e-75-01507-sup1.cif]

##############################################################################
#                                                                            #
# This CIF contains the data in a paper accepted for publication in          #
# Acta Crystallographica Section E. It conforms to the requirements of       #
# Notes for Authors for Acta Crystallographica Section E, and has been       #
# peer reviewed under the auspices of the IUCr Commission on Journals.       #
#                                                                            #
# Full details of the Crystallographic Information File format               #
# are given in the paper "The Crystallographic Information File (CIF):       #
# a New Standard Archive File for Crystallography" by S. R. Hall, F. H.      #
# Allen and I. D. Brown [Acta Cryst. (1991), A47, 655-685].                  #
#                                                                            #
# The current version of the core CIF dictionary is obtainable from          #
# ftp://ftp.iucr.org/pub/cif_core.dic.                                       #
#                                                                            #
# Software is freely available for graphical display of the structure(s)     #
# in this CIF. For information consult the CIF software page                 #
# http://www.iucr.org/resources/cif/software.                                #
#                                                                            #
# This file may be used for bona fide research purposes within the           #
# scientific community so long as proper attribution is given to the journal # 
# article from which it was obtained.                                        #
#                                                                            #
##############################################################################
data_I
_audit_creation_method     'SHELXL-2018/3'
_journal_date_recd_electronic     2019-08-20
_journal_date_accepted     2019-09-11
_journal_name_full     'Acta Crystallographica, Section E'
_journal_year     2019
_journal_volume     75
_journal_issue     10
_journal_page_first     1507
_journal_page_last     1510
_journal_paper_category     GI
_journal_paper_doi     10.1107/S2056989019012672
_journal_coeditor_code     HB7850
_publ_contact_author_name     'Ali Ouasri'
_publ_contact_author_address
;
Laboratoire de physico-chimie des mat\'eriaux inorganiques, Universit\'e
Ibn Tofail, Facult\'e des Sciences, BP 133, 14000 Kenitra, Morocco
;
_publ_contact_author_email     'a_ouasri@yahoo.com'
_publ_contact_author_fax     '212 537 77 54 40'
_publ_contact_author_phone     '212 537 77 54 40'
_publ_section_title
;
Crystal structure and Hirshfeld surface analysis of bis[hydrazinium(1+)]
hexafluoridosilicate: (N~2~H~5~)~2~SiF~6~
;
loop_
    _publ_author_name
    _publ_author_footnote
    _publ_author_address
    'Ouasri, Ali' .
;
Laboratoire de Physico-chimie des Mat\'eriaux Inorganiques,
Universit\'e Ibn Tofail, Facult\'e des Sciences, BP 133, 14000 Kenitra,
 Morocco
Centre R\'egional des M\'etiers de l'Education et de la Formation,
Madinat Al Irfane, Souissi, BP 6210 Rabat, Morocco
;
    'Lambarki, Fatima' .
;
Laboratoire de Physico-chimie des Mat\'eriaux Inorganiques,
Universit\'e Ibn Tofail, Facult\'e des Sciences, BP 133, 14000 Kenitra,
 Morocco
;
    'Rhandour, Ali' .
;
Laboratoire de Physico-chimie des Mat\'eriaux Inorganiques,
Universit\'e Ibn Tofail, Facult\'e des Sciences, BP 133, 14000 Kenitra,
 Morocco
;
    'Saadi, Mohamed' .
;
Laboratoire de Chimie Appliqu\'ee des Mat\'eriaux,
Centre des Sciences des Mat\'eriaux, Faculty of Sciences,
Mohammed V University in Rabat,
Avenue Ibn Batouta, BP 1014, Rabat, Morocco
;
    'El Ammari, Lahcen' .
;
Laboratoire de Chimie Appliqu\'ee des Mat\'eriaux,
Centre des Sciences des Mat\'eriaux, Faculty of Sciences,
Mohammed V University in Rabat,
Avenue Ibn Batouta, BP 1014, Rabat, Morocco
;
_publ_section_synopsis
;
The title compound is a salt formed by a hydrazinium (1+) cation and a
hexafluoridosilicate anion interconnected by N---H...N and N---H...F hydrogen
bonds.
;
_chemical_name_systematic
;
Bis[hydrazinium(1+)] hexafluoridosilicate
;
_chemical_name_common     ?
_chemical_formula_moiety     'F6 H10 N4 Si'
_chemical_formula_sum     'F6 H10 N4 Si'
_chemical_formula_structural     '(N2 H5)2 (Si F6)'
_chemical_formula_weight     208.21
_chemical_melting_point     ?
_space_group_crystal_system     monoclinic
_space_group_name_H-M_alt     'P 21/n'
_space_group_name_Hall     '-P 2yn'
loop_
    _space_group_symop_operation_xyz
    'x, y, z'
    '-x+1/2, y+1/2, -z+1/2'
    '-x, -y, -z'
    'x-1/2, -y-1/2, z-1/2'
_cell_length_a     5.9496(3)
_cell_length_b     5.2484(2)
_cell_length_c     11.0029(5)
_cell_angle_alpha     90
_cell_angle_beta     100.2450(10)
_cell_angle_gamma     90
_cell_volume     338.10(3)
_cell_formula_units_Z     2
_cell_measurement_reflns_used     1488
_cell_measurement_theta_min     3.650
_cell_measurement_theta_max     34.964
_cell_measurement_temperature     296(2)
_exptl_crystal_description     'Block'
_exptl_crystal_colour     'colourless'
_exptl_crystal_size_max     0.31
_exptl_crystal_size_mid     0.24
_exptl_crystal_size_min     0.16
_exptl_crystal_density_diffrn     2.045
_exptl_crystal_F_000     212
_exptl_absorpt_coefficient_mu     0.416
_exptl_absorpt_correction_type     multi-scan
_exptl_absorpt_process_details
;
(SADABS; Krause <i>et al.</i>, 2015)
;
_exptl_absorpt_correction_T_min     0.6379
_exptl_absorpt_correction_T_max     0.7464
_diffrn_ambient_temperature     296(2)
_diffrn_radiation_type     MoK\a
_diffrn_radiation_wavelength     0.71073
_diffrn_radiation_source     'INCOATEC I\mS micro-focus source'
_diffrn_radiation_monochromator     'HELIOS mirror optics'
_diffrn_measurement_device_type     'Bruker D8 VENTURE Super DUO'
_diffrn_measurement_method     '\f and \w scans'
_diffrn_detector     'PHOTON100 CMOS area-detector'
_diffrn_detector_area_resol_mean     10.4167
_diffrn_reflns_number     19683
_diffrn_reflns_av_R_equivalents     0.0269
_diffrn_reflns_av_unetI/netI     0.0142
_diffrn_reflns_theta_min     3.650
_diffrn_reflns_theta_max     34.964
_diffrn_reflns_theta_full     25.242
_diffrn_measured_fraction_theta_max     0.998
_diffrn_measured_fraction_theta_full     0.995
_diffrn_reflns_limit_h_min     -9
_diffrn_reflns_limit_h_max     9
_diffrn_reflns_limit_k_min     -8
_diffrn_reflns_limit_k_max     8
_diffrn_reflns_limit_l_min     -17
_diffrn_reflns_limit_l_max     17
_reflns_number_total     1488
_reflns_number_gt     1379
_reflns_threshold_expression     'I > 2\s(I)'
_refine_ls_structure_factor_coef     Fsqd
_refine_ls_matrix_type     full
_refine_ls_R_factor_all     0.0229
_refine_ls_R_factor_gt     0.0206
_refine_ls_wR_factor_gt     0.0575
_refine_ls_wR_factor_ref     0.0586
_refine_ls_goodness_of_fit_ref     1.064
_refine_ls_restrained_S_all     1.064
_refine_ls_number_reflns     1488
_refine_ls_number_parameters     54
_refine_ls_number_restraints     0
_refine_ls_hydrogen_treatment     constr
_refine_ls_weighting_scheme     calc
_refine_ls_weighting_details
              'w=1/[\s^2^(Fo^2^)+(0.0348P)^2^+0.0360P] where P=(Fo^2^+2Fc^2^)/3'
_atom_sites_solution_hydrogens     mixed
_atom_sites_solution_primary     ?
_atom_sites_solution_secondary     ?
_refine_ls_shift/su_max     0.001
_refine_ls_shift/su_mean     0.000
_refine_diff_density_max     0.267
_refine_diff_density_min     -0.221
_refine_ls_extinction_method
;
SHELXL-2018/3 (Sheldrick 2015b)
;
_refine_ls_extinction_coef     0.093(10)
_refine_ls_extinction_expression
                                  'Fc^*^=kFc[1+0.001xFc^2^\l^3^/sin(2\q)]^-1/4^'
loop_
    _atom_type_symbol
    _atom_type_description
    _atom_type_scat_dispersion_real
    _atom_type_scat_dispersion_imag
    _atom_type_scat_source
    'H' 'H' 0.0000 0.0000
                         'International Tables Vol C Tables 4.2.6.8 and 6.1.1.4'
    'N' 'N' 0.0061 0.0033
                         'International Tables Vol C Tables 4.2.6.8 and 6.1.1.4'
    'F' 'F' 0.0171 0.0103
                         'International Tables Vol C Tables 4.2.6.8 and 6.1.1.4'
    'Si' 'Si' 0.0817 0.0704
                         'International Tables Vol C Tables 4.2.6.8 and 6.1.1.4'
_computing_data_collection
;
APEX3 (Bruker, 2016)
;
_computing_cell_refinement
;
SAINT-Plus (Bruker, 2016)
;
_computing_data_reduction
;
SAINT-Plus (Bruker, 2016)
;
_computing_structure_solution
;
<i>SHELXT2014/7</i> (Sheldrick, 2015a)
;
_computing_structure_refinement
;
<i>SHELXL2014/7</i> (Sheldrick, 2015b)
;
_computing_molecular_graphics
;
Ortep-3 for Windows (Farrugia, 2012)
;
_computing_publication_material
;
Mercury (Macrae <i>et al.</i>, 2008)and publCIF (Westrip, 2010)
;
loop_
    _atom_site_type_symbol
    _atom_site_label
    _atom_site_fract_x
    _atom_site_fract_y
    _atom_site_fract_z
    _atom_site_U_iso_or_equiv
    _atom_site_adp_type
    _atom_site_calc_flag
    _atom_site_occupancy
    _atom_site_disorder_assembly
    _atom_site_disorder_group
    Si Si1 0.500000 0.000000 0.500000 0.01562(7) Uani d 1 . .
    F F1 0.28419(6) -0.13785(8) 0.55514(4) 0.02516(10) Uani d 1 . .
    F F3 0.31234(7) 0.21784(8) 0.42375(4) 0.02473(10) Uani d 1 . .
    F F2 0.55101(7) 0.18926(8) 0.62475(4) 0.02576(10) Uani d 1 . .
    N N1 0.46840(9) 0.60149(11) 0.77712(5) 0.02307(11) Uani d 1 . .
    H H1A 0.530893 0.639080 0.711612 0.035 Uiso calc 1 . .
    H H1B 0.334122 0.525916 0.752445 0.035 Uiso calc 1 . .
    H H1C 0.560407 0.497003 0.826736 0.035 Uiso calc 1 . .
    N N2 0.43562(9) 0.83227(11) 0.84285(5) 0.02447(11) Uani d 1 . .
    H H2A 0.390725 0.785787 0.906243 0.037 Uiso d 1 . .
    H H2B 0.567906 0.898565 0.869296 0.037 Uiso d 1 . .
loop_
    _atom_site_aniso_label
    _atom_site_aniso_U_11
    _atom_site_aniso_U_22
    _atom_site_aniso_U_33
    _atom_site_aniso_U_12
    _atom_site_aniso_U_13
    _atom_site_aniso_U_23
    Si1 0.01429(10) 0.01983(11) 0.01242(10) 0.00065(6) 0.00149(6) -0.00092(6)
    F1 0.02032(17) 0.0332(2) 0.02288(17) -0.00450(14) 0.00636(13) 0.00188(14)
    F3 0.02217(17) 0.02512(18) 0.02510(18) 0.00506(13) -0.00071(13) 0.00348(13)
    F2 0.02585(18) 0.0309(2) 0.01981(17) 0.00025(14) 0.00210(13) -0.01005(14)
    N1 0.0199(2) 0.0245(2) 0.0237(2) -0.00006(16) 0.00101(16) 0.00587(18)
    N2 0.0222(2) 0.0289(2) 0.0220(2) -0.00171(18) 0.00320(17) 0.00167(18)
_geom_special_details
;
 All esds (except the esd in the dihedral angle between two l.s. planes)
 are estimated using the full covariance matrix.  The cell esds are taken
 into account individually in the estimation of esds in distances, angles
 and torsion angles; correlations between esds in cell parameters are only
 used when they are defined by crystal symmetry.  An approximate (isotropic)
 treatment of cell esds is used for estimating esds involving l.s. planes.
;
loop_
    _geom_bond_atom_site_label_1
    _geom_bond_atom_site_label_2
    _geom_bond_site_symmetry_2
    _geom_bond_distance
    _geom_bond_publ_flag
    Si1 F2 3_656 1.6777(4) ?
    Si1 F2 . 1.6777(4) ?
    Si1 F1 3_656 1.6785(4) ?
    Si1 F1 . 1.6785(4) ?
    Si1 F3 3_656 1.7101(4) ?
    Si1 F3 . 1.7101(4) ?
    N1 N2 . 1.4416(8) ?
    N1 H1A . 0.8900 ?
    N1 H1B . 0.8900 ?
    N1 H1C . 0.8900 ?
    N2 H2A . 0.8268 ?
    N2 H2B . 0.8624 ?
loop_
    _geom_angle_atom_site_label_1
    _geom_angle_atom_site_label_2
    _geom_angle_atom_site_label_3
    _geom_angle_site_symmetry_1
    _geom_angle_site_symmetry_3
    _geom_angle
    _geom_angle_publ_flag
    F2 Si1 F2 3_656 . 180.0 ?
    F2 Si1 F1 3_656 3_656 89.90(2) ?
    F2 Si1 F1 . 3_656 90.10(2) ?
    F2 Si1 F1 3_656 . 90.10(2) ?
    F2 Si1 F1 . . 89.90(2) ?
    F1 Si1 F1 3_656 . 180.0 ?
    F2 Si1 F3 3_656 3_656 90.74(2) ?
    F2 Si1 F3 . 3_656 89.26(2) ?
    F1 Si1 F3 3_656 3_656 89.48(2) ?
    F1 Si1 F3 . 3_656 90.52(2) ?
    F2 Si1 F3 3_656 . 89.26(2) ?
    F2 Si1 F3 . . 90.74(2) ?
    F1 Si1 F3 3_656 . 90.52(2) ?
    F1 Si1 F3 . . 89.48(2) ?
    F3 Si1 F3 3_656 . 180.0 ?
    N2 N1 H1A . . 109.5 ?
    N2 N1 H1B . . 109.5 ?
    H1A N1 H1B . . 109.5 ?
    N2 N1 H1C . . 109.5 ?
    H1A N1 H1C . . 109.5 ?
    H1B N1 H1C . . 109.5 ?
    N1 N2 H2A . . 105.6 ?
    N1 N2 H2B . . 108.1 ?
    H2A N2 H2B . . 104.3 ?
loop_
    _geom_hbond_atom_site_label_D
    _geom_hbond_atom_site_label_H
    _geom_hbond_atom_site_label_A
    _geom_hbond_site_symmetry_A
    _geom_hbond_distance_DH
    _geom_hbond_distance_HA
    _geom_hbond_distance_DA
    _geom_hbond_angle_DHA
    _geom_hbond_publ_flag
    N1 H1A F1 1_565 0.89 2.36 2.8436(7) 114 yes
    N1 H1A F3 3_666 0.89 2.04 2.9174(7) 170 yes
    N1 H1B N2 2_546 0.89 2.03 2.8963(8) 165 yes
    N1 H1C F3 4_666 0.89 2.02 2.9025(7) 170 yes
    N1 H1C F2 2_656 0.89 2.49 2.9078(7) 109 yes
    N2 H2A F1 2_556 0.83 2.52 3.0952(7) 127 yes
    N2 H2A F2 2_556 0.83 2.64 3.0725(7) 114 yes
    N2 H2A F3 2_556 0.83 2.43 3.2373(7) 167 yes
    N2 H2B F3 4_676 0.86 2.49 3.2683(7) 150 yes
    N2 H2B F2 2_656 0.86 2.51 3.1036(7) 127 yes
    N2 H2B F1 4_666 0.86 2.60 3.0124(7) 110 yes
_shelx_space_group_comment
;
The symmetry employed for this shelxl refinement is uniquely defined
by the following loop, which should always be used as a source of
symmetry information in preference to the above space-group names.
They are only intended as comments.
;
_shelx_hkl_file
;
  -1   0   0    0.10    0.10
   1   0   0    0.00    0.10
   1   0   0    0.40    0.10
   1   0   0    0.20    0.10
   1   0   0    0.20    0.10
   1   0   0    0.10    0.20
   1   0   0    0.20    0.10
   1   0   0   -0.10    0.10
   1   0   0   -0.20    0.20
  -1   0   0    0.10    0.10
  -1   0   0   -0.10    0.10
  -1   0   0    0.20    0.10
  -1   0   0   -0.10    0.10
  -2   0   0 2260.67   55.69
   2   0   0 2208.18   55.49
   2   0   0 2068.19   55.69
  -3   0   0   -0.20    0.20
  -3   0   0   -0.20    0.20
   3   0   0    0.00    0.20
   3   0   0   -0.40    0.40
   3   0   0    0.90    0.50
  -3   0   0    0.20    0.20
  -3   0   0    0.30    0.30
  -3   0   0   -0.30    0.20
  -3   0   0   -0.20    0.20
   4   0   0 2416.46   61.39
   4   0   0 2489.35   60.59
  -4   0   0 2455.85   60.59
  -4   0   0 2386.76   60.89
  -4   0   0 2344.67   60.89
  -4   0   0 2278.97   60.89
  -4   0   0 2328.87   60.89
  -4   0   0 2366.96   60.89
   4   0   0 2328.67   61.69
   5   0   0    1.20    1.10
  -5   0   0    1.40    1.30
   5   0   0    0.00    0.40
   5   0   0    0.00    0.40
  -5   0   0    0.60    0.50
   5   0   0   -0.10    0.50
   5   0   0    0.50    1.50
  -5   0   0    0.00    0.40
  -5   0   0    1.40    0.60
   6   0   0  145.89    5.90
   6   0   0  154.08    5.30
   6   0   0  165.08    4.70
  -6   0   0  161.48    5.00
  -6   0   0  156.38    5.30
  -6   0   0  160.28    5.20
   6   0   0  160.78    6.40
  -6   0   0  158.78    5.30
  -7   0   0    1.40    1.30
  -7   0   0    0.40    1.20
   7   0   0    1.40    1.90
  -7   0   0    0.80    1.20
  -7   0   0    1.20    1.20
  -7   0   0    2.60    1.30
   7   0   0   -0.80    2.40
   7   0   0    0.00    1.10
   7   0   0    1.40    0.70
  -8   0   0   31.90    3.20
  -8   0   0   42.20    3.30
   8   0   0   40.10    5.70
   8   0   0   43.90    4.70
  -8   0   0   42.90    3.40
  -8   0   0   40.50    3.40
  -8   0   0   40.10    3.10
   8   0   0   33.70    3.30
  -9   0   0   -2.20    3.00
  -9   0   0   -0.30    2.30
   9   0   0   -2.80    3.30
  -9   0   0    4.20    2.30
  -9   0   0   -0.50    2.30
   9   0   0    0.10    2.10
  10   0   0   10.90    3.00
  10   0   0    7.70    4.40
 -10   0   0   15.50    3.30
 -10   0   0   14.50    3.20
 -10   0   0   13.20    3.40
   0  -1   0    0.10    0.10
   0  -1   0    0.00    0.10
   0  -1   0    0.00    0.10
   0  -1   0   -0.30    0.30
   0  -1   0    0.10    0.10
   0  -1   0    0.10    0.10
   0  -1   0    0.00    0.10
   0   1   0    0.00    0.10
   0   1   0    0.30    0.10
   0   1   0    0.10    0.30
   0   1   0    0.00    0.10
  -2  -1   0  950.30   25.20
   2  -1   0  936.11   25.40
   2  -1   0 1013.80   25.10
   2  -1   0  925.51   25.80
   2  -1   0 1039.20   25.10
  -2  -1   0 1018.40   25.10
  -2  -1   0  948.81   25.20
   2  -1   0 1001.50   25.10
   2  -1   0 1000.40   25.20
   2  -1   0 1015.20   25.20
  -2  -1   0  923.01   25.10
   2   1   0  967.30   25.10
   2   1   0  963.40   25.10
  -2   1   0  976.00   25.00
  -2   1   0  975.90   25.10
   2   1   0  991.70   25.20
   2   1   0  965.70   25.10
  -2   1   0  963.90   25.10
  -2   1   0 1039.90   25.50
  -2   1   0  953.10   25.10
   2   1   0  994.30   25.30
   2   1   0  973.50   25.20
  -2   1   0  960.10   25.20
  -2   1   0  986.10   25.10
  -3  -1   0   16.80    0.90
  -3  -1   0   14.40    0.80
  -3  -1   0   17.60    0.60
  -3  -1   0   17.70    0.90
   3  -1   0   18.00    0.80
   3  -1   0   16.40    1.20
  -3  -1   0   16.50    1.00
   3  -1   0   16.20    0.90
   3  -1   0   22.30    2.50
  -3  -1   0   15.70    0.90
  -3   1   0   17.10    0.80
  -3   1   0   16.70    0.90
  -3   1   0   17.10    0.70
   3   1   0   17.30    1.10
  -3   1   0   17.60    0.90
   3   1   0   16.40    0.80
  -3   1   0   16.60    1.60
  -3   1   0   16.30    0.90
  -3   1   0   15.90    0.90
  -4  -1   0 1708.23   44.90
   4  -1   0 1775.32   44.80
  -4  -1   0 1722.73   44.80
  -4  -1   0 1727.23   44.90
  -4  -1   0 1745.83   44.90
   4  -1   0 1756.62   46.00
   4  -1   0 1764.22   45.40
   4   1   0 1712.23   44.70
  -4   1   0 1777.12   44.50
  -4   1   0 1765.12   44.80
  -4   1   0 1753.02   44.90
  -4   1   0 1750.82   44.70
   4   1   0 1751.52   45.30
  -4   1   0 1700.93   44.80
  -4   1   0 1699.13   44.90
   4   1   0 1783.22   45.40
   5  -1   0  462.15   12.30
  -5  -1   0  451.85   12.40
  -5  -1   0  457.75   12.40
   5  -1   0  456.85   13.10
   5  -1   0  446.76   13.60
  -5  -1   0  447.96   12.50
  -5  -1   0  457.25   12.40
  -5  -1   0  461.75   12.50
   5   1   0  463.45   13.10
   5   1   0  426.66   13.00
  -5   1   0  453.85   12.40
  -5   1   0  441.26   13.30
   5   1   0  458.85   12.10
  -5   1   0  448.76   11.80
  -5   1   0  403.86   12.70
  -5   1   0  469.45   12.40
  -5   1   0  467.25   12.20
   6  -1   0  302.07    8.70
   6  -1   0  298.37   10.30
  -6  -1   0  288.97    8.90
  -6  -1   0  297.87    8.80
  -6  -1   0  310.07    8.90
  -6  -1   0  304.37    8.90
   6  -1   0  297.37    9.70
   6   1   0  292.97    9.50
  -6   1   0  301.87    8.90
  -6   1   0  295.27    8.80
  -6   1   0  304.27    8.80
   6   1   0  304.37    8.40
   6   1   0  298.37    9.70
   6   1   0  307.17    9.00
  -6   1   0  312.67    8.50
  -6   1   0  296.07    8.90
   7  -1   0    0.20    2.60
  -7  -1   0    1.50    1.40
  -7  -1   0    1.30    1.10
  -7  -1   0   -1.80    1.20
  -7  -1   0    0.70    1.10
   7  -1   0   -0.60    1.10
  -7  -1   0    0.40    1.30
   7  -1   0   -0.50    1.90
   7   1   0    0.30    1.90
  -7   1   0   -0.90    1.10
   7   1   0    0.00    0.90
  -7   1   0   -0.10    1.20
   7   1   0    3.50    2.50
  -7   1   0    0.60    0.80
  -7   1   0   -0.30    1.30
  -7   1   0    1.50    1.40
   7   1   0   -0.70    1.30
  -8  -1   0    1.00    1.70
  -8  -1   0   -0.50    1.50
  -8  -1   0   -0.10    1.60
   8  -1   0   -1.50    1.50
   8  -1   0    1.90    2.60
  -8  -1   0   -1.20    1.60
   8  -1   0    9.00    4.20
  -8  -1   0    0.90    1.70
   8   1   0   -1.80    1.60
  -8   1   0    0.00    1.70
  -8   1   0    0.80    1.90
   8   1   0    2.10    3.90
  -8   1   0    2.00    1.80
   8   1   0    4.00    1.30
  -8   1   0    2.80    1.80
  -8   1   0    1.10    1.30
   8   1   0    1.20    2.40
  -9  -1   0   51.89    4.20
  -9  -1   0   49.80    4.80
  -9  -1   0   55.99    4.50
  -9  -1   0   51.99    4.30
  -9  -1   0   48.90    4.80
   9  -1   0   38.50    4.10
   9  -1   0   53.89    6.20
  -9   1   0   46.10    4.20
  -9   1   0   51.19    4.90
   9   1   0   46.10    4.40
   9   1   0   55.19    6.20
  -9   1   0   42.60    4.30
  -9   1   0   45.90    4.40
 -10  -1   0   10.90    3.10
  10  -1   0   12.10    4.50
 -10  -1   0   15.90    3.20
  10  -1   0   12.70    2.90
 -10  -1   0   11.70    3.20
 -10   1   0   12.00    3.10
  10   1   0   10.70    3.10
  10   1   0    7.90    3.20
  10   1   0   14.50    4.80
 -10   1   0   12.30    3.30
 -10   1   0   13.90    4.00
 -10   1   0   10.60    3.40
   0  -2   0 2100.49   51.39
   0  -2   0 2057.79   51.39
   0  -2   0 1873.01   51.89
   0  -2   0 2159.28   51.39
   0  -2   0 1838.22   51.49
   0  -2   0 2068.89   51.39
   1  -2   0 1145.79   28.10
  -1  -2   0 1068.49   28.20
  -1  -2   0 1123.89   28.10
   1  -2   0 1103.49   28.20
   1  -2   0 1098.19   28.10
   1  -2   0 1028.40   28.80
  -1  -2   0 1086.59   28.20
  -1  -2   0 1015.80   28.40
  -1  -2   0 1064.59   28.30
  -1  -2   0 1062.69   28.10
   1  -2   0 1119.39   28.10
   1  -2   0 1157.88   28.10
  -1  -2   0 1118.39   28.20
   1  -2   0 1118.79   28.10
   1   2   0 1096.79   28.20
  -1   2   0 1114.39   29.00
   1   2   0 1124.09   28.30
  -1   2   0 1104.69   28.10
  -1   2   0 1101.99   28.10
  -1   2   0 1089.29   28.10
  -1   2   0 1090.39   28.20
   1   2   0 1039.10   28.20
   1   2   0 1099.79   28.10
  -1   2   0 1154.88   28.30
   1   2   0 1094.39   28.20
  -1   2   0 1072.59   28.10
   1   2   0 1079.79   28.50
   2  -2   0  887.01   22.70
   2  -2   0  901.81   23.30
   2  -2   0  860.81   24.00
   2  -2   0  937.61   23.00
  -2  -2   0  876.11   23.10
  -2  -2   0  923.21   23.00
   2  -2   0  919.21   23.00
  -2  -2   0  875.01   23.10
  -2  -2   0  875.01   23.20
  -2   2   0  893.91   23.00
  -2   2   0  891.01   23.00
  -2   2   0  902.71   24.10
   2   2   0  883.91   23.10
   2   2   0  877.71   23.30
   2   2   0  882.71   23.00
  -2   2   0  866.71   23.00
  -2   2   0  904.81   23.20
  -2   2   0  890.01   23.00
  -2   2   0  869.21   22.90
   3  -2   0    7.80    0.70
  -3  -2   0    7.50    0.70
  -3  -2   0    7.60    0.60
  -3  -2   0    7.60    0.80
   3  -2   0    6.60    0.80
  -3  -2   0    7.00    0.80
   3  -2   0    7.90    1.70
   3  -2   0    8.40    0.60
  -3   2   0    7.10    0.70
   3   2   0    7.70    0.90
   3   2   0    7.40    0.70
  -3   2   0    6.90    0.60
  -3   2   0    9.80    1.40
  -3   2   0    7.20    0.80
  -3   2   0    8.40    0.70
  -3   2   0    7.70    0.70
  -3   2   0    7.00    0.50
   3   2   0    7.60    0.70
  -3   2   0    7.70    0.80
   3   2   0    8.10    0.90
  -4  -2   0  299.97    7.60
  -4  -2   0  274.27    8.10
   4  -2   0  278.37    9.40
   4  -2   0  265.37    9.00
  -4  -2   0  278.57    8.10
  -4  -2   0  276.67    8.20
  -4  -2   0  295.67    8.20
   4  -2   0  298.97    7.90
  -4   2   0  291.37    7.70
  -4   2   0  292.07    9.40
   4   2   0  291.17    8.00
  -4   2   0  296.17    7.90
  -4   2   0  291.17    8.40
  -4   2   0  298.97    8.10
  -4   2   0  292.67    8.10
   4   2   0  290.17    8.40
  -4   2   0  296.07    8.10
   5  -2   0  241.78    6.80
  -5  -2   0  239.58    7.10
  -5  -2   0  234.78    7.20
   5  -2   0  237.68    7.80
   5  -2   0  240.38    8.70
  -5  -2   0  237.08    7.20
   5   2   0  248.98    7.00
  -5   2   0  241.18    7.10
  -5   2   0  239.88    7.50
  -5   2   0  243.08    7.10
   5   2   0  244.48    7.70
  -5   2   0  234.18    6.40
  -5   2   0  245.98    6.80
  -5   2   0  239.18    7.20
  -5   2   0  240.18    7.10
   6  -2   0  144.29    4.60
  -6  -2   0  142.49    4.90
  -6  -2   0  137.79    5.00
  -6  -2   0  137.39    5.00
  -6  -2   0  139.09    4.90
   6  -2   0  140.49    5.70
   6  -2   0  132.79    6.70
   6   2   0  140.79    4.70
   6   2   0  139.59    5.10
  -6   2   0  144.29    4.90
   6   2   0  130.89    5.50
  -6   2   0  142.99    5.40
  -6   2   0  137.69    4.90
  -6   2   0  143.39    4.90
   6   2   0  139.59    5.60
  -6   2   0  141.19    4.80
  -6   2   0  144.29    4.30
  -7  -2   0   11.50    1.90
   7  -2   0   12.70    2.50
  -7  -2   0    9.70    1.80
   7  -2   0   11.70    3.70
   7  -2   0    9.10    1.50
  -7  -2   0   10.90    1.70
  -7  -2   0    8.30    1.50
  -7  -2   0    8.90    1.60
   7   2   0   14.00    2.80
  -7   2   0   11.50    1.80
  -7   2   0   10.00    1.60
   7   2   0   11.40    1.50
   7   2   0   11.40    2.40
  -7   2   0   11.50    1.20
  -7   2   0    8.20    1.60
   7   2   0   11.00    1.90
  -7   2   0    5.70    1.90
  -7   2   0   11.20    1.90
   8  -2   0  328.47   11.30
  -8  -2   0  307.67    9.90
  -8  -2   0  316.77   10.00
   8  -2   0  264.67   13.80
   8  -2   0  309.07    9.40
  -8  -2   0  315.07    9.90
  -8  -2   0  298.37    9.70
  -8  -2   0  302.37    9.90
  -8   2   0  313.27    9.90
  -8   2   0  310.67    9.70
   8   2   0  301.67    9.20
   8   2   0  312.67   10.10
  -8   2   0  305.97   10.70
  -8   2   0  302.07    9.90
   8   2   0  313.57   11.00
  -8   2   0  312.17    9.80
  -9  -2   0   11.60    3.00
   9  -2   0   10.10    3.80
   9  -2   0   14.80    2.50
  -9  -2   0   12.80    2.90
  -9  -2   0   12.10    2.80
  -9  -2   0   10.40    2.70
  -9  -2   0   10.10    2.90
   9   2   0   16.60    5.30
   9   2   0   12.60    2.90
  -9   2   0    9.70    3.10
  -9   2   0   11.40    2.80
  -9   2   0   11.70    3.90
  -9   2   0   19.20    4.50
   0  -3   0    0.10    0.30
   0  -3   0   -1.00    0.30
   0  -3   0    0.60    0.80
   0  -3   0    0.40    0.40
   0  -3   0   -0.40    0.40
   0  -3   0    0.40    0.20
   0  -3   0    0.00    0.50
   0   3   0    0.10    0.30
   0   3   0   -0.20    0.30
   0   3   0   -0.90    0.70
   0   3   0    0.10    0.30
  -1  -3   0  476.85   12.90
   1  -3   0  458.55   13.70
  -1  -3   0  476.05   12.80
  -1  -3   0  476.35   12.80
  -1  -3   0  474.85   13.30
   1  -3   0  500.35   12.70
  -1  -3   0  499.65   12.80
  -1   3   0  484.05   12.70
  -1   3   0  471.35   13.80
  -1   3   0  490.85   12.80
  -1   3   0  487.15   12.70
  -1   3   0  473.95   12.70
   1   3   0  476.55   12.70
   1   3   0  459.05   12.80
   1   3   0  491.85   13.40
  -1   3   0  476.65   12.70
  -2  -3   0  301.27    8.40
  -2  -3   0  306.47    8.50
   2  -3   0  292.47    9.50
  -2  -3   0  305.37    8.40
   2   3   0  309.37    8.20
  -2   3   0  305.37    8.30
  -2   3   0  306.87    8.30
  -2   3   0  302.77    9.50
  -2   3   0  303.47    8.30
   2   3   0  292.37    8.30
  -2   3   0  291.67    8.30
   2   3   0  312.07    8.80
  -2   3   0  304.27    8.40
  -3  -3   0  880.61   22.60
  -3  -3   0  837.32   22.50
  -3  -3   0  879.61   22.70
   3  -3   0  839.92   23.90
   3  -3   0  856.21   22.00
  -3  -3   0  850.91   22.30
   3  -3   0  830.32   22.90
   3   3   0  873.91   22.60
   3   3   0  854.81   22.40
   3   3   0  904.81   22.00
  -3   3   0  908.91   22.60
   3   3   0  913.81   23.00
  -3   3   0  801.62   23.90
  -3   3   0  836.32   22.50
  -3   3   0  851.31   22.70
  -3   3   0  819.62   22.50
  -3   3   0  848.52   22.50
   4  -3   0  260.17    9.40
  -4  -3   0  272.07    8.00
   4  -3   0  282.27    7.30
   4  -3   0  262.87    8.30
  -4  -3   0  273.17    7.80
  -4  -3   0  284.67    7.30
  -4  -3   0  257.87    8.20
  -4   3   0  277.57    7.50
  -4   3   0  266.27    8.20
   4   3   0  279.77    8.00
   4   3   0  252.07    7.30
   4   3   0  276.67    8.00
  -4   3   0  275.07    7.70
   4   3   0  273.77    7.60
  -4   3   0  259.67    7.70
  -4   3   0  263.57    7.70
  -4   3   0  266.17    7.80
  -5  -3   0   22.70    2.00
  -5  -3   0   27.60    2.10
   5  -3   0   26.20    3.50
   5  -3   0   27.70    2.70
  -5  -3   0   24.40    2.00
   5  -3   0   25.20    1.30
  -5  -3   0   22.00    1.90
  -5   3   0   25.70    1.70
  -5   3   0   27.90    1.40
  -5   3   0   25.00    2.40
   5   3   0   25.70    2.40
  -5   3   0   24.90    1.90
  -5   3   0   25.50    2.00
  -5   3   0   25.50    1.90
   5   3   0   22.50    2.10
   5   3   0   27.40    1.90
  -6  -3   0  106.59    4.40
   6  -3   0   99.79    5.10
   6  -3   0  104.59    6.40
   6  -3   0  111.79    3.60
  -6  -3   0  107.69    4.30
  -6  -3   0  104.99    4.30
  -6  -3   0  104.69    4.20
  -6   3   0  109.59    4.30
  -6   3   0  110.69    3.50
  -6   3   0  107.29    4.20
  -6   3   0  114.19    4.10
   6   3   0  103.99    4.50
   6   3   0  113.19    5.00
  -6   3   0  115.89    4.30
   6   3   0   98.29    4.80
  -6   3   0  107.69    4.80
   6   3   0  106.79    4.10
  -7  -3   0  569.74   16.30
  -7  -3   0  566.24   15.80
  -7  -3   0  550.34   15.90
  -7  -3   0  552.54   16.00
   7  -3   0  556.14   16.90
   7  -3   0  562.34   15.20
  -7  -3   0  547.65   15.90
   7   3   0  563.64   16.60
  -7   3   0  550.74   16.50
  -7   3   0  560.94   14.80
  -7   3   0  552.04   15.80
  -7   3   0  572.24   15.80
   7   3   0  558.34   15.50
   7   3   0  560.94   16.10
  -7   3   0  535.75   15.70
  -7   3   0  552.04   15.90
  -8  -3   0    0.50    2.20
   8  -3   0    2.20    2.90
  -8  -3   0    0.70    2.10
  -8  -3   0    1.00    2.00
   8  -3   0    5.00    5.20
  -8  -3   0   -1.60    2.00
   8  -3   0    0.20    1.60
  -8  -3   0    1.50    2.20
  -8   3   0   -1.40    2.50
   8   3   0    1.20    2.10
  -8   3   0   -2.40    1.80
  -8   3   0    0.70    2.00
  -8   3   0    3.20    2.50
  -8   3   0    1.30    2.10
   8   3   0    1.10    1.80
   8   3   0    1.40    3.00
  -9  -3   0   59.99    5.00
  -9  -3   0   48.00    4.40
   9  -3   0   49.80    5.50
  -9  -3   0   52.79    5.60
   9  -3   0   54.49    8.70
  -9  -3   0   54.59    4.80
  -9  -3   0   55.69    5.00
  -9   3   0   53.99    5.10
   9   3   0   58.49    5.60
  -9   3   0   50.99    4.90
  -9   3   0   51.79    5.10
  -9   3   0   55.09    6.20
   9   3   0   51.69    5.30
   0  -4   0    0.50    0.30
   0  -4   0    1.50    0.60
   0  -4   0    0.70    0.60
   0  -4   0    1.80    1.50
   0  -4   0    0.60    0.50
   0   4   0    0.40    0.40
   0   4   0    0.90    0.50
   0   4   0    0.10    0.40
   0   4   0    1.80    1.30
   1  -4   0   13.90    1.00
  -1  -4   0   13.80    1.20
  -1  -4   0   14.10    1.10
  -1  -4   0   15.20    1.90
   1  -4   0   14.10    2.30
  -1  -4   0   14.10    1.20
   1  -4   0   16.10    1.30
   1   4   0   15.70    1.20
   1   4   0   15.80    1.00
  -1   4   0   17.10    1.10
  -1   4   0   17.00    1.10
   1   4   0   13.10    1.10
   1   4   0   14.60    1.60
  -1   4   0   12.60    1.10
  -1   4   0   12.90    1.70
  -2  -4   0  119.19    4.10
  -2  -4   0  120.69    4.10
  -2  -4   0  123.69    4.30
   2  -4   0  120.99    5.60
   2   4   0  125.19    4.70
   2   4   0  126.29    3.90
  -2   4   0  125.69    4.20
  -2   4   0  123.19    4.00
   2   4   0  120.79    4.10
  -2   4   0  118.99    3.90
  -2   4   0  122.69    3.90
  -2   4   0  124.59    3.90
  -3  -4   0  454.85   13.10
  -3  -4   0  475.55   12.90
  -3  -4   0  450.15   12.90
  -3  -4   0  464.35   12.70
   3  -4   0  463.05   14.50
  -3   4   0  473.05   12.80
   3   4   0  469.05   12.60
  -3   4   0  452.85   12.70
   3   4   0  475.95   13.40
  -3   4   0  465.55   12.90
  -3   4   0  467.95   12.80
  -3   4   0  479.35   12.80
   3   4   0  472.25   12.90
  -4  -4   0    4.20    0.70
  -4  -4   0    4.60    1.20
  -4  -4   0    6.10    1.30
   4  -4   0    2.90    2.40
  -4  -4   0    5.00    1.10
  -4   4   0    4.50    1.10
   4   4   0    5.90    0.90
   4   4   0    4.20    1.00
  -4   4   0    5.10    1.20
   4   4   0    4.80    1.30
   4   4   0    5.80    1.50
  -4   4   0    5.20    0.80
  -4   4   0    5.60    1.20
  -4   4   0    4.60    1.20
  -5  -4   0  281.77    7.30
   5  -4   0  272.37   10.50
  -5  -4   0  246.48    8.10
  -5  -4   0  270.97    8.40
  -5  -4   0  266.37    8.30
   5  -4   0  272.57    7.20
   5   4   0  271.87    7.90
  -5   4   0  272.47    8.00
   5   4   0  262.77    8.10
  -5   4   0  270.37    8.10
   5   4   0  274.37    8.60
  -5   4   0  268.97    8.10
  -5   4   0  266.27    8.20
   5   4   0  266.87    7.20
  -5   4   0  259.47    8.50
  -6  -4   0  220.28    7.50
  -6  -4   0  216.58    7.40
   6  -4   0  221.68    6.30
  -6  -4   0  217.98    7.10
  -6  -4   0  221.08    7.40
   6  -4   0  224.38    8.20
  -6   4   0  213.68    7.30
  -6   4   0  219.08    7.70
   6   4   0  222.38    7.20
  -6   4   0  213.38    7.20
   6   4   0  214.48    6.20
  -6   4   0  230.48    7.20
  -6   4   0  211.88    7.00
   6   4   0  220.68    7.80
   6   4   0  219.78    7.50
  -7  -4   0   16.50    2.30
   7  -4   0   20.10    5.20
   7  -4   0   14.30    3.30
  -7  -4   0   14.30    2.40
  -7  -4   0   12.30    2.50
  -7  -4   0   15.90    2.30
  -7   4   0   17.20    2.80
   7   4   0   13.60    2.40
  -7   4   0   16.50    2.30
   7   4   0   17.40    2.20
  -7   4   0   14.40    2.60
  -7   4   0   18.00    2.40
   7   4   0   19.20    3.00
  -7   4   0   16.80    2.50
  -8  -4   0   17.00    2.90
  -8  -4   0   19.70    2.90
   8  -4   0   28.60    6.70
  -8  -4   0   18.90    3.00
  -8  -4   0   14.60    2.70
  -8  -4   0   19.60    3.20
  -8   4   0   20.40    2.90
  -8   4   0   17.30    3.00
   8   4   0   18.30    2.80
   8   4   0   25.10    4.20
  -8   4   0   19.30    2.90
  -8   4   0   21.00    3.40
   8   4   0   18.00    2.60
  -9  -4   0    1.10    2.80
  -9  -4   0    2.20    3.00
  -9  -4   0   -2.10    2.70
  -9  -4   0    4.80    3.70
  -9  -4   0    5.10    3.70
  -9   4   0    6.00    3.70
   9   4   0    7.90    5.10
  -9   4   0    1.70    3.50
  -9   4   0    6.00    3.40
   9   4   0    2.40    2.80
  -9   4   0    7.90    2.90
   0  -5   0   -0.70    1.00
   0  -5   0   -1.60    1.70
   0  -5   0    1.20    1.20
   0  -5   0    0.80    0.30
   0  -5   0   -1.20    1.00
   0   5   0    0.10    0.40
   0   5   0    0.10    0.50
   0   5   0   -0.70    0.90
   0   5   0    0.60    0.90
   0   5   0    0.80    0.70
   1  -5   0 1343.97   34.10
  -1  -5   0 1335.67   35.70
  -1  -5   0 1338.27   34.90
   1  -5   0 1302.47   36.20
  -1  -5   0 1247.78   34.70
   1  -5   0 1309.37   34.90
  -1  -5   0 1327.97   35.10
   1  -5   0 1320.47   34.90
   1  -5   0 1274.77   35.10
   1   5   0 1365.46   34.60
  -1   5   0 1300.57   34.70
   1   5   0 1361.06   34.80
  -1   5   0 1352.06   34.50
   1   5   0 1335.97   34.70
  -1   5   0 1361.26   34.80
   2  -5   0  175.78    7.50
  -2  -5   0  181.98    6.00
  -2  -5   0  178.08    5.90
  -2  -5   0  180.58    6.20
   2  -5   0  192.78    5.50
  -2   5   0  183.48    6.10
  -2   5   0  169.78    5.90
   2   5   0  180.28    5.90
   2   5   0  179.88    5.70
  -2   5   0  182.88    5.80
  -2   5   0  193.18    5.70
  -3  -5   0  301.47    9.30
  -3  -5   0  295.57    9.10
   3  -5   0  291.07   11.00
  -3  -5   0  304.67    9.00
   3   5   0  313.37    9.10
  -3   5   0  306.47    8.90
  -3   5   0  301.47    9.10
  -3   5   0  306.47    8.90
  -3   5   0  297.97    8.80
   3   5   0  302.47    8.80
  -3   5   0  307.57    9.00
  -3   5   0  307.57    9.00
  -4  -5   0    5.20    1.50
  -4  -5   0    8.30    1.00
  -4  -5   0    6.10    1.50
   4  -5   0   10.00    3.40
  -4  -5   0    9.10    1.60
  -4   5   0    7.70    1.60
  -4   5   0    6.10    1.10
  -4   5   0    8.30    1.70
   4   5   0    7.20    1.30
  -4   5   0    7.10    1.40
  -4   5   0    6.60    1.40
  -4   5   0    7.40    1.50
   4   5   0    8.40    1.50
   4   5   0   10.40    1.80
   4   5   0    7.70    1.40
  -5  -5   0  202.48    7.10
   5  -5   0  214.58   10.00
  -5  -5   0  206.38    7.30
  -5  -5   0  215.68    6.20
  -5  -5   0  212.98    7.00
   5   5   0  201.68    7.00
  -5   5   0  214.58    7.30
   5   5   0  213.98    7.30
  -5   5   0  206.48    7.30
   5   5   0  201.38    6.60
  -5   5   0  205.28    6.80
  -5   5   0  204.98    6.60
  -5   5   0  201.68    6.90
  -5   5   0  213.68    7.10
   5   5   0  199.48    7.00
  -6  -5   0   68.19    4.10
  -6  -5   0   79.89    4.40
  -6  -5   0   79.89    4.50
  -6  -5   0   75.19    4.40
   6  -5   0   77.49    7.70
   6   5   0   75.39    4.90
  -6   5   0   77.09    4.20
  -6   5   0   75.99    4.30
  -6   5   0   79.99    4.10
  -6   5   0   80.69    4.70
   6   5   0   69.29    4.40
  -6   5   0   72.59    4.70
   6   5   0   76.99    4.10
   7  -5   0    6.20    5.30
  -7  -5   0    4.70    2.40
  -7  -5   0    4.00    2.30
  -7  -5   0    5.60    2.40
  -7  -5   0    7.00    2.40
  -7   5   0    7.20    2.50
   7   5   0    6.90    2.20
  -7   5   0    8.00    2.70
  -7   5   0    8.00    2.40
  -7   5   0    8.00    3.80
   7   5   0   10.70    3.30
   7   5   0    5.30    2.20
  -7   5   0   10.10    2.90
  -8  -5   0    6.50    2.80
  -8  -5   0   -0.80    3.50
  -8  -5   0    4.70    3.30
   8  -5   0    5.80    2.80
  -8  -5   0    5.20    2.60
  -8  -5   0    1.00    2.80
  -8   5   0    1.80    2.90
  -8   5   0    7.00    3.40
   8   5   0   -3.00    2.60
  -8   5   0    4.50    3.30
   8   5   0    0.90    2.50
  -8   5   0    1.00    2.50
  -8   5   0    7.20    3.30
   0  -6   0  238.18    7.90
   0  -6   0  243.68    8.20
   0  -6   0  249.58    8.10
   0  -6   0  255.37    9.50
   0   6   0  251.47    7.80
   0   6   0  255.07    7.80
   0   6   0  246.48    6.60
   0   6   0  252.37    7.80
   0   6   0  253.77    7.60
  -1  -6   0   93.59    5.50
  -1  -6   0   95.99    4.10
  -1  -6   0   93.49    4.30
   1  -6   0   91.69    5.80
   1  -6   0   91.29    4.50
  -1  -6   0   93.49    4.50
   1  -6   0   99.89    4.30
   1  -6   0  100.19    3.10
   1  -6   0   94.29    4.50
   1   6   0   99.49    4.10
   1   6   0   95.79    3.10
  -1   6   0   93.49    4.00
  -1   6   0   95.39    3.90
   1   6   0   94.59    3.90
  -1   6   0   99.19    3.90
  -1   6   0   97.79    4.10
   1   6   0  101.09    4.00
   2  -6   0  137.99    4.30
   2  -6   0  134.79    5.60
   2  -6   0  128.99    5.40
  -2  -6   0  129.69    5.20
  -2  -6   0  144.29    5.50
   2  -6   0  127.49    7.10
   2  -6   0  126.29    5.30
  -2  -6   0  134.39    5.00
  -2   6   0  133.79    4.90
   2   6   0  137.59    5.00
  -2   6   0  131.59    5.00
   2   6   0  113.19    4.70
   2   6   0  130.89    4.80
  -2   6   0  134.49    5.10
  -3  -6   0  150.58    5.80
   3  -6   0  146.99    8.10
  -3  -6   0  140.19    5.40
   3  -6   0  151.38    6.20
   3  -6   0  152.88    5.20
  -3  -6   0  136.39    5.70
  -3   6   0  148.79    5.50
  -3   6   0  153.68    5.50
   3   6   0  150.88    5.20
  -3   6   0  145.79    5.70
   3   6   0  145.29    5.50
   3   6   0  152.68    5.10
  -4  -6   0   64.69    4.10
   4  -6   0   65.09    6.80
  -4  -6   0   64.09    3.60
   4  -6   0   65.89    3.60
  -4  -6   0   67.29    4.00
  -4  -6   0   58.59    3.60
   4   6   0   66.99    3.80
  -4   6   0   63.29    3.70
  -4   6   0   64.99    4.00
   4   6   0   60.89    4.10
  -4   6   0   67.79    3.90
   4   6   0   65.09    3.60
  -4   6   0   64.79    3.70
   4   6   0   63.59    3.40
  -4   6   0   63.39    3.80
   5  -6   0   17.90    2.30
  -5  -6   0   22.30    2.60
  -5  -6   0   20.80    2.80
   5  -6   0   16.50    4.70
  -5  -6   0   22.00    2.70
  -5   6   0   19.80    2.40
   5   6   0   25.20    3.00
   5   6   0   22.30    2.30
  -5   6   0   21.70    2.60
  -5   6   0   21.60    2.70
  -5   6   0   19.50    2.60
  -5   6   0   22.10    2.60
   5   6   0   19.70    2.40
  -5   6   0   22.30    2.40
   5   6   0   20.90    2.30
   6  -6   0    6.20    5.30
   6  -6   0   -0.30    2.10
  -6  -6   0   -0.70    3.50
  -6  -6   0    1.60    3.20
  -6  -6   0    2.10    2.20
  -6  -6   0   -2.20    2.30
   6   6   0    1.30    2.00
  -6   6   0    0.30    2.50
   6   6   0   -1.50    2.90
   6   6   0    2.80    2.30
  -6   6   0    2.00    2.50
  -6   6   0    0.70    2.40
  -6   6   0    4.70    3.50
  -6   6   0   -1.60    2.30
  -7  -6   0    2.00    2.60
  -7  -6   0   -1.90    2.40
  -7  -6   0    0.40    3.00
   7  -6   0   -0.30    2.50
  -7  -6   0    4.10    2.90
   7   6   0    2.90    2.70
   7   6   0    5.10    2.60
  -7   6   0   -1.10    2.90
  -7   6   0    3.80    2.80
  -7   6   0   -1.50    3.10
   0  -7   0    1.00    1.70
   0  -7   0    2.00    3.50
   0  -7   0   -0.90    1.80
   0  -7   0    2.10    2.00
   0   7   0    0.00    1.60
   0   7   0   -0.50    1.40
   0   7   0    0.10    1.60
   1  -7   0   43.30    3.90
  -1  -7   0   42.40    3.30
  -1  -7   0   42.30    3.70
   1  -7   0   37.90    3.80
   1  -7   0   40.80    5.80
   1  -7   0   41.50    3.50
  -1  -7   0   39.60    3.80
   1   7   0   41.60    3.40
   1   7   0   43.40    3.30
  -1   7   0   43.10    3.30
  -1   7   0   45.00    3.20
  -1   7   0   43.80    3.10
  -1   7   0   43.00    3.40
   1   7   0   45.50    3.30
  -2  -7   0   12.90    2.50
  -2  -7   0   13.00    2.20
  -2  -7   0   11.20    2.40
   2  -7   0   19.20    2.80
   2  -7   0   15.00    4.10
   2  -7   0   10.00    2.50
   2  -7   0   12.00    2.40
   2   7   0   13.60    2.00
  -2   7   0   13.60    2.10
  -2   7   0   13.10    1.90
   2   7   0   13.70    2.30
  -2   7   0   11.80    1.80
   2   7   0   13.30    1.50
  -2   7   0   11.70    2.00
  -3  -7   0   74.09    4.60
   3  -7   0   77.99    5.20
  -3  -7   0   65.59    4.60
   3  -7   0   70.09    7.40
   3  -7   0   71.99    5.10
  -3  -7   0   77.09    4.80
  -3  -7   0   75.29    4.30
   3  -7   0   60.79    4.70
   3  -7   0   69.39    3.50
  -3   7   0   77.49    3.80
   3   7   0   75.69    4.00
  -3   7   0   74.99    4.10
   3   7   0   74.09    3.70
   3   7   0   74.39    4.50
  -3   7   0   74.39    4.50
  -3   7   0   77.79    4.50
  -4  -7   0    9.70    2.10
   4  -7   0    6.20    4.80
   4  -7   0   11.30    3.20
  -4  -7   0    8.80    2.80
  -4  -7   0    4.00    2.40
  -4  -7   0    4.90    2.30
   4  -7   0    2.80    1.80
   4   7   0    2.90    2.70
  -4   7   0    6.40    2.30
  -4   7   0    6.30    2.20
  -4   7   0    5.80    1.80
   4   7   0    5.50    1.90
   4   7   0    6.00    2.10
   4   7   0    8.10    2.10
  -4   7   0    3.60    2.30
  -5  -7   0   11.70    2.80
   5  -7   0   13.70    2.50
  -5  -7   0   12.90    3.00
   5  -7   0   11.10    5.80
   5  -7   0   13.70    4.00
  -5  -7   0   13.50    3.30
  -5   7   0   18.10    3.00
   5   7   0   16.50    2.60
  -5   7   0   15.90    2.80
   5   7   0   18.40    2.90
   5   7   0   18.30    2.70
  -5   7   0   14.60    3.00
  -6  -7   0    4.00    3.10
  -6  -7   0    3.30    2.70
   6  -7   0   -2.30    2.60
  -6  -7   0   -0.30    2.80
  -6  -7   0   -2.40    3.20
   6  -7   0    3.50    4.90
  -6   7   0   -4.10    2.60
  -6   7   0   -1.80    2.70
   6   7   0   -2.20    2.50
  -6   7   0    3.30    4.10
   6   7   0    0.40    2.70
  -6   7   0    4.00    3.10
  -6   7   0    0.70    4.30
   0  -8   0   20.20    3.70
   0  -8   0   21.90    5.10
   0  -8   0   16.00    3.10
   0  -8   0   17.50    3.30
   0   8   0   12.90    2.60
   0   8   0   18.10    3.00
   0   8   0   14.90    2.50
  -1  -8   0   35.70    4.20
  -1  -8   0   38.40    3.80
   1  -8   0   35.70    5.00
   1  -8   0   40.30    5.80
  -1  -8   0   27.30    4.50
   1  -8   0   29.30    3.50
   1  -8   0   34.10    5.80
  -1   8   0   35.10    3.50
  -1   8   0   33.90    3.30
   1   8   0   37.90    3.90
  -1   8   0   32.20    3.00
   1   8   0   36.60    4.10
   2  -8   0    7.30    5.10
   2  -8   0    2.80    2.90
  -2  -8   0    2.50    2.90
   2  -8   0    1.90    2.50
   2  -8   0    1.70    3.00
  -2  -8   0    1.00    2.50
  -2  -8   0    0.40    2.60
  -2   8   0    0.50    2.00
  -2   8   0    1.80    2.10
   2   8   0    5.40    2.50
   2   8   0    3.10    2.20
  -3  -8   0    3.10    2.30
   3  -8   0   -1.60    2.80
  -3  -8   0   -0.60    3.60
  -3  -8   0    3.70    2.80
  -3  -8   0   -3.50    2.70
   3  -8   0   -1.70    3.20
   3   8   0    3.50    2.40
   3   8   0    3.80    2.40
  -3   8   0   -2.50    2.60
  -3   8   0   -1.60    2.30
  -3   8   0    1.30    2.20
  -3   8   0    2.40    2.30
   4  -8   0   14.40    4.00
   4  -8   0   17.40    3.60
  -4  -8   0   21.60    3.60
  -4  -8   0   23.10    3.80
  -4  -8   0   20.20    3.20
   4  -8   0   25.20    4.70
   4   8   0   17.90    3.80
   4   8   0   20.80    3.30
  -4   8   0   21.70    3.40
  -4   8   0   20.60    3.50
   0  -9   0   -1.70    3.30
   0  -9   0    2.30    2.90
   0  -9   0   -0.40    3.60
   0   9   0   -9.10    3.10
   0   9   0    3.60    2.90
   0   9   0    0.00    2.80
   1  -9   0   -1.10    3.50
  -1  -9   0    1.00    3.60
  -1  -9   0   -2.20    2.80
   1  -9   0    1.30    3.00
  -1  -9   0   -2.10    3.70
   1  -9   0    3.40    3.90
  -1   9   0    2.50    3.00
   1   9   0   -0.30    2.60
  -1   9   0    0.00    2.80
  -1   9   0    4.60    3.60
   1   9   0    3.10    2.90
  10   0  -1   -3.40    2.60
 -10   0   1    2.10    2.80
 -10   0   1   -0.90    2.50
 -10   0   1    1.20    2.80
  10   0  -1   -1.00    2.50
  10   0  -1    2.50    4.20
  -9   0   1   38.90    3.90
  -9   0   1   36.10    5.80
  -9   0   1   36.70    3.80
  -9   0   1   36.10    4.10
   9   0  -1   33.10    4.10
   9   0  -1   35.30    3.90
  -8   0   1    1.90    1.50
   8   0  -1    1.80    2.90
   8   0  -1   -0.30    1.50
  -8   0   1   -0.40    1.60
  -8   0   1    2.20    1.70
   8   0  -1    2.20    2.40
  -8   0   1   -1.00    1.30
  -8   0   1    1.20    1.60
  -7   0   1    0.20    1.10
   7   0  -1    1.40    0.70
   7   0  -1   -0.80    1.70
  -7   0   1    1.50    1.30
   7   0  -1    1.80    2.10
  -7   0   1   -0.80    1.10
  -7   0   1    0.70    1.20
   7   0  -1    1.50    1.30
  -7   0   1    2.00    0.90
  -6   0   1    0.10    0.80
   6   0  -1    0.80    1.40
   6   0  -1    2.20    1.00
   6   0  -1   -0.10    0.50
   6   0  -1   -0.10    1.50
  -6   0   1   -1.10    0.70
  -6   0   1   -0.30    0.80
  -6   0   1    0.80    0.60
  -6   0   1    1.00    0.90
   6   0  -1    1.20    0.40
  -5   0   1 1295.47   34.60
  -5   0   1 1291.17   34.60
   5   0  -1 1383.46   34.00
   5   0  -1 1337.47   35.20
  -5   0   1 1325.47   34.60
   5   0  -1 1326.87   34.30
  -5   0   1 1338.37   34.40
   5   0  -1 1330.57   34.60
  -5   0   1 1326.57   34.50
  -4   0   1    0.40    0.30
  -4   0   1   -0.60    0.40
  -4   0   1   -0.30    0.30
  -4   0   1   -0.10    0.40
   4   0  -1   -0.70    0.20
  -4   0   1   -0.10    0.30
   4   0  -1    0.20    0.30
   4   0  -1    0.50    0.50
   3   0  -1  305.77    8.20
  -3   0   1  303.27    8.20
  -3   0   1  301.87    8.20
  -3   0   1  312.27    8.20
  -3   0   1  308.47    8.20
  -3   0   1  300.37    8.10
   3   0  -1  316.17    7.90
   3   0  -1  303.87    8.10
  -3   0   1  308.67    8.10
   3   0  -1  288.77    8.50
   3   0  -1  301.57    8.50
  -2   0   1    0.00    0.30
   2   0  -1    0.20    0.20
   2   0  -1   -0.10    0.20
  -2   0   1    0.40    0.20
   2   0  -1    0.00    0.20
  -2   0   1    0.00    0.20
   2   0  -1   -0.20    0.20
  -2   0   1    0.00    0.20
   2   0  -1   -0.10    0.30
  -2   0   1    0.30    0.30
  -2   0   1    0.20    0.20
   2   0  -1   -0.30    0.20
  -2   0   1    0.10    0.10
   1   0  -1 3472.55   97.89
  -1   0   1 3445.46   97.89
  -1   0  -1 4480.75  127.09
  -2   0  -1    1.20    0.30
   2   0   1   -0.20    0.30
  -2   0  -1    0.20    0.20
  -2   0  -1    0.00    0.20
   2   0   1   -0.10    0.30
   2   0   1    0.40    0.20
   2   0   1    0.10    0.20
   2   0   1    0.00    0.20
  -2   0  -1   -0.20    0.20
  -2   0  -1    0.00    0.30
  -2   0  -1   -0.30    0.20
   2   0   1    0.30    0.20
   2   0   1    0.60    0.10
  -2   0  -1    0.20    0.20
   3   0   1   80.09    2.20
  -3   0  -1   77.49    2.50
   3   0   1   80.29    3.10
   3   0   1   78.19    2.80
  -3   0  -1   80.09    2.60
  -3   0  -1   81.49    2.50
   3   0   1   79.79    2.40
   3   0   1   73.19    2.50
  -3   0  -1   73.09    2.50
  -4   0  -1    0.70    0.40
  -4   0  -1    0.70    0.40
   4   0   1    1.10    1.20
  -4   0  -1   -0.30    0.30
  -4   0  -1    0.40    0.30
  -4   0  -1   -0.10    0.40
   4   0   1    0.20    0.60
   4   0   1   -0.30    0.40
   4   0   1    0.00    0.30
   5   0   1 2549.24   67.09
   5   0   1 2550.44   66.59
   5   0   1 2593.24   65.39
  -5   0  -1 2584.14   65.89
  -5   0  -1 2596.64   65.89
  -5   0  -1 2512.75   65.89
  -6   0  -1    0.30    1.00
   6   0   1    2.10    2.10
  -6   0  -1    1.60    0.90
   6   0   1   -0.30    1.00
  -6   0  -1   -0.50    0.70
  -6   0  -1    0.80    0.90
   6   0   1    1.40    1.40
   6   0   1   -1.00    0.50
  -6   0  -1    0.20    0.60
  -7   0  -1   -1.60    1.40
  -7   0  -1    2.10    1.30
  -7   0  -1   -0.70    1.30
   7   0   1    1.80    2.00
   7   0   1   -0.80    1.30
   7   0   1    2.10    0.70
   7   0   1    1.00    2.70
  -7   0  -1    0.80    1.20
  -7   0  -1    1.80    1.30
   8   0   1   -0.30    1.60
   8   0   1    1.60    4.00
  -8   0  -1    3.10    1.80
  -8   0  -1    0.30    1.70
  -8   0  -1    0.80    1.70
  -8   0  -1    1.00    1.80
   8   0   1   -1.30    2.70
  -8   0  -1    1.30    1.80
  -9   0  -1  122.99    6.00
   9   0   1  126.69    6.00
   9   0   1  117.49    9.20
  -9   0  -1  121.99    5.90
  -9   0  -1  117.59    6.00
  -9   0  -1  124.59    6.00
 -10   0  -1    4.90    3.20
 -10   0  -1    2.20    3.10
 -10   0  -1   -5.80    3.20
  10   0   1   10.50    4.30
  10   0   1   -2.60    2.50
 -10   0  -1   -0.10    2.80
  10  -1  -1   54.99    5.90
 -10  -1   1   65.29    6.20
  10  -1  -1   66.49    7.40
  10  -1  -1   59.29    5.30
 -10  -1   1   65.89    5.20
 -10  -1   1   70.79    5.60
 -10  -1   1   67.89    5.20
  10   1  -1   49.60    5.80
 -10   1   1   61.09    5.40
  10   1  -1   47.80    4.30
  10   1  -1   64.19    5.60
 -10   1   1   63.79    5.50
 -10   1   1   67.59    5.20
 -10   1   1   79.49    6.80
  -9  -1   1    9.10    2.40
  -9  -1   1    7.60    2.40
  -9  -1   1   10.00    2.60
   9  -1  -1   14.20    4.80
  -9  -1   1    9.10    4.40
   9  -1  -1    3.50    2.00
   9   1  -1   10.10    3.50
  -9   1   1    9.90    2.50
  -9   1   1    9.40    2.80
  -9   1   1    7.60    3.30
  -9   1   1   11.20    2.50
   9   1  -1    8.00    2.50
   8  -1  -1  167.68    6.20
   8  -1  -1  164.88    8.10
   8  -1  -1  169.48    7.50
  -8  -1   1  173.48    6.40
  -8  -1   1  170.98    6.30
  -8  -1   1  171.68    6.40
  -8  -1   1  166.88    6.20
  -8  -1   1  173.58    6.10
  -8   1   1  183.08    6.40
  -8   1   1  175.48    6.40
   8   1  -1  170.38    7.50
   8   1  -1  168.68    5.80
  -8   1   1  174.98    6.30
  -8   1   1  172.58    6.40
   8   1  -1  178.28    6.50
  -7  -1   1   62.69    3.20
   7  -1  -1   60.19    4.70
  -7  -1   1   64.49    3.30
   7  -1  -1   62.09    3.20
   7  -1  -1   62.89    4.10
  -7  -1   1   66.59    3.40
  -7  -1   1   65.39    3.30
  -7  -1   1   67.69    3.20
   7   1  -1   66.69    3.00
  -7   1   1   65.89    2.50
  -7   1   1   60.09    3.30
  -7   1   1   63.79    3.30
   7   1  -1   72.29    3.50
   7   1  -1   61.19    4.00
  -7   1   1   60.49    3.20
   7   1  -1   64.29    4.20
  -7   1   1   59.79    3.20
   6  -1  -1  348.07   10.60
  -6  -1   1  337.67    9.70
  -6  -1   1  332.67    9.80
   6  -1  -1  336.17   10.90
   6  -1  -1  343.47    9.70
  -6  -1   1  343.27    9.70
  -6  -1   1  329.07    9.60
  -6  -1   1  343.47    9.80
  -6   1   1  319.27    9.70
   6   1  -1  340.57    9.40
  -6   1   1  341.37    9.80
   6   1  -1  332.37   10.20
   6   1  -1  333.77    9.90
  -6   1   1  323.37    9.80
  -6   1   1  351.06    9.30
  -6   1   1  351.66    9.70
   6   1  -1  329.77   10.40
  -5  -1   1  663.53   17.20
  -5  -1   1  638.94   17.10
   5  -1  -1  656.33   17.00
   5  -1  -1  622.74   17.70
  -5  -1   1  642.74   17.10
  -5  -1   1  644.94   17.20
   5  -1  -1  642.04   18.10
  -5   1   1  619.74   17.10
   5   1  -1  606.44   17.50
  -5   1   1  653.03   16.70
   5   1  -1  632.24   16.90
  -5   1   1  626.84   17.10
   5   1  -1  639.44   17.50
  -5   1   1  636.04   17.10
   5   1  -1  650.93   17.20
  -5   1   1  632.04   17.00
  -4  -1   1 1536.95   42.30
  -4  -1   1 1617.24   42.30
   4  -1  -1 1617.24   43.10
   4  -1  -1 1676.73   42.80
   4  -1  -1 1860.81   42.40
  -4  -1   1 1613.54   42.30
  -4  -1   1 1572.24   42.30
   4  -1  -1 1661.23   42.20
   4   1  -1 1624.04   42.60
   4   1  -1 1643.14   42.20
  -4   1   1 1667.13   42.00
  -4   1   1 1599.34   42.30
  -4   1   1 1623.54   42.30
  -4   1   1 1671.53   42.00
  -4   1   1 1756.62   43.30
   4   1  -1 1661.13   42.60
   4   1  -1 1634.64   42.40
  -4   1   1 1605.54   42.30
  -4   1   1 1564.24   42.20
  -3  -1   1  253.37    6.90
  -3  -1   1  248.98    6.90
  -3  -1   1  265.17    7.10
   3  -1  -1  258.57    7.30
   3  -1  -1  246.58    6.90
   3  -1  -1  233.58    7.50
  -3  -1   1  235.98    6.90
   3   1  -1  249.18    6.90
  -3   1   1  263.17    6.80
  -3   1   1  259.17    6.70
  -3   1   1  258.87    7.00
  -3   1   1  257.37    6.90
  -3   1   1  253.77    6.90
   3   1  -1  251.97    7.10
  -3   1   1  258.57    7.60
  -3   1   1  258.37    6.90
  -2  -1   1  183.58    4.80
   2  -1  -1  177.08    4.80
   2  -1  -1  181.48    4.80
   2  -1  -1  172.98    5.10
   2  -1  -1  173.88    4.80
   2  -1  -1  175.78    4.80
   2  -1  -1  185.68    4.80
  -2  -1   1  176.68    4.80
   2  -1  -1  179.18    4.70
  -2  -1   1  169.38    4.90
  -2  -1   1  175.28    4.80
  -2  -1   1  185.38    4.80
   2  -1  -1  173.58    5.30
   2   1  -1  178.48    4.80
   2   1  -1  175.78    4.90
  -2   1   1  178.28    4.80
  -2   1   1  177.58    4.80
  -2   1   1  175.38    5.40
   2   1  -1  172.58    4.80
  -2   1   1  180.78    4.80
   2   1  -1  180.98    4.80
   2   1  -1  176.68    4.90
  -2   1   1  175.28    4.90
  -2   1   1  178.88    4.60
  -2   1   1  173.68    4.80
   2   1  -1  165.28    4.80
   1  -1  -1  642.44   17.40
  -1  -1   1  627.44   17.00
  -1  -1   1  659.73   17.10
   1  -1  -1  697.53   17.00
  -1  -1   1  668.83   17.00
  -1  -1   1  650.93   17.00
  -1  -1   1  670.13   17.10
  -1  -1   1  684.33   17.00
   1  -1  -1  687.33   17.10
   1  -1  -1  706.53   17.10
  -1  -1   1  687.23   17.10
  -1  -1   1  659.43   17.10
   1   1  -1  649.43   17.10
  -1   1   1  698.73   17.20
  -1   1   1  656.63   17.10
   1   1  -1  671.83   17.00
   1   1  -1  671.13   17.00
   1   1  -1  653.53   17.10
  -1   1   1  636.54   17.00
  -1   1   1  641.34   17.00
   1   1  -1  661.73   17.10
  -1   1   1  648.84   17.00
   1   1  -1  663.83   17.10
   1   1  -1  638.84   17.10
  -1   1   1  660.53   17.00
  -1   1   1  662.73   17.50
  -1   1   1  663.23   17.10
   0  -1   1 5597.24  154.68
   0   1   1 6168.98  162.68
   0   1  -1 5247.88  158.48
  -1  -1  -1  989.30   26.40
   1  -1   1 1043.20   26.30
   1  -1   1  992.80   26.40
  -1  -1  -1 1072.89   26.40
   1  -1   1 1007.70   26.50
   1  -1   1 1055.69   26.50
  -1  -1  -1 1043.50   26.40
  -1  -1  -1 1005.60   26.50
   1  -1   1 1053.79   26.30
  -1  -1  -1  986.60   26.40
   1  -1   1 1022.60   26.30
   1  -1   1 1012.80   26.90
   1   1   1 1070.89   26.40
   1   1   1 1007.90   26.40
  -1   1  -1 1074.79   26.50
   1   1   1 1054.19   26.50
  -1   1  -1 1037.80   26.90
  -1   1  -1 1029.80   26.50
   2  -1   1    2.10    0.30
  -2  -1  -1    2.20    0.40
  -2  -1  -1    2.70    0.40
  -2  -1  -1    2.60    0.30
   2  -1   1    4.30    0.40
   2  -1   1    1.70    0.30
   2  -1   1    4.10    0.40
  -2  -1  -1    2.00    0.30
  -2  -1  -1    3.40    0.30
   2  -1   1    2.60    0.40
   2  -1   1    2.40    0.40
   2  -1   1    2.30    0.50
   2   1   1    3.50    0.40
  -2   1  -1    2.80    0.40
  -2   1  -1    3.50    0.40
  -2   1  -1    2.90    0.50
  -2   1  -1    2.30    0.40
  -2   1  -1    2.50    0.40
  -2   1  -1    3.80    0.40
   2   1   1    1.20    0.30
   2   1   1    2.80    0.30
   2   1   1    2.90    0.40
  -2   1  -1    4.60    0.90
  -2   1  -1    2.70    0.50
   2   1   1    1.50    0.40
  -2   1  -1    2.90    0.20
   2   1   1    2.40    0.50
   3  -1   1  149.39    4.40
   3  -1   1  147.79    4.30
   3  -1   1  140.39    4.30
  -3  -1  -1  152.78    4.30
  -3  -1  -1  152.58    4.10
  -3  -1  -1  146.39    4.40
  -3  -1  -1  145.29    4.30
  -3  -1  -1  145.99    4.30
   3  -1   1  145.89    4.70
   3  -1   1  150.58    5.30
  -3  -1  -1  149.39    4.10
  -3   1  -1  152.68    3.90
  -3   1  -1  148.39    4.30
   3   1   1  136.59    4.50
   3   1   1  147.19    4.10
  -3   1  -1  152.38    4.30
  -3   1  -1  150.18    4.30
  -3   1  -1  146.49    4.30
  -3   1  -1  144.69    4.30
   3   1   1  149.09    4.20
  -4  -1  -1  629.34   16.50
   4  -1   1  633.64   17.10
  -4  -1  -1  611.54   16.50
  -4  -1  -1  615.74   16.60
  -4  -1  -1  617.64   16.10
  -4  -1  -1  630.54   16.60
   4  -1   1  619.64   17.80
  -4   1  -1  617.54   16.50
  -4   1  -1  624.44   16.50
   4   1   1  633.64   17.00
   4   1   1  621.14   16.30
   4   1   1  626.54   16.20
  -4   1  -1  617.24   16.50
  -4   1  -1  626.14   16.00
  -4   1  -1  620.24   16.40
  -4   1  -1  616.54   16.50
  -5  -1  -1   18.80    1.60
  -5  -1  -1   16.10    1.60
  -5  -1  -1   17.30    1.50
   5  -1   1   16.30    1.30
  -5  -1  -1   18.50    1.40
   5  -1   1   20.10    2.10
  -5  -1  -1   18.60    1.20
   5  -1   1   20.50    2.80
  -5   1  -1   18.00    1.60
   5   1   1   18.20    2.40
  -5   1  -1   15.80    1.20
   5   1   1   20.70    2.10
  -5   1  -1   17.20    1.20
   5   1   1   17.30    1.10
   5   1   1   14.60    0.90
   6  -1   1   82.89    3.40
  -6  -1  -1   85.59    3.60
   6  -1   1   83.79    5.20
  -6  -1  -1   82.49    3.40
  -6  -1  -1   79.89    3.50
   6  -1   1   84.19    4.40
  -6  -1  -1   87.39    3.60
  -6  -1  -1   80.69    3.50
  -6   1  -1   81.99    3.40
   6   1   1   80.39    4.50
  -6   1  -1   86.59    3.20
  -6   1  -1   85.09    3.10
   6   1   1   88.19    2.90
  -6   1  -1   83.89    3.50
  -6   1  -1   78.19    3.30
   6   1   1   84.19    4.30
  -7  -1  -1    2.20    1.40
   7  -1   1   -1.20    1.10
  -7  -1  -1   -0.10    1.30
   7  -1   1    2.60    3.00
   7  -1   1   -0.30    2.00
  -7  -1  -1    1.40    1.30
  -7  -1  -1    1.10    1.30
  -7  -1  -1    2.00    1.30
   7   1   1    1.40    1.90
   7   1   1    0.50    0.80
   7   1   1    0.40    2.50
  -7   1  -1    0.70    1.40
  -7   1  -1    1.60    1.30
  -7   1  -1    0.60    1.20
  -7   1  -1   -0.10    1.20
  -7   1  -1    0.80    1.30
   7   1   1    1.10    1.40
  -8  -1  -1    3.10    1.90
   8  -1   1    4.40    2.80
  -8  -1  -1    0.70    1.70
   8  -1   1    9.30    4.50
   8  -1   1    3.10    1.70
  -8  -1  -1    2.10    1.80
  -8  -1  -1    1.90    2.00
  -8  -1  -1    2.80    1.80
  -8   1  -1    3.80    1.80
   8   1   1    7.20    3.90
  -8   1  -1    0.40    1.70
  -8   1  -1    1.50    1.80
  -8   1  -1    2.70    2.30
  -8   1  -1    2.20    1.60
  -8   1  -1    0.10    1.90
   8   1   1    6.10    2.00
   8   1   1   -0.20    2.60
   9  -1   1    6.10    2.20
  -9  -1  -1   11.30    2.50
  -9  -1  -1   10.10    2.50
  -9  -1  -1    7.50    2.90
   9  -1   1    8.40    3.60
  -9  -1  -1    8.50    3.20
  -9   1  -1    9.60    2.60
  -9   1  -1   10.00    2.60
  -9   1  -1   11.80    2.80
   9   1   1    9.60    5.20
  -9   1  -1    6.80    3.10
   9  -2  -1   49.70    5.20
  -9  -2   1   50.79    4.40
  -9  -2   1   55.69    4.30
  -9  -2   1   46.50    4.30
  -9  -2   1   47.30    4.60
  -9  -2   1   50.69    4.70
   9  -2  -1   44.00    4.20
   9   2  -1   44.20    4.50
   9   2  -1   50.79    4.90
  -9   2   1   42.50    5.10
   9   2  -1   46.10    4.60
  -9   2   1   45.60    4.50
  -9   2   1   49.99    5.30
  -9   2   1   42.90    4.10
  -8  -2   1   23.60    2.60
  -8  -2   1   19.90    2.50
  -8  -2   1   14.30    2.10
   8  -2  -1   25.90    4.90
  -8  -2   1   20.30    2.60
  -8  -2   1   23.80    2.60
   8  -2  -1   19.80    2.20
   8  -2  -1   13.70    3.00
  -8   2   1   21.70    2.70
  -8   2   1   24.20    2.60
   8   2  -1   23.70    2.30
  -8   2   1   24.10    2.60
   8   2  -1   25.10    3.30
   8   2  -1   19.70    2.60
  -8   2   1   18.20    2.70
  -8   2   1   19.40    2.40
   7  -2  -1   76.59    4.60
  -7  -2   1   69.49    3.70
   7  -2  -1   69.79    5.50
  -7  -2   1   70.09    3.60
   7  -2  -1   69.39    3.20
  -7  -2   1   70.29    3.60
  -7  -2   1   67.89    3.40
  -7  -2   1   70.09    3.50
  -7   2   1   72.19    4.20
   7   2  -1   69.29    3.30
   7   2  -1   62.99    4.30
  -7   2   1   66.39    3.60
  -7   2   1   70.59    3.60
  -7   2   1   67.29    3.30
  -7   2   1   71.79    2.50
   7   2  -1   67.09    3.80
  -7   2   1   70.59    3.40
   7   2  -1   67.19    3.80
   6  -2  -1   23.60    3.20
  -6  -2   1   20.20    2.00
  -6  -2   1   19.10    1.90
  -6  -2   1   21.30    2.00
   6  -2  -1   22.60    2.50
   6  -2  -1   21.90    1.80
  -6  -2   1   18.50    1.90
  -6   2   1   19.70    2.00
   6   2  -1   20.40    1.80
  -6   2   1   17.00    2.00
   6   2  -1   21.70    2.60
  -6   2   1   19.20    1.20
  -6   2   1   20.20    2.00
   6   2  -1   20.30    2.20
  -6   2   1   15.20    1.60
   6   2  -1   18.20    2.00
   5  -2  -1    1.40    0.50
  -5  -2   1    0.80    0.80
   5  -2  -1    2.00    1.90
  -5  -2   1    2.50    0.90
   5  -2  -1    0.20    1.20
  -5  -2   1    0.90    0.80
  -5  -2   1    1.90    0.90
  -5   2   1    0.40    2.20
  -5   2   1    1.80    0.90
  -5   2   1    1.40    0.50
   5   2  -1    2.80    0.70
   5   2  -1    1.80    0.90
  -5   2   1    1.60    0.90
  -5   2   1    0.80    0.80
   5   2  -1    0.50    0.80
  -5   2   1    1.40    0.60
   5   2  -1    1.20    0.90
   4  -2  -1   88.39    2.70
  -4  -2   1   80.29    2.90
  -4  -2   1   81.49    3.00
   4  -2  -1   83.89    4.20
   4  -2  -1   88.59    2.70
  -4  -2   1   86.89    2.90
   4  -2  -1   87.79    3.40
  -4  -2   1   82.69    2.90
   4   2  -1   86.99    2.90
  -4   2   1   88.29    2.90
  -4   2   1   82.79    2.90
  -4   2   1   89.29    2.60
   4   2  -1   83.99    3.00
  -4   2   1   81.19    2.90
  -4   2   1   92.89    3.00
  -4   2   1   85.29    2.90
   4   2  -1   85.69    2.90
   4   2  -1   86.19    3.10
  -4   2   1   80.79    3.80
   3  -2  -1 1282.37   31.30
  -3  -2   1 1236.08   31.10
  -3  -2   1 1183.98   31.50
  -3  -2   1 1197.68   31.60
  -3  -2   1 1196.18   31.50
   3  -2  -1 1184.98   31.90
   3  -2  -1 1184.38   32.50
   3  -2  -1 1233.78   31.30
  -3   2   1 1188.38   31.50
  -3   2   1 1168.58   31.60
  -3   2   1 1322.97   32.70
   3   2  -1 1209.08   31.40
   3   2  -1 1218.28   31.50
   3   2  -1 1215.98   31.60
  -3   2   1 1220.18   31.50
  -3   2   1 1211.08   31.20
   3   2  -1 1230.98   31.50
  -3   2   1 1221.18   31.50
  -3   2   1 1242.98   31.30
  -3   2   1 1221.68   31.50
  -2  -2   1  681.63   18.30
  -2  -2   1  693.73   18.40
   2  -2  -1  653.43   19.10
  -2  -2   1  735.23   18.30
  -2  -2   1  646.24   18.40
   2  -2  -1  699.53   18.60
  -2  -2   1  803.22   18.60
   2  -2  -1  723.33   18.20
   2  -2  -1  691.53   18.10
   2  -2  -1  742.83   18.40
  -2   2   1  679.93   18.30
   2   2  -1  708.53   18.00
   2   2  -1  735.23   18.50
  -2   2   1  681.93   18.40
  -2   2   1  700.73   18.30
  -2   2   1  711.93   18.40
  -2   2   1  728.53   18.10
  -2   2   1  681.83   18.30
  -2   2   1  724.83   19.30
   2   2  -1  696.93   18.30
   2   2  -1  690.03   18.40
   1  -2  -1  267.27    7.00
   1  -2  -1  268.17    7.00
  -1  -2   1  262.77    7.00
  -1  -2   1  258.47    7.30
   1  -2  -1  255.17    7.60
  -1  -2   1  261.27    7.00
  -1  -2   1  258.87    7.10
   1  -2  -1  275.47    7.00
  -1  -2   1  268.47    7.00
   1  -2  -1  263.97    7.00
   1  -2  -1  265.07    6.90
  -1  -2   1  266.47    7.00
  -1  -2   1  258.07    7.10
   1   2  -1  266.97    7.00
   1   2  -1  248.68    7.10
   1   2  -1  252.87    7.00
  -1   2   1  267.67    7.80
   1   2  -1  263.37    7.00
   1   2  -1  266.87    7.40
   1   2  -1  252.87    7.00
   1   2  -1  250.37    7.00
  -1   2   1  258.27    7.00
  -1   2   1  255.77    7.20
  -1   2   1  259.57    7.00
   1   2  -1  267.47    7.10
  -1   2   1  260.27    7.00
  -1   2   1  257.27    7.00
  -1   2   1  269.47    6.80
   0  -2  -1   31.50    1.30
   0  -2   1   31.80    1.20
   0  -2  -1   32.40    1.30
   0  -2  -1   32.90    1.00
   0  -2  -1   31.30    1.60
   0  -2  -1   32.30    1.20
   0  -2   1   30.20    1.60
   0  -2  -1   34.20    1.20
   0  -2   1   31.40    1.10
   0  -2   1   30.30    1.20
   0  -2   1   32.70    1.10
   0  -2  -1   33.30    1.10
   0  -2   1   33.30    1.20
   0  -2   1   34.60    1.10
   0  -2  -1   30.90    1.30
   0  -2  -1   33.20    1.20
   0  -2  -1   34.10    1.20
   0  -2   1   32.60    1.20
   0   2   1   31.50    1.20
   0   2  -1   33.30    1.00
   0   2  -1   32.60    1.20
   0   2  -1   33.10    1.20
   0   2  -1   32.50    1.10
   0   2   1   30.70    1.60
   0   2   1   32.60    1.10
   0   2  -1   34.10    1.20
   0   2   1   32.70    1.20
  -1  -2  -1  304.77    8.10
   1  -2   1  312.27    8.30
   1  -2   1  320.47    8.10
  -1  -2  -1  312.87    8.20
  -1  -2  -1  310.07    8.40
   1  -2   1  322.57    8.10
   1  -2   1  326.07    8.20
   1  -2   1  289.37    8.30
   1  -2   1  316.57    8.10
   1  -2   1  268.67    8.80
  -1  -2  -1  322.07    8.10
  -1  -2  -1  314.97    8.30
   1  -2   1  285.47    8.20
  -1  -2  -1  320.77    8.30
  -1  -2  -1  308.07    8.00
   1   2   1  287.37    8.20
   1   2   1  302.07    8.10
  -1   2  -1  321.67    8.40
   1   2   1  305.77    7.90
  -1   2  -1  310.47    8.20
  -1   2  -1  298.67    8.10
   1   2   1  309.17    8.40
  -1   2  -1  308.27    8.30
  -1   2  -1  305.27    8.10
   1   2   1  304.47    8.30
   1   2   1  319.67    8.60
  -1   2  -1  296.97    8.20
   1   2   1  305.77    8.30
  -1   2  -1  300.37    8.10
  -1   2  -1  312.57    8.30
  -1   2  -1  300.47    9.00
   2  -2   1 1664.33   44.00
  -2  -2  -1 1718.93   44.10
   2  -2   1 1777.22   44.00
   2  -2   1 1763.52   44.00
   2  -2   1 1720.53   45.10
  -2  -2  -1 1685.73   44.10
  -2  -2  -1 1687.83   44.20
   2  -2   1 1755.62   44.00
   2  -2   1 1691.93   44.30
  -2  -2  -1 1767.22   43.80
  -2   2  -1 1694.93   44.00
  -2   2  -1 1673.13   43.90
  -2   2  -1 1701.73   44.00
   2   2   1 1701.63   44.40
   2   2   1 1749.92   43.80
  -2   2  -1 1694.53   44.20
  -2   2  -1 1728.53   43.90
   2   2   1 1688.03   44.00
  -2   2  -1 1704.73   44.00
   2   2   1 1745.83   43.80
  -2   2  -1 1757.42   45.10
  -3  -2  -1 1350.66   35.00
   3  -2   1 1292.77   36.20
   3  -2   1 1313.87   35.30
   3  -2   1 1365.86   34.60
  -3  -2  -1 1368.96   34.70
  -3  -2  -1 1365.96   34.90
  -3  -2  -1 1333.27   34.70
   3  -2   1 1547.55   35.40
  -3  -2  -1 1366.46   35.00
  -3   2  -1 1381.66   36.20
  -3   2  -1 1337.47   35.10
  -3   2  -1 1372.46   34.50
  -3   2  -1 1346.77   34.90
   3   2   1 1313.47   34.80
  -3   2  -1 1291.07   34.90
   3   2   1 1363.16   35.20
  -3   2  -1 1299.37   34.80
  -3   2  -1 1368.16   34.80
  -3   2  -1 1340.87   34.80
   3   2   1 1328.47   34.70
  -4  -2  -1   37.10    1.30
  -4  -2  -1   33.30    1.60
  -4  -2  -1   32.60    1.70
   4  -2   1   36.00    1.40
  -4  -2  -1   34.80    1.70
   4  -2   1   29.30    3.10
   4   2   1   34.80    1.90
  -4   2  -1   33.10    1.50
  -4   2  -1   31.80    1.50
  -4   2  -1   34.30    1.50
   4   2   1   35.60    1.50
  -4   2  -1   36.60    1.90
  -4   2  -1   26.80    2.70
  -4   2  -1   36.20    1.10
  -4   2  -1   32.60    1.60
  -4   2  -1   33.50    1.70
  -5  -2  -1   20.80    1.80
  -5  -2  -1   19.40    1.40
   5  -2   1   20.20    2.90
  -5  -2  -1   18.60    1.60
  -5  -2  -1   17.70    1.70
   5  -2   1   21.20    1.20
   5  -2   1   16.80    2.10
  -5  -2  -1   20.20    0.90
   5   2   1   18.60    1.30
  -5   2  -1   20.30    1.40
   5   2   1   20.60    2.30
  -5   2  -1   19.90    1.70
  -5   2  -1   18.80    2.00
  -5   2  -1   18.70    1.70
  -5   2  -1   18.20    1.70
  -5   2  -1   19.30    0.80
  -5   2  -1   20.40    1.30
  -6  -2  -1  173.08    5.90
   6  -2   1  179.48    5.50
   6  -2   1  164.28    6.60
  -6  -2  -1  181.58    6.20
  -6  -2  -1  170.18    5.80
  -6  -2  -1  171.18    5.80
  -6  -2  -1  162.18    5.70
   6  -2   1  181.38    7.90
  -6   2  -1  176.98    5.70
  -6   2  -1  175.18    5.80
  -6   2  -1  175.28    5.30
  -6   2  -1  170.38    6.30
   6   2   1  171.18    6.80
   6   2   1  175.58    6.60
  -6   2  -1  172.68    5.60
  -6   2  -1  185.68    5.80
   6   2   1  179.88    5.50
  -7  -2  -1  346.77   10.80
   7  -2   1  353.66   13.10
   7  -2   1  354.46   10.30
  -7  -2  -1  357.46   10.70
   7  -2   1  357.66   11.80
  -7  -2  -1  367.66   10.90
  -7  -2  -1  342.47   10.70
  -7  -2  -1  367.46   11.00
   7   2   1  339.07   11.80
   7   2   1  371.06   10.20
  -7   2  -1  354.76   10.60
  -7   2  -1  351.46   11.40
  -7   2  -1  358.66   10.70
   7   2   1  347.67   11.60
  -7   2  -1  365.56   10.80
  -7   2  -1  363.06   10.70
  -7   2  -1  374.86   10.20
   7   2   1  357.06   11.00
  -8  -2  -1   -0.90    1.70
   8  -2   1   -4.50    4.50
  -8  -2  -1    1.60    2.00
   8  -2   1    2.90    2.70
  -8  -2  -1    0.10    1.80
   8  -2   1    0.20    1.60
  -8  -2  -1    1.50    2.00
  -8  -2  -1    3.30    1.90
  -8   2  -1    3.00    2.00
  -8   2  -1    3.10    1.90
   8   2   1   -1.80    1.90
  -8   2  -1   -2.40    1.90
  -8   2  -1   -3.30    2.10
   8   2   1   -1.40    1.30
   8   2   1   -1.20    2.90
  -8   2  -1    1.40    1.80
  -9  -2  -1   58.69    4.70
  -9  -2  -1   61.79    5.00
   9  -2   1   58.69    4.40
  -9  -2  -1   48.50    5.20
   9  -2   1   76.49   10.50
  -9  -2  -1   55.99    5.00
   9  -2   1   66.69    6.90
  -9  -2  -1   60.99    5.40
   9   2   1   76.59    7.20
  -9   2  -1   60.49    5.10
   9   2   1   63.89    5.00
  -9   2  -1   59.09    6.00
  -9  -3   1    5.10    2.60
  -9  -3   1    6.70    3.00
  -9  -3   1    8.20    2.70
  -9  -3   1    2.30    2.50
  -9  -3   1    6.90    4.40
   9  -3  -1    5.80    3.70
  -9   3   1    2.20    3.20
  -9   3   1    5.30    2.70
  -9   3   1    7.50    2.90
   9   3  -1    8.20    2.60
   9   3  -1    5.50    6.40
  -9   3   1    5.10    2.70
   9   3  -1    5.20    2.80
  -8  -3   1   39.30    3.70
  -8  -3   1   44.70    3.80
   8  -3  -1   38.00    3.20
   8  -3  -1   49.00    6.30
  -8  -3   1   38.30    3.70
  -8  -3   1   41.20    4.00
  -8  -3   1   40.10    3.50
   8  -3  -1   41.50    4.30
  -8   3   1   35.30    3.80
   8   3  -1   39.20    3.50
  -8   3   1   41.30    4.60
  -8   3   1   39.40    3.80
  -8   3   1   35.50    3.70
   8   3  -1   36.20    3.30
   8   3  -1   48.90    5.10
   8   3  -1   39.00    3.90
  -8   3   1   45.90    4.40
  -7  -3   1    1.90    1.50
   7  -3  -1    1.80    3.50
  -7  -3   1    2.90    1.60
   7  -3  -1    2.50    1.30
   7  -3  -1    3.50    2.40
  -7  -3   1    2.20    1.50
  -7  -3   1    0.80    1.50
  -7   3   1    2.20    1.40
   7   3  -1   -0.20    1.70
   7   3  -1    4.40    1.50
  -7   3   1    3.80    1.90
  -7   3   1    0.10    1.60
  -7   3   1    3.10    1.60
  -7   3   1   -0.10    1.50
   7   3  -1    1.20    2.10
   7   3  -1    1.30    1.20
  -6  -3   1   45.50    2.90
   6  -3  -1   44.20    3.60
  -6  -3   1   46.60    2.90
   6  -3  -1   42.90    4.90
  -6  -3   1   45.70    2.70
   6  -3  -1   48.40    2.10
  -6  -3   1   46.40    2.80
  -6   3   1   46.70    3.20
  -6   3   1   48.10    2.80
  -6   3   1   44.90    2.80
  -6   3   1   48.20    2.90
   6   3  -1   49.40    3.40
  -6   3   1   50.29    2.80
   6   3  -1   46.40    2.70
   6   3  -1   42.30    3.00
   5  -3  -1    5.50    0.70
  -5  -3   1    3.80    1.20
  -5  -3   1    2.40    1.00
   5  -3  -1    4.60    2.40
   5  -3  -1    5.50    1.50
  -5  -3   1    2.70    1.00
  -5  -3   1    3.00    1.00
  -5   3   1    8.80    1.30
   5   3  -1    4.90    1.10
  -5   3   1    5.10    1.30
   5   3  -1    1.30    0.90
  -5   3   1    7.20    1.30
   5   3  -1    4.10    1.60
  -5   3   1    4.30    0.90
   5   3  -1    2.50    1.10
   4  -3  -1    4.80    2.10
  -4  -3   1    4.50    1.00
  -4  -3   1    4.00    0.50
  -4  -3   1    6.20    1.10
   4  -3  -1    1.50    1.00
   4  -3  -1    4.00    0.50
  -4  -3   1    4.20    0.90
   4   3  -1    1.90    0.70
  -4   3   1    3.70    0.70
   4   3  -1    3.20    0.80
  -4   3   1    2.20    0.70
   4   3  -1    2.90    0.70
  -4   3   1    5.70    0.90
   4   3  -1    4.80    1.00
  -4   3   1    4.40    0.90
   4   3  -1    5.20    1.00
   3  -3  -1    1.40    0.30
  -3  -3   1    0.80    0.50
   3  -3  -1   -1.80    1.40
  -3  -3   1    0.10    0.40
   3   3  -1    0.30    0.50
  -3   3   1    3.00    1.30
  -3   3   1   -0.40    0.40
  -3   3   1    0.30    0.40
   3   3  -1    1.50    0.70
  -3   3   1   -0.10    0.40
  -3   3   1    0.90    0.50
   3   3  -1    0.30    0.40
  -3   3   1    0.60    0.50
   3   3  -1    1.00    0.50
   3   3  -1    0.60    0.20
   3   3  -1    0.10    0.20
  -2  -3   1 1297.87   34.00
  -2  -3   1 1312.57   34.10
   2  -3  -1 1279.77   35.10
  -2  -3   1 1247.28   34.00
  -2   3   1 1287.47   33.90
  -2   3   1 1350.16   33.50
   2   3  -1 1356.96   34.50
  -2   3   1 1304.27   34.00
  -2   3   1 1288.37   34.00
  -2   3   1 1380.86   35.40
   2   3  -1 1312.27   34.00
  -2   3   1 1343.67   34.00
  -2   3   1 1330.27   34.00
   2   3  -1 1324.87   34.00
   1  -3  -1 2067.39   56.39
  -1  -3   1 2198.38   55.59
  -1  -3   1 2104.39   56.49
  -1  -3   1 2145.39   55.69
  -1  -3   1 2088.29   55.59
   1  -3  -1 2248.18   55.49
  -1   3   1 2189.98   55.59
  -1   3   1 2239.38   55.49
   1   3  -1 2150.78   55.59
  -1   3   1 2128.49   55.49
   1   3  -1 2239.08   56.29
  -1   3   1 2164.08   55.59
   1   3  -1 2188.08   55.59
  -1   3   1 2263.87   56.69
  -1   3   1 2202.18   55.39
   1   3  -1 2146.69   55.59
   1   3  -1 2113.39   55.49
   0  -3   1  353.46    9.90
   0  -3   1  390.96    9.90
   0  -3  -1  346.57   10.60
   0  -3  -1  378.36   10.00
   0  -3  -1  376.96    9.90
   0  -3  -1  368.76    9.80
   0  -3   1  336.37   10.00
   0  -3   1  385.36    9.80
   0  -3   1  360.06   10.60
   0  -3  -1  361.46    9.60
   0  -3   1  382.06    9.80
   0  -3  -1  348.27   10.10
   0  -3  -1  354.86   10.00
   0  -3   1  381.16   10.00
   0   3  -1  365.26    9.90
   0   3  -1  366.36    9.90
   0   3   1  381.46   10.80
   0   3  -1  371.46    9.50
   0   3   1  343.67    9.90
   0   3   1  371.66    9.90
   0   3  -1  365.56    9.90
   0   3  -1  385.36   10.80
   0   3  -1  372.36    9.80
   0   3   1  358.56    9.70
  -1  -3  -1   57.49    2.10
  -1  -3  -1   56.79    2.20
   1  -3   1   56.49    1.90
  -1  -3  -1   59.89    1.60
  -1  -3  -1   55.99    2.00
  -1  -3  -1   54.69    2.10
  -1  -3  -1   53.29    2.60
  -1  -3  -1   57.09    2.10
   1  -3   1   54.19    3.00
  -1   3  -1   56.59    1.90
   1   3   1   53.99    2.00
  -1   3  -1   56.29    1.90
   1   3   1   53.89    1.90
   1   3   1   56.49    2.60
  -1   3  -1   50.59    2.00
  -1   3  -1   50.29    2.70
  -1   3  -1   54.19    2.00
  -1   3  -1   55.09    1.90
  -1   3  -1   56.39    1.90
   2  -3   1 1641.04   42.10
   2  -3   1 1565.64   43.10
   2  -3   1 1717.63   41.80
  -2  -3  -1 1569.14   42.00
  -2  -3  -1 1537.35   41.90
  -2  -3  -1 1600.84   41.90
   2   3   1 1717.73   42.50
  -2   3  -1 1666.03   41.80
  -2   3  -1 1639.54   41.80
   2   3   1 1639.34   41.30
   2   3   1 1571.64   41.90
   2   3   1 1624.24   41.70
  -2   3  -1 1603.54   41.90
  -2   3  -1 1612.04   41.80
  -2   3  -1 1579.94   41.80
  -2   3  -1 1610.44   42.00
  -2   3  -1 1728.23   43.40
  -2   3  -1 1631.04   41.80
  -3  -3  -1  969.60   26.30
   3  -3   1  974.50   27.60
  -3  -3  -1  989.20   26.20
  -3  -3  -1 1000.20   25.90
   3  -3   1 1028.60   26.50
  -3  -3  -1  981.50   26.10
   3  -3   1  994.30   25.50
  -3   3  -1 1000.50   27.70
  -3   3  -1 1025.40   26.00
  -3   3  -1 1012.60   26.00
  -3   3  -1  985.60   26.00
   3   3   1  979.70   26.10
  -3   3  -1  985.60   26.30
   3   3   1 1042.70   26.60
  -3   3  -1  982.30   26.10
   3   3   1 1034.80   25.70
  -3   3  -1  985.30   25.90
   3   3   1  992.20   25.80
   4  -3   1   65.39    4.50
  -4  -3  -1   75.29    2.80
  -4  -3  -1   71.49    2.40
  -4  -3  -1   63.69    2.90
   4  -3   1   67.09    3.40
   4  -3   1   70.39    2.20
  -4   3  -1   68.59    3.10
  -4   3  -1   69.49    2.60
  -4   3  -1   69.39    2.80
   4   3   1   68.79    2.40
  -4   3  -1   71.69    2.60
   4   3   1   70.69    3.10
  -4   3  -1   68.89    2.20
  -4   3  -1   70.39    2.60
  -4   3  -1   71.99    2.50
  -5  -3  -1   27.10    2.20
  -5  -3  -1   29.00    2.10
  -5  -3  -1   28.60    1.30
   5  -3   1   30.40    1.40
  -5  -3  -1   27.00    2.30
   5  -3   1   34.80    4.20
  -5  -3  -1   28.90    2.20
   5  -3   1   24.70    2.70
  -5   3  -1   25.90    1.70
   5   3   1   25.30    2.60
  -5   3  -1   30.90    1.60
   5   3   1   27.70    1.90
  -5   3  -1   27.50    2.50
  -5   3  -1   27.20    2.00
   5   3   1   32.30    2.20
  -5   3  -1   28.70    2.00
  -5   3  -1   28.80    2.10
  -6  -3  -1  140.99    5.20
   6  -3   1  147.89    7.80
   6  -3   1  142.29    6.20
   6  -3   1  146.59    4.50
  -6  -3  -1  137.59    5.30
  -6  -3  -1  149.09    5.30
  -6  -3  -1  150.68    5.50
  -6   3  -1  144.79    5.90
  -6   3  -1  143.19    4.90
  -6   3  -1  149.49    5.20
   6   3   1  145.89    5.00
  -6   3  -1  145.59    5.10
  -6   3  -1  145.99    5.30
  -6   3  -1  149.88    4.70
   6   3   1  142.79    6.00
  -7  -3  -1    4.70    2.00
  -7  -3  -1    3.10    1.80
  -7  -3  -1    4.00    1.70
   7  -3   1    1.90    1.30
   7  -3   1    6.60    4.00
   7  -3   1    2.70    2.40
  -7  -3  -1    5.70    1.80
  -7  -3  -1    3.90    2.00
  -7   3  -1    5.20    1.40
   7   3   1    2.60    1.40
  -7   3  -1    3.40    1.70
  -7   3  -1    4.10    1.60
   7   3   1    1.90    1.70
  -7   3  -1    2.40    2.00
   7   3   1    1.60    2.20
  -7   3  -1    5.40    1.70
  -7   3  -1    3.10    2.20
   7   3   1    2.70    2.70
  -8  -3  -1  178.88    7.60
   8  -3   1  175.08    6.00
   8  -3   1  178.38    8.60
   8  -3   1  178.38   11.10
  -8  -3  -1  178.78    7.00
  -8  -3  -1  182.18    7.10
  -8  -3  -1  177.88    7.10
  -8  -3  -1  180.98    6.90
   8   3   1  181.68    6.40
  -8   3  -1  183.08    7.10
  -8   3  -1  176.48    8.00
   8   3   1  183.48    7.30
   8   3   1  172.58    8.50
  -8   3  -1  180.48    6.90
  -8   3  -1  170.68    6.80
  -9  -3  -1    5.30    3.20
  -9  -3  -1    9.00    2.90
  -9  -3  -1   11.30    2.90
  -9  -3  -1   13.20    3.00
   9  -3   1   11.40    4.20
  -9  -3  -1   10.60    6.00
   9  -3   1   15.80    6.90
   9   3   1   13.30    4.70
   9   3   1    7.40    2.90
  -9   3  -1    9.00    3.10
  -9   3  -1    7.70    3.20
  -9   3  -1    1.30    2.60
  -9   3  -1   10.10    3.50
  -9  -4   1   -0.10    2.80
  -9  -4   1    0.80    2.60
  -9  -4   1    4.90    3.60
  -9  -4   1   -1.40    2.70
   9  -4  -1   -4.00    2.60
  -9  -4   1    3.40    3.40
   9   4  -1    2.70    2.70
  -9   4   1    1.10    2.80
   9   4  -1    2.70    2.90
  -9   4   1    4.00    3.20
  -9   4   1    0.60    3.10
   9   4  -1    1.30    4.20
  -9   4   1    0.50    3.50
  -8  -4   1    5.10    2.80
  -8  -4   1    1.50    3.80
  -8  -4   1    4.30    2.90
   8  -4  -1    5.80    5.70
  -8  -4   1    5.90    2.40
  -8  -4   1    0.60    3.70
  -8   4   1    0.20    2.30
  -8   4   1    4.30    2.70
   8   4  -1    7.70    3.50
   8   4  -1    1.20    2.00
  -8   4   1    2.40    2.50
  -8   4   1    6.00    2.60
   7  -4  -1  237.58   11.10
  -7  -4   1  232.18    7.90
  -7  -4   1  226.38    8.00
  -7  -4   1  225.48    7.80
  -7  -4   1  222.78    7.90
  -7   4   1  226.38    7.90
   7   4  -1  237.88    8.50
  -7   4   1  221.48    8.30
  -7   4   1  221.68    8.00
   7   4  -1  234.48    7.70
  -7   4   1  240.08    7.90
   7   4  -1  218.18    8.00
  -7   4   1  222.98    7.70
  -6  -4   1    1.20    1.40
  -6  -4   1    2.90    1.50
   6  -4  -1    2.10    0.70
   6  -4  -1    1.90    3.80
  -6  -4   1    0.40    1.40
  -6  -4   1    2.20    1.60
   6   4  -1    2.50    1.40
  -6   4   1    1.40    1.60
   6   4  -1    2.80    1.60
  -6   4   1    2.50    1.50
  -6   4   1    5.40    1.60
  -6   4   1    3.80    1.60
  -6   4   1    4.50    1.60
   6   4  -1    1.10    1.80
   6   4  -1    1.50    0.70
   5  -4  -1  266.07    7.10
   5  -4  -1  256.07   10.10
  -5  -4   1  256.17    8.20
  -5  -4   1  264.17    8.10
  -5  -4   1  253.87    7.90
   5   4  -1  264.57    8.00
   5   4  -1  287.97    9.10
  -5   4   1  261.47    8.00
   5   4  -1  260.87    7.00
   5   4  -1  255.17    7.80
  -5   4   1  258.27    8.00
  -5   4   1  256.67    8.10
  -5   4   1  258.87    7.90
   5   4  -1  263.47    8.10
   5   4  -1  270.07    8.30
  -5   4   1  255.47    8.20
   4  -4  -1   61.39    1.90
  -4  -4   1   55.59    2.80
   4  -4  -1   60.49    4.70
  -4  -4   1   59.19    2.20
  -4  -4   1   56.19    2.70
  -4  -4   1   60.99    2.90
  -4   4   1   60.09    2.90
   4   4  -1   63.09    2.70
   4   4  -1   60.69    3.00
  -4   4   1   55.79    2.70
   4   4  -1   57.49    2.70
   4   4  -1   60.69    2.80
  -4   4   1   58.59    2.50
   4   4  -1   61.79    2.80
  -4   4   1   52.89    2.60
  -4   4   1   56.59    2.80
  -3  -4   1  350.26    9.90
  -3  -4   1  352.26    9.80
   3  -4  -1  342.47   11.40
  -3  -4   1  347.07   10.00
  -3   4   1  331.77   10.00
   3   4  -1  340.87    9.80
   3   4  -1  352.56    9.70
  -3   4   1  356.26    9.80
  -3   4   1  338.17   10.10
  -3   4   1  333.87    9.80
   3   4  -1  355.06   10.30
   3   4  -1  355.76    9.70
  -3   4   1  350.86    9.80
   2  -4  -1   41.20    3.50
   2  -4  -1   42.90    1.90
  -2  -4   1   41.50    2.20
  -2  -4   1   41.90    2.30
  -2  -4   1   41.90    2.10
   2   4  -1   45.40    1.90
   2   4  -1   43.20    2.50
  -2   4   1   44.30    1.90
   2   4  -1   39.90    2.10
  -2   4   1   43.20    1.90
  -2   4   1   43.40    1.90
  -2   4   1   42.70    2.10
  -2   4   1   45.00    1.90
  -2   4   1   38.20    2.50
  -1  -4   1 1284.47   34.20
  -1  -4   1 1310.87   34.20
   1  -4  -1 1304.17   35.40
  -1  -4   1 1381.76   34.20
  -1  -4   1 1291.77   34.90
   1  -4  -1 1303.27   34.40
   1  -4  -1 1291.97   33.90
  -1  -4   1 1338.27   34.40
  -1   4   1 1314.07   34.20
   1   4  -1 1288.27   33.80
   1   4  -1 1361.06   35.20
  -1   4   1 1355.26   34.20
  -1   4   1 1333.07   34.00
  -1   4   1 1281.47   35.60
   1   4  -1 1308.47   34.20
  -1   4   1 1307.47   34.20
  -1   4   1 1371.26   33.60
   1   4  -1 1293.47   34.10
   1   4  -1 1308.27   34.20
   1   4  -1 1295.27   34.20
   0  -4   1  109.49    3.70
   0  -4   1  100.99    4.50
   0  -4   1  102.39    3.70
   0  -4   1  108.59    3.60
   0  -4  -1  106.19    4.60
   0  -4  -1  110.69    3.90
   0  -4   1  115.29    3.10
   0  -4   1  104.69    3.50
   0  -4  -1  114.79    3.10
   0  -4  -1  108.09    3.70
   0  -4  -1  109.99    3.70
   0   4  -1  108.29    4.50
   0   4  -1  114.79    3.00
   0   4   1  107.09    3.20
   0   4  -1  108.09    3.60
   0   4  -1  115.89    3.60
   0   4   1  103.69    3.60
   0   4  -1  111.49    3.50
   0   4  -1  115.99    3.60
   0   4   1  112.39    3.40
   0   4   1  100.89    3.50
   0   4   1  115.19    4.60
   1  -4   1  127.19    4.00
  -1  -4  -1  115.19    3.90
   1  -4   1  114.59    5.10
  -1  -4  -1  119.39    3.90
  -1  -4  -1  108.39    4.60
  -1  -4  -1  119.09    4.10
  -1   4  -1  109.19    3.80
  -1   4  -1  116.79    3.70
   1   4   1  114.29    3.60
   1   4   1  119.29    3.80
  -1   4  -1  112.39    3.80
   1   4   1  114.49    4.60
   2  -4   1    2.00    1.90
  -2  -4  -1    1.30    0.80
  -2  -4  -1    1.90    0.90
  -2  -4  -1    2.60    0.80
  -2   4  -1    2.00    0.70
   2   4   1    2.60    0.50
  -2   4  -1    0.60    0.70
  -2   4  -1    2.20    0.60
  -2   4  -1    3.70    0.60
  -2   4  -1    1.90    0.70
   2   4   1    1.80    0.80
   2   4   1    2.50    1.10
  -2   4  -1    1.20    0.50
  -3  -4  -1  149.99    5.90
  -3  -4  -1  168.38    5.40
  -3  -4  -1  163.78    5.60
   3  -4   1  179.78    7.20
  -3  -4  -1  172.28    5.20
   3   4   1  172.98    5.00
  -3   4  -1  171.98    5.20
  -3   4  -1  177.38    5.20
  -3   4  -1  163.28    5.30
   3   4   1  176.08    6.00
  -3   4  -1  157.78    6.00
   3   4   1  173.18    5.40
  -3   4  -1  163.78    5.10
  -3   4  -1  166.58    5.50
  -4  -4  -1   26.10    1.50
  -4  -4  -1   25.70    2.10
  -4  -4  -1   26.60    2.20
   4  -4   1   24.90    3.50
  -4  -4  -1   26.80    2.00
   4   4   1   30.00    2.50
  -4   4  -1   23.60    2.00
   4   4   1   18.70    2.50
   4   4   1   26.50    1.50
  -4   4  -1   27.40    2.40
  -4   4  -1   24.30    2.00
  -4   4  -1   26.60    1.90
   4   4   1   25.20    2.00
  -4   4  -1   26.50    1.70
  -5  -4  -1   13.90    1.20
   5  -4   1   14.00    2.30
   5  -4   1   11.30    3.40
  -5  -4  -1   11.10    1.80
  -5  -4  -1   13.80    1.80
  -5  -4  -1   12.80    1.90
   5  -4   1   11.60    0.80
  -5   4  -1   12.40    1.40
  -5   4  -1   12.40    1.80
  -5   4  -1   17.30    1.90
  -5   4  -1   11.10    1.60
  -5   4  -1   10.40    1.60
   5   4   1   10.50    1.90
   5   4   1    9.40    1.40
   6  -4   1    1.00    2.10
  -6  -4  -1    2.20    1.70
  -6  -4  -1    1.90    1.50
   6  -4   1    1.20    3.90
  -6  -4  -1    1.20    1.60
  -6  -4  -1    5.20    1.70
  -6   4  -1   -0.80    1.10
  -6   4  -1    0.50    1.40
   6   4   1    1.20    1.30
  -6   4  -1    1.30    1.50
  -6   4  -1    0.50    1.40
   6   4   1   -0.20    2.00
  -6   4  -1    2.70    1.90
  -7  -4  -1   23.80    2.70
   7  -4   1   27.90    3.60
   7  -4   1   27.00    5.70
  -7  -4  -1   22.40    2.60
  -7  -4  -1   27.30    2.90
  -7  -4  -1   21.30    2.80
   7   4   1   20.80    3.30
   7   4   1   19.70    2.20
   7   4   1   16.80    2.50
  -7   4  -1   22.20    2.60
  -7   4  -1   20.60    2.60
  -7   4  -1   18.70    2.50
  -7   4  -1   29.60    3.30
  -8  -4  -1    8.70    2.80
  -8  -4  -1    9.10    2.60
   8  -4   1    3.30    6.30
  -8  -4  -1    0.10    2.80
  -8  -4  -1    4.40    2.40
   8  -4   1    6.10    3.60
  -8  -4  -1    1.40    2.50
   8   4   1    1.60    3.70
  -8   4  -1    3.00    2.70
  -8   4  -1    0.80    2.60
  -8   4  -1    5.30    2.40
  -8   4  -1    4.40    2.80
   8   4   1    1.40    2.50
   8   4   1    8.60    2.40
  -9  -4  -1   -3.60    2.70
   8  -5  -1   -0.30    2.40
  -8  -5   1    4.60    2.60
  -8  -5   1    6.20    3.10
  -8  -5   1    2.10    2.50
  -8  -5   1    3.20    2.80
  -8   5   1   -1.00    2.50
   8   5  -1   -0.10    2.60
  -8   5   1    4.40    3.00
  -8   5   1    3.50    3.00
   8   5  -1   -1.10    2.40
  -8   5   1    4.90    3.30
  -7  -5   1   -1.70    2.10
  -7  -5   1    2.90    2.30
   7  -5  -1   -0.20    2.10
   7  -5  -1    3.30    5.40
  -7  -5   1    0.10    2.10
  -7  -5   1    0.10    2.00
  -7   5   1    0.80    2.30
  -7   5   1    1.90    2.30
  -7   5   1    4.60    2.40
   7   5  -1   -0.50    1.90
   7   5  -1   -3.70    2.10
  -7   5   1   -0.20    2.20
   7   5  -1    0.90    2.80
  -6  -5   1   92.79    4.90
  -6  -5   1  103.09    4.80
  -6  -5   1  104.19    4.60
   6  -5  -1  104.29    5.10
  -6  -5   1   96.79    4.90
   6  -5  -1  114.59    8.30
  -6   5   1   91.89    4.60
   6   5  -1  107.39    4.90
  -6   5   1  104.49    5.10
   6   5  -1   96.29    5.20
   6   5  -1  108.09    4.80
  -6   5   1   97.59    4.90
  -6   5   1   99.59    5.00
  -6   5   1   97.39    4.60
  -5  -5   1    0.90    1.40
  -5  -5   1    2.50    1.50
   5  -5  -1    8.40    3.90
  -5  -5   1    2.50    1.70
   5   5  -1   -0.10    1.30
   5   5  -1    2.30    1.70
  -5   5   1    1.00    1.50
   5   5  -1    2.70    1.50
  -5   5   1    1.90    1.60
  -5   5   1    1.60    1.40
   5   5  -1    2.10    1.40
  -5   5   1    2.10    1.10
  -5   5   1    3.30    1.60
  -4  -5   1   16.00    1.90
   4  -5  -1   14.20    3.30
  -4  -5   1   14.00    1.50
  -4  -5   1   12.70    1.70
   4  -5  -1   13.20    1.60
  -4  -5   1   16.50    2.00
   4   5  -1   13.70    1.60
  -4   5   1   14.10    1.80
   4   5  -1   18.50    1.90
  -4   5   1   13.40    2.00
   4   5  -1   12.60    1.70
  -4   5   1   14.00    1.40
  -4   5   1   15.50    1.80
  -4   5   1   12.40    1.80
   4   5  -1   13.60    1.70
  -4   5   1   11.10    1.70
  -3  -5   1   44.50    2.70
   3  -5  -1   48.40    4.60
  -3  -5   1   43.40    2.50
   3  -5  -1   48.50    2.50
  -3  -5   1   46.50    2.80
  -3   5   1   46.50    2.70
  -3   5   1   48.50    2.30
  -3   5   1   46.30    2.60
   3   5  -1   48.20    2.40
   3   5  -1   42.40    3.20
  -3   5   1   47.60    2.60
  -3   5   1   44.60    2.80
   3   5  -1   45.60    2.60
  -3   5   1   41.90    2.40
   3   5  -1   45.20    2.50
  -2  -5   1  223.08    7.10
   2  -5  -1  225.28    7.30
  -2  -5   1  218.58    7.00
   2  -5  -1  216.78    8.60
  -2  -5   1  219.18    7.20
   2  -5  -1  229.88    6.60
  -2   5   1  241.88    6.80
   2   5  -1  229.78    6.90
   2   5  -1  229.68    7.00
  -2   5   1  224.78    7.10
  -2   5   1  229.58    6.90
  -2   5   1  231.68    7.00
  -2   5   1  229.58    6.90
   2   5  -1  230.58    6.50
  -2   5   1  222.98    7.00
   1  -5  -1  220.78    8.30
  -1  -5   1  221.58    7.20
  -1  -5   1  216.98    6.90
   1  -5  -1  231.78    6.30
   1  -5  -1  217.38    7.10
   1  -5  -1  228.08    7.40
  -1  -5   1  215.98    7.00
   1  -5  -1  232.58    7.20
  -1  -5   1  222.98    7.90
  -1   5   1  239.58    6.60
  -1   5   1  231.28    6.90
   1   5  -1  225.78    6.90
  -1   5   1  230.48    6.00
   1   5  -1  228.48    6.30
   1   5  -1  223.78    6.90
  -1   5   1  230.68    6.90
   1   5  -1  215.88    7.20
   1   5  -1  230.78    6.90
   0  -5   1  544.65   15.10
   0  -5   1  566.44   14.10
   0  -5  -1  531.95   15.20
   0  -5   1  541.45   15.00
   0  -5  -1  535.55   15.10
   0  -5   1  536.65   16.20
   0  -5   1  569.94   14.10
   0  -5  -1  555.94   15.40
   0  -5  -1  545.85   16.30
   0  -5   1  529.55   15.30
   0  -5  -1  563.24   14.20
   0   5   1  553.54   14.70
   0   5  -1  544.05   14.90
   0   5   1  540.35   14.90
   0   5  -1  553.74   14.90
   0   5   1  525.85   15.00
   0   5  -1  547.55   15.00
   0   5  -1  555.74   14.10
   0   5  -1  552.14   14.10
   0   5  -1  519.65   15.00
   1  -5   1  108.69    5.50
   1  -5   1  105.79    4.10
  -1  -5  -1  110.19    4.40
  -1  -5  -1  105.99    4.10
   1  -5   1  109.89    4.30
   1  -5   1  106.99    4.20
   1  -5   1  111.79    3.30
  -1  -5  -1  105.99    5.10
  -1  -5  -1  102.89    4.10
   1   5   1   99.39    3.90
  -1   5  -1  109.09    3.80
  -1   5  -1  106.29    3.90
  -1   5  -1  109.79    4.00
   1   5   1  111.49    3.80
   2  -5   1  121.09    6.40
  -2  -5  -1  123.39    4.80
  -2  -5  -1  128.89    4.70
  -2  -5  -1  123.29    4.50
   2   5   1  127.49    4.20
  -2   5  -1  124.59    4.40
  -2   5  -1  130.39    4.20
   2   5   1  120.49    4.50
  -2   5  -1  129.99    4.50
  -2   5  -1  129.49    4.20
  -2   5  -1  123.29    4.50
  -3  -5  -1   88.59    3.90
   3  -5   1   91.39    5.90
  -3  -5  -1   86.79    3.90
  -3  -5  -1   85.79    3.70
   3   5   1   91.19    3.40
  -3   5  -1   92.59    3.40
  -3   5  -1   91.09    3.70
  -3   5  -1   92.89    3.90
  -3   5  -1   87.99    3.80
   3   5   1   90.09    3.70
  -3   5  -1   90.09    3.60
  -3   5  -1   89.19    3.60
  -4  -5  -1  254.47    7.30
   4  -5   1  238.48   10.10
  -4  -5  -1  238.78    7.90
  -4  -5  -1  238.78    7.80
  -4  -5  -1  235.98    7.70
  -4   5  -1  239.68    6.90
   4   5   1  244.08    8.00
  -4   5  -1  241.08    7.80
  -4   5  -1  244.58    7.50
  -4   5  -1  245.98    7.70
  -4   5  -1  245.88    7.90
  -4   5  -1  246.68    7.50
   4   5   1  243.48    7.70
   4   5   1  241.48    7.20
  -4   5  -1  233.08    7.40
  -5  -5  -1    1.90    0.80
  -5  -5  -1   -0.30    1.80
  -5  -5  -1   -0.50    1.40
   5  -5   1    0.30    3.60
  -5  -5  -1   -1.10    1.60
   5   5   1    0.60    1.80
  -5   5  -1   -0.60    1.40
   5   5   1   -1.10    1.20
   5   5   1   -1.60    1.30
  -5   5  -1   -0.80    0.60
  -5   5  -1   -0.30    1.60
  -5   5  -1    0.60    1.60
  -5   5  -1    0.40    1.50
  -5   5  -1    1.40    1.50
   6  -5   1  110.79    8.60
  -6  -5  -1  111.79    5.20
  -6  -5  -1  110.99    5.40
  -6  -5  -1  110.79    5.00
  -6  -5  -1  111.89    5.20
  -6   5  -1  106.29    5.40
  -6   5  -1  110.99    4.90
   6   5   1  100.19    5.70
   6   5   1  107.19    4.80
   6   5   1  111.19    5.20
  -6   5  -1  111.19    5.50
  -6   5  -1  106.89    5.10
  -6   5  -1  118.59    5.00
  -7  -5  -1   21.00    3.00
   7  -5   1   26.70    6.40
  -7   5  -1   23.00    3.00
   7   5   1    9.90    3.30
  -7   5  -1   20.60    3.30
   7   5   1   14.80    2.50
   7   5   1   13.40    2.90
  -7   5  -1   20.50    2.90
  -7   5  -1   13.30    2.80
  -8  -5  -1   19.80    3.40
  -8  -5  -1   15.40    3.80
  -8  -5  -1   13.60    3.00
  -8  -5  -1   22.60    3.40
  -8  -5  -1   10.70    3.60
   8   5   1    9.50    4.70
   8   5   1   11.20    3.10
  -8   5  -1   18.60    3.80
  -8   5  -1    9.40    3.70
  -8   5  -1   14.20    3.10
  -8   5  -1   21.00    3.80
   8   5   1   15.20    3.00
  -8   5  -1   14.40    3.50
  -7  -6   1   25.10    3.40
  -7  -6   1   28.50    3.40
  -7  -6   1   24.20    3.10
  -7  -6   1   25.80    3.60
   7  -6  -1   21.20    3.30
  -7   6   1   35.60    3.80
   7   6  -1   23.90    3.10
  -7   6   1   31.10    3.60
   7   6  -1   26.80    3.20
  -7   6   1   30.90    3.60
  -7   6   1   25.70    4.10
  -7   6   1   32.50    4.70
  -6  -6   1    3.10    2.20
   6  -6  -1    8.60    5.30
  -6  -6   1    1.20    2.30
  -6  -6   1   -0.20    2.30
   6  -6  -1    1.70    2.00
  -6  -6   1   -1.00    2.40
   6   6  -1    3.00    2.00
  -6   6   1    0.40    2.20
  -6   6   1   -1.10    2.20
  -6   6   1    1.10    2.40
  -6   6   1    0.90    2.40
  -6   6   1    2.50    3.10
   6   6  -1   -1.50    1.90
   6   6  -1    4.80    2.70
   5  -6  -1  113.99    5.20
  -5  -6   1  117.89    5.50
  -5  -6   1  116.79    5.40
   5  -6  -1  125.69    8.50
  -5  -6   1  121.79    5.10
   5   6  -1  109.39    5.50
  -5   6   1  111.29    5.10
  -5   6   1  117.09    5.50
  -5   6   1  114.39    5.30
   5   6  -1  113.19    5.00
  -5   6   1  115.09    5.10
   5   6  -1  108.09    4.90
  -5   6   1  124.59    5.60
   5   6  -1  113.69    5.20
   4  -6  -1  101.29    4.50
  -4  -6   1   93.49    4.50
  -4  -6   1  101.49    4.80
   4  -6  -1  108.59    7.40
  -4  -6   1  108.39    5.00
  -4  -6   1  104.09    4.40
   4   6  -1  107.29    4.70
   4   6  -1  105.89    4.40
  -4   6   1  110.19    4.60
  -4   6   1  103.89    4.60
  -4   6   1  105.89    4.80
  -4   6   1  101.59    4.50
  -4   6   1   98.29    4.70
   4   6  -1  103.59    4.70
   4   6  -1   99.79    4.30
  -4   6   1  100.89    4.30
   3  -6  -1  133.39    7.60
   3  -6  -1  136.69    4.90
  -3  -6   1  138.29    5.50
  -3  -6   1  127.69    5.10
   3  -6  -1  131.89    5.80
  -3  -6   1  142.49    5.40
   3   6  -1  140.79    5.30
  -3   6   1  147.79    5.10
   3   6  -1  140.79    5.10
   3   6  -1  131.79    4.70
  -3   6   1  140.99    5.30
  -3   6   1  132.69    4.90
  -3   6   1  138.09    5.40
  -2  -6   1   12.10    1.90
  -2  -6   1   13.80    2.00
   2  -6  -1   11.90    2.10
   2  -6  -1   14.90    3.50
   2  -6  -1   11.90    1.40
   2  -6  -1   14.90    2.30
  -2  -6   1   11.90    1.70
   2  -6  -1   15.40    2.20
  -2   6   1   17.50    1.70
   2   6  -1   17.00    1.80
  -2   6   1   13.50    1.70
   2   6  -1   10.70    1.70
   2   6  -1   15.00    1.30
  -2   6   1   14.80    1.90
  -1  -6   1   75.49    3.80
  -1  -6   1   77.09    5.00
  -1  -6   1   85.89    3.70
   1  -6  -1   82.29    5.60
   1  -6  -1   70.59    4.10
   1  -6  -1   79.79    4.00
   1  -6  -1   81.89    4.00
   1  -6  -1   78.19    2.70
  -1  -6   1   79.39    4.00
  -1   6   1   74.19    3.50
   1   6  -1   79.69    3.70
   1   6  -1   79.29    3.60
   1   6  -1   78.29    2.50
  -1   6   1   79.89    3.30
  -1   6   1   82.29    3.70
   1   6  -1   84.59    3.70
   0  -6  -1    2.60    1.70
   0  -6   1    2.60    2.50
   0  -6   1    3.40    1.40
   0  -6  -1    0.50    1.40
   0  -6  -1    2.50    1.50
   0  -6  -1    1.70    2.50
   0  -6   1    4.30    1.50
   0  -6   1   -0.40    1.50
   0   6   1    3.40    0.60
   0   6  -1    3.80    1.30
   0   6  -1    3.00    1.20
   0   6  -1    3.00    1.20
   0   6  -1    3.90    1.20
   0   6   1    1.60    1.10
   0   6   1    3.10    1.30
  -1  -6  -1  154.68    5.80
  -1  -6  -1  149.39    5.50
   1  -6   1  150.28    5.80
   1  -6   1  145.29    5.80
   1  -6   1  151.28    7.30
   1  -6   1  156.08    4.50
   1  -6   1  146.69    5.50
  -1  -6  -1  151.78    5.90
  -1   6  -1  153.68    5.20
   1   6   1  153.78    5.30
   1   6   1  157.48    5.50
  -1   6  -1  152.68    5.50
  -1   6  -1  150.88    5.30
   1   6   1  151.18    5.50
  -1   6  -1  152.78    5.40
   2  -6   1   18.00    2.30
  -2  -6  -1   14.10    2.00
   2  -6   1   15.80    3.30
  -2  -6  -1   17.80    2.00
   2  -6   1   17.10    1.50
  -2  -6  -1   19.50    2.30
  -2   6  -1   12.40    1.70
  -2   6  -1   19.40    2.00
   2   6   1   16.90    1.90
  -2   6  -1   16.70    1.80
  -2   6  -1   18.60    2.00
   2   6   1   16.10    1.60
  -3  -6  -1   66.79    3.80
   3  -6   1   71.99    3.40
  -3  -6  -1   72.99    3.80
  -3  -6  -1   81.19    4.10
  -3  -6  -1   76.29    4.20
   3  -6   1   77.89    6.50
  -3   6  -1   73.59    3.90
  -3   6  -1   74.19    3.90
   3   6   1   73.29    3.80
  -3   6  -1   75.49    3.20
  -3   6  -1   80.39    3.80
   3   6   1   75.99    3.40
  -4  -6  -1   77.19    4.00
  -4  -6  -1   74.19    4.40
   4  -6   1   63.49    7.10
  -4  -6  -1   71.49    4.20
  -4  -6  -1   69.29    4.00
  -4   6  -1   76.09    4.30
  -4   6  -1   71.19    3.80
   4   6   1   70.99    4.00
  -4   6  -1   68.49    3.80
  -4   6  -1   72.89    4.20
   4   6   1   82.09    4.50
   4   6   1   69.89    3.80
  -4   6  -1   73.89    3.90
   4   6   1   71.79    3.50
  -4   6  -1   75.09    3.20
   5  -6   1   40.20    5.80
  -5  -6  -1   34.20    3.20
  -5  -6  -1   40.30    3.50
  -5  -6  -1   35.60    3.30
  -5   6  -1   36.10    3.10
   5   6   1   36.70    3.60
   5   6   1   29.00    3.20
  -5   6  -1   33.80    3.20
   5   6   1   33.10    3.00
  -5   6  -1   34.00    3.70
  -5   6  -1   38.80    3.50
   5   6   1   37.00    3.50
  -5   6  -1   33.00    3.20
  -6  -6  -1   44.10    4.80
  -6  -6  -1   33.70    5.30
   6  -6   1   47.50    7.20
   6   6   1   60.09    5.90
  -6   6  -1   36.40    4.90
  -6   6  -1   31.90    3.50
   6   6   1   38.80    3.90
  -6   6  -1   39.50    3.80
  -6   6  -1   42.00    3.60
   6   6   1   43.30    4.40
  -7  -6  -1    6.60    2.80
  -7  -6  -1    4.40    2.90
  -7  -6  -1    5.40    3.30
   7  -6   1    0.70    2.70
  -7  -6  -1    7.90    2.70
   7   6   1    0.00    2.70
   7   6   1    2.50    2.70
  -7   6  -1    5.40    2.90
  -7   6  -1    8.70    3.10
  -7   6  -1    7.40    3.40
  -6  -7   1    0.50    2.70
   6  -7  -1   -4.80    2.30
   6  -7  -1    8.20    4.80
  -6  -7   1   -0.80    2.80
  -6  -7   1    1.00    2.50
  -6  -7   1    3.70    3.20
  -6   7   1   -1.50    3.40
  -6   7   1    1.70    2.90
   6   7  -1   -2.70    2.80
  -6   7   1   -5.70    3.50
  -6   7   1   -5.00    2.80
  -6   7   1   -0.80    2.70
   6   7  -1   -0.70    2.40
  -5  -7   1   16.20    4.10
   5  -7  -1    6.40    3.70
  -5  -7   1    7.00    2.90
  -5  -7   1    6.70    2.50
   5  -7  -1    4.50    5.10
   5  -7  -1   11.10    2.40
  -5   7   1    2.80    2.70
   5   7  -1    4.80    2.30
   5   7  -1    7.50    2.50
  -5   7   1    7.30    2.60
  -5   7   1    5.20    2.70
   5   7  -1    6.40    2.50
  -5   7   1    8.90    2.50
   4  -7  -1   47.70    5.40
  -4  -7   1   55.09    3.90
  -4  -7   1   50.59    4.40
   4  -7  -1   47.70    3.80
   4  -7  -1   48.90    6.50
  -4  -7   1   53.69    4.40
  -4  -7   1   45.60    3.90
  -4   7   1   60.59    4.50
  -4   7   1   51.79    3.70
  -4   7   1   51.79    4.40
   4   7  -1   50.49    4.60
   4   7  -1   54.19    4.20
   4   7  -1   51.59    3.90
   4   7  -1   50.79    3.80
  -4   7   1   52.39    4.00
  -3  -7   1    0.10    1.90
   3  -7  -1   -0.20    2.40
   3  -7  -1    0.00    2.30
  -3  -7   1    2.30    1.80
   3  -7  -1   -3.30    3.60
  -3  -7   1   -0.60    2.00
   3  -7  -1    4.90    2.40
   3  -7  -1    0.70    1.30
  -3   7   1    2.80    2.00
  -3   7   1    2.10    1.60
   3   7  -1    2.90    1.80
  -3   7   1    2.60    1.80
   3   7  -1    0.00    1.50
  -3   7   1    2.60    1.90
   3   7  -1    1.20    1.80
   2  -7  -1   -0.60    2.00
   2  -7  -1   -1.80    3.70
  -2  -7   1    2.50    1.90
   2  -7  -1    0.00    2.10
   2  -7  -1    1.30    2.40
  -2  -7   1    1.80    1.70
  -2  -7   1    2.60    2.10
  -2   7   1   -1.60    1.50
   2   7  -1    1.10    1.60
  -2   7   1    1.20    1.50
   2   7  -1   -0.50    1.60
  -2   7   1    1.40    1.70
   2   7  -1    1.40    1.40
  -2   7   1    0.40    1.60
   1  -7  -1   16.90    2.70
   1  -7  -1   14.90    4.10
  -1  -7   1   21.60    7.00
  -1  -7   1   16.40    2.60
  -1  -7   1   15.50    2.50
   1  -7  -1   16.70    2.50
   1  -7  -1   15.90    2.40
  -1  -7   1   16.10    2.30
  -1   7   1   20.40    2.30
   1   7  -1   20.70    2.30
   1   7  -1   14.60    2.10
   1   7  -1   15.40    2.20
  -1   7   1   14.60    2.10
  -1   7   1   17.00    2.00
  -1   7   1   14.90    2.10
   0  -7   1   20.40    4.10
   0  -7   1   14.20    2.40
   0  -7  -1   15.80    2.40
   0  -7  -1   15.40    2.40
   0  -7  -1   15.80    2.70
   0  -7   1   15.40    2.50
   0  -7   1   13.40    2.20
   0  -7  -1   17.90    3.80
   0   7   1   13.20    2.00
   0   7  -1   17.10    2.20
   0   7  -1   13.30    2.10
   0   7   1   13.40    2.00
   0   7   1   17.10    2.40
   0   7  -1   15.00    2.00
   0   7  -1   13.80    2.00
  -1  -7  -1   20.60    2.80
  -1  -7  -1   18.80    2.40
  -1  -7  -1   19.70    2.50
   1  -7   1   19.70    2.70
   1  -7   1   18.00    2.60
   1  -7   1   21.00    4.50
   1  -7   1   18.00    2.40
  -1   7  -1   20.50    2.30
   1   7   1   14.00    2.00
  -1   7  -1   17.20    2.10
   1   7   1   17.80    2.30
  -1   7  -1   14.80    1.90
  -1   7  -1   17.30    2.40
   1   7   1   15.90    2.20
  -2  -7  -1   81.59    4.50
   2  -7   1   85.79    5.00
   2  -7   1   77.59    5.00
  -2  -7  -1   88.79    5.00
   2  -7   1   80.79    7.20
  -2  -7  -1   85.29    4.80
   2  -7   1   89.49    4.90
   2   7   1   81.19    4.10
   2   7   1   77.39    3.60
  -2   7  -1   88.89    4.60
  -2   7  -1   87.19    4.00
   2   7   1   87.59    4.50
  -2   7  -1   84.99    4.30
  -2   7  -1   82.89    4.40
   3  -7   1   23.30    2.50
   3  -7   1   20.00    3.20
   3  -7   1   22.90    3.30
   3  -7   1   26.30    3.20
   3  -7   1   26.40    5.20
  -3  -7  -1   25.10    3.00
  -3  -7  -1   19.90    2.60
  -3  -7  -1   22.70    3.00
  -3  -7  -1   15.30    2.50
  -3   7  -1   20.40    2.50
  -3   7  -1   22.00    2.60
   3   7   1   20.30    2.60
  -3   7  -1   20.70    2.10
   3   7   1   22.00    2.30
  -3   7  -1   17.60    2.60
   3   7   1   24.20    2.50
   4  -7   1   39.00    4.00
  -4  -7  -1   46.40    4.00
  -4  -7  -1   48.90    4.60
  -4  -7  -1   46.60    4.60
  -4  -7  -1   42.80    3.90
   4  -7   1   39.40    3.70
   4  -7   1   47.60    6.30
   4   7   1   43.10    3.60
  -4   7  -1   41.50    3.00
   4   7   1   48.10    5.10
   4   7   1   45.90    3.70
  -4   7  -1   46.20    4.40
  -4   7  -1   50.09    4.40
  -4   7  -1   45.50    4.40
   4   7   1   47.10    4.20
  -5  -7  -1    2.10    2.80
  -5  -7  -1    2.40    2.50
   5  -7   1   -1.10    2.30
  -5  -7  -1    5.10    3.00
   5   7   1    8.10    2.50
   5   7   1    5.00    2.40
  -5   7  -1    5.70    2.60
   5   7   1    1.60    3.40
  -5   7  -1    4.60    2.70
  -5   7  -1    5.00    2.60
  -6  -7  -1   39.90    4.50
  -6  -7  -1   34.50    3.90
   6  -7   1   28.10    3.50
  -6  -7  -1   32.70    3.60
  -6   7  -1   32.30    3.90
  -6   7  -1   32.90    4.00
  -6   7  -1   32.40    3.90
   6   7   1   30.20    3.60
   6   7   1   29.70    3.60
   4  -8  -1    9.40    4.10
  -4  -8   1    8.90    3.00
  -4  -8   1    4.80    3.10
   4  -8  -1    8.90    3.90
   4  -8  -1    4.50    3.40
  -4  -8   1   10.50    2.80
   4   8  -1    8.00    3.60
  -4   8   1    7.90    3.00
  -4   8   1    8.30    2.50
  -4   8   1   10.40    3.10
   4   8  -1    7.00    2.90
  -3  -8   1    3.90    2.70
  -3  -8   1    5.90    2.40
  -3  -8   1   12.20    3.20
  -3  -8   1    4.60    3.00
   3  -8  -1    6.20    3.50
   3  -8  -1    8.70    3.60
   3  -8  -1    8.50    3.20
   3   8  -1    3.10    2.40
  -3   8   1    8.60    2.80
  -3   8   1    6.50    2.60
   3   8  -1    8.70    2.60
  -3   8   1    5.20    2.40
   2  -8  -1   37.20    6.30
   2  -8  -1   33.80    3.90
   2  -8  -1   30.00    4.60
  -2  -8   1   32.50    3.60
  -2  -8   1   31.10    3.40
   2  -8  -1   33.90    4.00
  -2  -8   1   33.80    4.00
   2   8  -1   29.30    4.20
  -2   8   1   35.70    3.90
  -2   8   1   34.00    4.60
   2   8  -1   40.10    4.20
   1  -8  -1    8.20    3.10
  -1  -8   1    7.30    2.80
   1  -8  -1    9.00    4.40
   1  -8  -1    9.10    4.90
  -1  -8   1    6.90    2.90
   1  -8  -1    6.10    3.90
  -1   8   1    9.70    2.80
  -1   8   1    5.00    2.20
   1   8  -1    5.80    2.20
   1   8  -1   10.00    2.60
  -1   8   1    7.80    2.30
   0  -8  -1   10.30    2.60
   0  -8  -1   14.70    3.20
   0  -8   1   11.00    2.80
   0  -8   1    9.60    4.60
   0  -8   1   11.80    3.20
   0  -8  -1   12.10    3.10
   0  -8   1    9.10    2.90
   0   8   1   13.60    2.90
   0   8   1   12.00    2.40
   0   8  -1   14.80    2.70
   0   8  -1   13.00    2.40
   0   8  -1   15.30    2.70
   0   8   1   14.50    2.60
   1  -8   1   31.20    3.60
   1  -8   1   27.80    5.80
  -1  -8  -1   23.70    4.50
  -1  -8  -1   22.40    3.40
   1   8   1   26.90    3.20
   1   8   1   26.40    2.90
  -1   8  -1   29.60    3.00
  -1   8  -1   26.50    3.20
  -1   8  -1   22.10    3.10
  -1   8  -1   31.00    3.10
   2  -8   1    4.70    2.80
  -2  -8  -1    4.20    2.80
  -2  -8  -1    8.60    3.00
   2  -8   1    8.70    3.30
   2  -8   1    5.50    5.00
  -2  -8  -1    7.90    3.10
   2  -8   1    8.40    2.70
  -2  -8  -1   10.20    2.70
   2   8   1    9.40    2.70
  -2   8  -1    6.20    2.20
  -2   8  -1    3.30    2.40
   2   8   1    9.60    2.40
  -2   8  -1    5.10    2.70
  -2   8  -1    8.40    2.70
  -3  -8  -1    6.30    3.10
  -3  -8  -1    6.40    2.90
   3  -8   1    5.30    3.20
   3  -8   1    9.90    3.50
  -3  -8  -1    5.20    2.50
   3  -8   1    8.70    3.00
   3   8   1    8.20    2.40
   3   8   1   10.70    2.80
  -3   8  -1   10.20    2.80
  -3   8  -1    7.40    2.50
  -3   8  -1    9.60    2.70
  -3   8  -1    7.60    2.90
   4  -8   1   35.20    4.50
   4  -8   1   50.69    5.10
  -4  -8  -1   42.20    4.50
  -4  -8  -1   39.80    4.50
   4  -8   1   28.80    4.10
  -4  -8  -1   44.90    4.10
  -4   8  -1   34.50    3.90
  -4   8  -1   37.30    3.90
   4   8   1   38.40    3.80
   1  -9  -1    6.70    4.30
   1  -9  -1    0.20    3.80
  -1  -9   1   -0.90    3.50
  -1  -9   1    0.90    3.50
  -1  -9   1    6.70    3.00
   1  -9  -1    6.10    3.30
   1   9  -1    5.80    2.90
  -1   9   1   -3.20    2.80
  -1   9   1    6.80    3.00
  -1   9   1    2.00    3.20
   1   9  -1    0.40    3.00
   0  -9  -1   39.30    5.00
   0  -9   1   51.79    4.90
   0  -9   1   40.20    4.00
   0  -9  -1   38.60    4.70
   0  -9  -1   35.40    4.00
   0  -9   1   42.50    4.70
   0   9   1   38.70    4.20
   0   9  -1   48.30    5.50
   0   9   1   43.70    4.10
   0   9  -1   50.39    5.30
   0   9  -1   40.80    4.40
   0   9   1   47.80    5.30
   1  -9   1    4.50    3.10
  -1  -9  -1   -1.00    2.80
   1  -9   1    0.40    3.80
   1  -9   1    4.80    3.80
  -1  -9  -1   -3.70    3.30
  -1  -9  -1   -2.60    3.50
  -1  -9  -1    2.00    4.00
   1   9   1    1.30    2.90
   1   9   1   -1.00    3.00
  -1   9  -1    3.10    3.10
  -1   9  -1   -1.30    3.00
  -1   9  -1    3.10    3.60
  10   0  -2   16.70    3.30
 -10   0   2   15.50    3.00
 -10   0   2   14.00    3.80
  10   0  -2   18.20    3.10
 -10   0   2   15.80    3.00
 -10   0   2   12.80    2.80
  10   0  -2   20.80    4.80
  -9   0   2   -1.20    2.10
  -9   0   2    1.10    2.10
   9   0  -2   -0.30    1.90
  -9   0   2    0.70    2.10
   9   0  -2    3.20    3.00
   9   0  -2   -2.70    2.00
  -9   0   2   -1.80    2.10
  -8   0   2  221.38    7.40
  -8   0   2  210.98    7.20
  -8   0   2  212.28    6.40
   8   0  -2  228.38    8.40
  -8   0   2  209.58    7.30
  -8   0   2  217.68    7.40
   8   0  -2  208.68    8.00
   8   0  -2  213.88    7.40
  -7   0   2    0.30    1.20
   7   0  -2    0.10    1.90
  -7   0   2    0.80    1.20
   7   0  -2    1.80    1.90
  -7   0   2    0.30    0.70
   7   0  -2    0.10    1.20
  -7   0   2    0.70    1.10
  -7   0   2    0.00    1.20
   6   0  -2  939.61   25.30
   6   0  -2  921.51   25.10
  -6   0   2  904.11   24.60
  -6   0   2  930.01   24.70
  -6   0   2  911.11   24.60
   6   0  -2  937.71   24.70
  -6   0   2  955.50   24.30
   6   0  -2  973.00   24.40
  -6   0   2  888.01   24.60
  -5   0   2    0.50    0.70
  -5   0   2    0.30    0.70
   5   0  -2   -0.30    0.30
   5   0  -2   -0.30    0.70
   5   0  -2    0.20    0.50
  -5   0   2   -1.00    0.40
  -5   0   2    0.80    0.70
  -5   0   2   -0.30    0.40
   5   0  -2    2.40    0.70
  -4   0   2 2583.24   64.69
  -4   0   2 2421.56   64.79
  -4   0   2 2575.94   64.89
  -4   0   2 2494.05   64.89
  -4   0   2 2536.15   64.89
   4   0  -2 2568.64   65.29
   4   0  -2 2578.64   65.19
  -3   0   2   -0.10    0.30
  -3   0   2   -0.80    0.50
   3   0  -2   -0.70    0.40
   3   0  -2    0.90    0.30
  -3   0   2   -0.50    0.20
  -3   0   2   -0.20    0.20
  -3   0   2   -0.20    0.30
   3   0  -2    0.00    0.40
   3   0  -2   -0.20    0.30
  -3   0   2    0.70    0.30
  -2   0   2   68.99    2.10
   2   0  -2   68.39    2.10
   2   0  -2   67.59    2.00
  -2   0   2   68.49    2.20
   2   0  -2   70.39    2.20
  -2   0   2   71.19    2.10
   2   0  -2   67.09    2.00
   2   0  -2   70.19    2.10
   2   0  -2   67.19    2.00
  -2   0   2   71.99    2.20
  -2   0   2   67.49    2.10
  -2   0   2   68.69    2.00
  -2   0   2   69.79    2.10
  -2   0   2   69.89    2.10
   2   0  -2   71.09    2.10
  -2   0   2   67.29    2.00
  -1   0   2    0.30    0.10
  -1   0   2   -0.20    0.20
   1   0  -2    0.20    0.10
  -1   0   2   -0.10    0.20
   1   0  -2    0.10    0.10
  -1   0   2    0.60    0.10
  -1   0   2    0.20    0.10
   0   0   2 2171.08   60.99
   0   0  -2 2051.49   59.89
   1   0   2    0.20    0.20
   1   0   2    0.10    0.20
  -1   0  -2    0.00    0.10
  -1   0  -2    0.50    0.10
  -1   0  -2    0.20    0.10
  -1   0  -2    0.10    0.10
  -1   0  -2    0.10    0.10
   1   0   2    0.00    0.10
   1   0   2   -0.20    0.10
   1   0   2   -0.20    0.10
   1   0   2    0.10    0.20
  -1   0  -2    0.00    0.20
  -1   0  -2    0.10    0.20
  -2   0  -2 9741.22  278.47
  -2   0  -2 8550.64  257.27
  -3   0  -2    0.40    0.30
  -3   0  -2   -0.10    0.30
   3   0   2    0.50    0.20
   3   0   2   -0.20    0.50
   3   0   2    0.60    0.90
  -3   0  -2    0.30    0.30
  -3   0  -2    0.70    0.40
  -3   0  -2    1.50    0.40
  -3   0  -2    0.20    0.30
   4   0   2   14.30    1.50
  -4   0  -2   18.00    1.10
  -4   0  -2   16.90    1.10
  -4   0  -2   17.40    1.10
  -4   0  -2   17.60    1.10
  -4   0  -2   15.80    1.10
   4   0   2   18.10    2.20
   4   0   2   17.00    0.80
  -5   0  -2   -0.60    0.50
  -5   0  -2   -0.60    0.70
   5   0   2    1.60    1.70
   5   0   2   -0.20    0.30
  -5   0  -2   -0.60    0.50
   5   0   2   -0.20    1.10
   6   0   2   -0.30    0.50
  -6   0  -2   -0.20    1.00
  -6   0  -2    0.00    0.60
  -6   0  -2    0.20    1.10
   6   0   2    7.40    2.60
  -6   0  -2    0.60    1.10
   6   0   2   -0.50    1.50
  -6   0  -2    1.70    1.00
   7   0   2   -0.10    1.40
   7   0   2    0.40    1.90
  -7   0  -2   -0.50    1.50
  -7   0  -2    1.70    1.40
   7   0   2    2.10    3.10
  -7   0  -2   -1.40    1.40
  -7   0  -2    1.40    1.40
  -7   0  -2   -0.60    1.20
  -8   0  -2    1.40    1.80
  -8   0  -2    1.10    1.90
   8   0   2   -1.20    1.70
  -8   0  -2    3.50    2.10
   8   0   2    3.80    4.50
  -8   0  -2    1.50    2.00
   8   0   2    3.20    2.80
  -8   0  -2    1.10    1.90
  -9   0  -2   -1.50    2.10
  -9   0  -2    3.90    2.50
   9   0   2   -3.80    3.40
  -9   0  -2   -1.70    2.80
  -9   0  -2   -1.00    2.60
   9   0   2    0.80    2.30
  -9   0  -2   -1.30    2.40
 -10  -1   2   67.99    5.20
 -10  -1   2   68.89    5.50
  10  -1  -2   65.69    5.40
  10  -1  -2   66.39    7.60
  10  -1  -2   69.59    5.90
 -10  -1   2   68.59    5.40
 -10  -1   2   72.69    6.20
  10   1  -2   74.69    7.90
  10   1  -2   58.19    6.10
 -10   1   2   69.39    5.40
 -10   1   2   62.99    6.50
 -10   1   2   66.69    6.90
 -10   1   2   76.69    5.50
  10   1  -2   71.79    5.50
 -10   1   2   74.69    5.10
  -9  -1   2   49.20    4.50
  -9  -1   2   53.19    4.20
   9  -1  -2   41.30    4.60
  -9  -1   2   49.90    4.10
  -9  -1   2   55.89    4.20
   9  -1  -2   56.49    4.30
   9  -1  -2   45.80    4.70
   9   1  -2   41.20    4.20
  -9   1   2   42.50    4.50
  -9   1   2   53.49    4.30
  -9   1   2   53.29    4.10
   9   1  -2   57.89    5.80
   9   1  -2   47.50    4.40
  -8  -1   2   10.70    1.90
  -8  -1   2   13.40    2.10
  -8  -1   2   12.50    2.00
   8  -1  -2   13.50    1.90
   8  -1  -2   15.10    3.60
  -8  -1   2   11.10    2.00
  -8  -1   2   12.80    1.90
   8  -1  -2   13.30    2.80
  -8   1   2   11.80    2.00
   8   1  -2   11.20    2.70
  -8   1   2   15.40    2.20
  -8   1   2   11.40    2.10
   8   1  -2   11.10    2.10
   8   1  -2   11.00    1.90
  -8   1   2   12.00    2.10
  -7  -1   2  125.89    4.70
   7  -1  -2  127.89    5.80
   7  -1  -2  125.49    4.70
  -7  -1   2  116.39    4.60
   7  -1  -2  125.39    5.50
  -7  -1   2  121.79    4.60
  -7  -1   2  118.89    4.60
  -7   1   2  125.19    3.80
  -7   1   2  125.19    4.70
   7   1  -2  124.39    4.80
   7   1  -2  122.09    4.80
   7   1  -2  125.29    4.50
  -7   1   2  123.99    4.60
   7   1  -2  123.09    5.50
  -7   1   2  121.09    4.70
  -7   1   2  115.69    4.60
  -6  -1   2   77.39    3.10
   6  -1  -2   82.59    4.00
  -6  -1   2   74.69    2.90
   6  -1  -2   83.59    4.20
  -6  -1   2   74.69    3.20
   6  -1  -2   80.09    3.20
  -6  -1   2   77.99    3.20
  -6  -1   2   76.59    3.20
  -6   1   2   81.89    2.60
  -6   1   2   71.79    3.10
  -6   1   2   78.79    3.20
   6   1  -2   78.79    3.10
   6   1  -2   71.59    3.30
   6   1  -2   74.39    3.80
  -6   1   2   80.99    3.30
   6   1  -2   78.79    3.20
  -5  -1   2 1117.89   29.80
   5  -1  -2 1132.79   30.60
   5  -1  -2 1142.59   29.70
   5  -1  -2 1143.49   30.30
  -5  -1   2 1123.49   30.10
  -5  -1   2 1156.88   29.80
  -5  -1   2 1107.99   29.70
  -5   1   2 1106.59   29.80
  -5   1   2 1185.78   29.30
   5   1  -2 1126.59   29.70
   5   1  -2 1173.28   30.20
  -5   1   2 1147.49   29.70
  -5   1   2 1155.28   29.80
   5   1  -2 1133.79   29.80
  -5   1   2 1145.69   29.80
   5   1  -2 1131.29   29.90
  -4  -1   2   48.00    1.80
  -4  -1   2   49.90    1.90
   4  -1  -2   45.90    2.10
  -4  -1   2   46.40    1.80
  -4  -1   2   43.40    1.80
   4  -1  -2   46.00    1.80
   4  -1  -2   39.60    2.60
  -4   1   2   44.70    1.80
   4   1  -2   47.80    1.80
  -4   1   2   48.90    1.50
  -4   1   2   48.40    2.50
   4   1  -2   45.60    1.90
   4   1  -2   44.40    2.00
   4   1  -2   47.70    1.80
  -4   1   2   45.10    1.80
  -4   1   2   46.20    1.80
  -4   1   2   46.00    1.80
  -3  -1   2 1987.40   48.00
   3  -1  -2 1838.02   48.20
  -3  -1   2 1856.21   47.90
   3  -1  -2 1886.91   48.50
  -3   1   2 1951.90   48.60
   3   1  -2 1877.31   48.00
  -3   1   2 1831.32   47.90
  -3   1   2 1936.21   47.90
  -3   1   2 1841.82   47.90
  -3   1   2 1797.92   47.90
   3   1  -2 1799.52   47.90
  -3   1   2 1834.02   47.80
   3   1  -2 1894.71   48.00
  -2  -1   2 9999.00  270.17
  -2  -1   2 8997.90  255.07
   2  -1  -2 9375.26  260.67
  -2   1   2 8479.05  261.27
  -1  -1   2 3339.77  100.29
  -1   1   2 3343.37  105.79
   1   1  -2 3500.45  103.29
   0  -1   2  493.55   11.90
   0  -1   2  462.05   11.70
   0  -1  -2  463.55   11.90
   0  -1  -2  460.95   11.90
   0  -1   2  468.95   11.90
   0  -1  -2  405.96   12.00
   0  -1  -2  453.75   11.90
   0  -1  -2  474.25   11.90
   0  -1   2  477.15   12.00
   0  -1   2  442.16   11.70
   0  -1   2  482.05   11.90
   0  -1   2  426.26   12.20
   0  -1   2  465.05   11.80
   0  -1  -2  449.56   11.90
   0  -1   2  464.95   11.80
   0  -1  -2  458.85   11.90
   0  -1  -2  439.46   11.90
   0  -1   2  456.35   11.70
   0  -1   2  451.05   11.80
   0  -1   2  471.25   11.70
   0  -1  -2  482.95   11.90
   0  -1   2  451.95   11.80
   0   1  -2  470.35   11.80
   0   1  -2  451.05   11.90
   0   1   2  468.25   11.90
   0   1   2  458.85   11.90
   0   1  -2  440.46   11.70
   0   1   2  476.95   12.00
   0   1  -2  459.55   11.90
   0   1   2  462.25   11.90
   0   1   2  474.95   11.90
   0   1  -2  442.16   11.80
   0   1  -2  456.55   11.90
   0   1  -2  445.96   11.80
   0   1   2  474.15   11.90
   0   1   2  458.05   12.20
   0   1  -2  446.26   11.90
   0   1  -2  445.26   11.80
   0   1  -2  460.85   12.30
   2  -1   2 3758.62   98.39
   2  -1   2 3875.41   98.39
   2  -1   2 3735.93   98.29
  -2   1  -2 3942.01   98.59
   2   1   2 3992.60   98.39
   2   1   2 3893.11   98.49
  -3  -1  -2    6.30    0.60
   3  -1   2    6.00    1.40
  -3  -1  -2    5.00    0.60
  -3  -1  -2    6.50    0.70
  -3  -1  -2    7.00    0.70
   3  -1   2    8.00    0.70
  -3  -1  -2    5.50    0.60
  -3  -1  -2    8.20    0.50
   3  -1   2    7.10    0.90
  -3   1  -2    6.10    0.60
   3   1   2    6.30    0.50
  -3   1  -2    3.90    0.60
  -3   1  -2    5.60    0.70
   3   1   2    6.30    0.60
   3   1   2    4.80    0.70
  -3   1  -2    6.00    0.60
  -3   1  -2    7.70    0.70
  -3   1  -2    9.60    0.70
  -4  -1  -2   40.50    1.80
  -4  -1  -2   39.70    1.80
  -4  -1  -2   43.70    2.00
   4  -1   2   44.50    3.30
   4  -1   2   38.00    2.20
  -4  -1  -2   39.60    1.50
  -4  -1  -2   41.20    1.70
  -4  -1  -2   41.80    1.60
  -4  -1  -2   42.20    1.80
   4   1   2   39.80    2.10
  -4   1  -2   40.40    1.70
  -4   1  -2   40.80    1.70
  -4   1  -2   42.60    1.80
  -4   1  -2   40.50    1.70
   4   1   2   41.80    1.50
  -4   1  -2   42.40    1.80
   4   1   2   35.40    1.60
  -5  -1  -2  628.54   17.50
   5  -1   2  659.33   19.10
  -5  -1  -2  642.94   17.50
  -5  -1  -2  659.43   17.30
   5  -1   2  607.84   18.10
  -5  -1  -2  651.83   17.40
  -5   1  -2  638.14   17.40
  -5   1  -2  664.53   17.30
  -5   1  -2  655.53   17.40
   5   1   2  651.63   18.10
   5   1   2  651.03   18.60
  -5   1  -2  636.34   17.40
   5   1   2  657.63   16.90
  -5   1  -2  645.54   17.40
  -6  -1  -2  216.28    6.50
   6  -1   2  207.08    7.50
   6  -1   2  212.28    6.50
  -6  -1  -2  206.48    6.70
  -6  -1  -2  208.58    6.60
  -6  -1  -2  205.48    6.70
   6  -1   2  204.38    8.60
  -6  -1  -2  199.08    6.80
  -6   1  -2  225.28    6.80
  -6   1  -2  209.08    6.40
  -6   1  -2  215.88    6.70
   6   1   2  204.38    8.10
   6   1   2  215.98    6.00
   6   1   2  213.38    7.50
  -6   1  -2  202.28    6.50
  -6   1  -2  211.58    6.60
   7  -1   2   35.50    3.70
   7  -1   2   38.50    4.90
  -7  -1  -2   34.30    3.00
  -7  -1  -2   34.80    2.90
  -7  -1  -2   31.20    2.70
  -7  -1  -2   31.20    2.80
  -7  -1  -2   35.60    2.80
   7  -1   2   31.50    2.60
   7   1   2   31.40    2.80
   7   1   2   24.70    3.00
  -7   1  -2   35.60    2.80
  -7   1  -2   34.30    2.80
   7   1   2   39.60    4.50
  -7   1  -2   30.40    3.40
  -7   1  -2   30.30    2.70
  -7   1  -2   29.70    2.80
   7   1   2   36.90    1.80
   8  -1   2   52.79    3.60
   8  -1   2   55.69    7.60
  -8  -1  -2   53.59    3.90
  -8  -1  -2   55.69    4.00
   8  -1   2   45.80    4.50
  -8  -1  -2   53.09    3.80
  -8  -1  -2   57.29    4.00
  -8  -1  -2   56.19    3.90
  -8   1  -2   46.10    4.70
  -8   1  -2   54.19    3.80
  -8   1  -2   58.19    4.00
   8   1   2   55.99    7.10
  -8   1  -2   57.89    3.70
  -8   1  -2   49.50    3.90
   8   1   2   62.89    5.50
   8   1   2   57.79    4.20
  -8   1  -2   59.59    3.90
  -9  -1  -2   85.69    5.60
   9  -1   2   99.39    7.40
   9  -1   2   82.49    5.10
  -9  -1  -2   91.39    5.50
  -9   1  -2   90.79    5.50
  -9   1  -2   81.19    5.50
   9   1   2   93.89    7.60
  -9   1  -2   90.09    6.70
  -9   1  -2   83.79    5.50
   9   1   2   82.19    5.40
  10  -2  -2   31.50    3.80
  10  -2  -2   30.00    5.00
  10  -2  -2   33.70    3.70
 -10  -2   2   36.90    3.70
 -10  -2   2   37.60    3.90
 -10  -2   2   36.20    3.80
 -10  -2   2   29.70    4.20
 -10   2   2   26.20    4.50
  10   2  -2   27.10    3.60
  10   2  -2   34.30    3.90
  10   2  -2   28.40    5.40
 -10   2   2   40.50    4.00
 -10   2   2   41.80    4.00
 -10   2   2   30.40    3.70
  -9  -2   2   94.69    5.60
  -9  -2   2  103.79    5.50
   9  -2  -2   84.89    6.30
  -9  -2   2   89.29    5.70
  -9  -2   2   93.79    5.30
   9  -2  -2   98.59    7.00
   9  -2  -2   85.89    5.10
   9   2  -2   91.99    4.90
  -9   2   2   94.59    7.10
   9   2  -2  102.99    7.10
  -9   2   2  101.29    5.50
   9   2  -2  100.99    5.90
   9   2  -2   90.19    5.30
  -9   2   2   94.89    5.90
   8  -2  -2   79.59    6.90
  -8  -2   2   74.99    4.10
  -8  -2   2   69.89    4.10
   8  -2  -2   72.79    5.50
  -8  -2   2   66.89    3.80
  -8  -2   2   72.99    4.10
  -8  -2   2   72.19    4.20
   8  -2  -2   73.59    3.90
  -8   2   2   70.29    4.20
  -8   2   2   67.59    4.00
   8   2  -2   72.19    3.90
   8   2  -2   66.99    5.10
   8   2  -2   72.39    3.90
  -8   2   2   78.59    4.30
   8   2  -2   69.09    4.30
  -8   2   2   67.09    4.90
  -8   2   2   73.49    4.00
   7  -2  -2   16.50    3.30
   7  -2  -2   14.00    1.70
  -7  -2   2   13.50    1.80
  -7  -2   2   12.80    1.70
  -7  -2   2   15.80    2.00
  -7  -2   2    9.40    1.60
   7  -2  -2   11.60    2.40
  -7  -2   2   12.40    1.80
   7   2  -2   10.80    2.20
  -7   2   2    9.10    1.60
  -7   2   2   14.70    2.00
  -7   2   2   11.70    1.70
   7   2  -2   12.60    1.90
   7   2  -2   15.10    1.80
  -7   2   2   12.40    1.80
   7   2  -2   10.50    1.50
   6  -2  -2   18.20    2.90
   6  -2  -2   14.40    1.40
  -6  -2   2   15.30    1.60
   6  -2  -2   13.40    2.00
  -6  -2   2   13.00    1.50
  -6  -2   2   11.50    1.40
  -6  -2   2   17.90    1.80
  -6   2   2   20.00    2.00
  -6   2   2   14.80    1.70
   6   2  -2   14.30    1.30
  -6   2   2   15.60    0.90
   6   2  -2   17.80    1.30
   6   2  -2   14.50    1.90
  -6   2   2   16.60    1.60
   6   2  -2   17.90    1.80
  -6   2   2   15.10    1.60
   6   2  -2   15.80    1.70
  -5  -2   2  693.83   18.50
   5  -2  -2  707.53   18.30
  -5  -2   2  689.63   18.50
  -5  -2   2  697.53   18.50
   5  -2  -2  697.33   19.70
  -5  -2   2  692.43   18.60
   5  -2  -2  681.73   19.10
   5   2  -2  703.53   18.10
  -5   2   2  655.43   18.50
  -5   2   2  669.83   18.50
  -5   2   2  706.13   18.60
   5   2  -2  690.33   18.70
  -5   2   2  688.43   18.60
  -5   2   2  712.13   17.80
   5   2  -2  703.13   18.80
   5   2  -2  695.13   18.20
  -5   2   2  677.23   19.80
   4  -2  -2  109.59    4.70
  -4  -2   2  116.99    3.70
  -4  -2   2  113.49    3.70
  -4  -2   2  117.59    3.60
   4  -2  -2  108.99    4.10
  -4  -2   2  114.99    3.60
   4  -2  -2  115.49    3.50
   4   2  -2  116.79    3.40
  -4   2   2  113.79    3.70
   4   2  -2  117.89    3.80
   4   2  -2  114.99    3.80
   4   2  -2  108.19    3.60
  -4   2   2  111.49    3.70
  -4   2   2  112.89    3.60
  -4   2   2  115.39    4.60
   4   2  -2  114.29    3.70
  -3  -2   2 1262.07   32.40
   3  -2  -2 1245.18   32.80
   3  -2  -2 1265.07   32.30
  -3  -2   2 1254.67   32.50
  -3  -2   2 1255.47   31.90
   3  -2  -2 1282.37   32.10
   3  -2  -2 1209.28   33.30
  -3  -2   2 1231.38   32.40
   3   2  -2 1308.07   32.40
   3   2  -2 1247.78   32.50
  -3   2   2 1223.68   32.40
   3   2  -2 1261.77   32.20
  -3   2   2 1266.17   32.50
   3   2  -2 1267.17   32.50
   3   2  -2 1230.98   32.10
  -3   2   2 1324.77   33.60
   3   2  -2 1217.08   32.40
  -3   2   2 1251.17   32.40
  -3   2   2 1210.98   32.40
  -3   2   2 1296.37   32.30
  -2  -2   2    0.50    0.30
   2  -2  -2   -0.20    0.20
  -2  -2   2    1.30    0.30
  -2  -2   2   -0.60    0.40
   2  -2  -2    0.30    0.20
   2  -2  -2    3.30    1.10
  -2  -2   2    1.00    0.30
   2   2  -2    0.20    0.10
  -2   2   2    0.80    0.60
  -2   2   2    0.20    0.20
  -2   2   2    0.00    0.20
  -2   2   2    0.30    0.30
   2   2  -2    0.80    0.40
   2   2  -2    0.30    0.30
   2   2  -2    0.40    0.30
   2   2  -2    0.30    0.30
  -2   2   2    0.30    0.30
  -2   2   2    0.50    0.30
   2   2  -2    0.40    0.30
   1  -2  -2   66.29    2.30
   1  -2  -2   64.79    2.10
  -1  -2   2   66.79    2.30
   1  -2  -2   67.89    2.10
   1  -2  -2   68.59    2.20
  -1  -2   2   66.89    2.10
  -1  -2   2   77.19    2.40
  -1  -2   2   71.89    2.30
  -1  -2   2   70.19    2.10
  -1  -2   2   69.69    2.00
  -1  -2   2   66.99    2.40
   1  -2  -2   67.09    2.00
  -1  -2   2   74.09    1.90
  -1  -2   2   67.39    2.20
  -1   2   2   67.69    2.10
   1   2  -2   68.09    2.20
  -1   2   2   67.29    2.20
  -1   2   2   67.19    2.20
  -1   2   2   69.79    2.00
   1   2  -2   64.99    2.40
   1   2  -2   70.09    2.10
   1   2  -2   64.29    2.20
  -1   2   2   67.09    2.70
   1   2  -2   71.19    2.10
  -1   2   2   67.69    2.00
   1   2  -2   67.89    2.20
  -1   2   2   69.39    2.10
   0  -2  -2   28.90    1.30
   0  -2   2   33.00    1.10
   0  -2   2   29.30    1.20
   0  -2   2   33.40    1.10
   0  -2   2   32.30    1.30
   0  -2   2   30.60    1.20
   0  -2   2   32.30    1.10
   0  -2  -2   34.00    1.00
   0  -2   2   33.50    1.10
   0  -2   2   31.90    1.10
   0  -2   2   31.50    1.70
   0  -2  -2   33.10    1.10
   0  -2  -2   32.60    1.20
   0  -2  -2   28.80    1.20
   0  -2  -2   30.50    1.30
   0  -2  -2   30.30    1.20
   0  -2  -2   31.50    1.30
   0   2  -2   30.40    1.80
   0   2   2   30.20    1.20
   0   2  -2   30.90    1.00
   0   2  -2   31.70    1.10
   0   2  -2   30.40    1.30
   0   2   2   32.90    1.30
   0   2   2   33.20    1.10
   0   2  -2   32.70    1.20
   0   2  -2   36.60    1.20
   0   2  -2   31.20    1.20
  -1  -2  -2 1885.71   52.59
   1  -2   2 2096.19   52.39
   1  -2   2 2155.28   52.39
   1  -2   2 2042.70   52.59
  -1  -2  -2 2011.90   52.69
  -1  -2  -2 1992.00   52.59
   1  -2   2 2145.29   52.39
  -1   2  -2 2102.19   53.49
  -1   2  -2 2156.58   52.69
  -1   2  -2 1981.20   52.69
   1   2   2 2067.99   52.59
   1   2   2 2043.70   52.99
   2  -2   2 4344.27  111.09
   2  -2   2 4211.78  110.99
  -2   2  -2 4545.95  112.39
  -3  -2  -2  253.37    6.70
  -3  -2  -2  239.88    7.10
   3  -2   2  251.37    7.00
  -3  -2  -2  250.47    6.90
   3  -2   2  254.87    7.50
  -3  -2  -2  237.78    7.00
   3  -2   2  238.88    8.40
  -3   2  -2  248.98    6.50
  -3   2  -2  245.68    6.90
  -3   2  -2  265.07    8.20
  -3   2  -2  258.97    7.30
  -3   2  -2  257.97    6.50
   3   2   2  243.58    6.90
   3   2   2  240.48    7.30
  -3   2  -2  252.67    6.90
  -3   2  -2  251.17    7.00
  -3   2  -2  260.07    6.90
  -3   2  -2  251.47    7.00
   4  -2   2  436.56   13.70
  -4  -2  -2  447.56   11.70
   4  -2   2  428.66   12.60
   4  -2   2  445.36   11.60
  -4  -2  -2  427.16   11.50
  -4  -2  -2  434.66   12.10
  -4  -2  -2  424.96   11.90
  -4  -2  -2  437.06   11.90
  -4   2  -2  446.86   11.80
  -4   2  -2  444.16   11.90
   4   2   2  439.96   11.80
  -4   2  -2  444.06   11.80
  -4   2  -2  440.86   11.90
   4   2   2  422.36   12.70
  -5  -2  -2   41.20    2.60
  -5  -2  -2   40.60    2.40
  -5  -2  -2   43.20    2.10
   5  -2   2   42.70    3.00
  -5  -2  -2   42.30    2.30
  -5  -2  -2   40.10    1.60
  -5  -2  -2   37.10    2.20
   5  -2   2   39.50    4.10
   5  -2   2   41.70    1.80
  -5   2  -2   37.50    1.90
  -5   2  -2   35.30    2.40
  -5   2  -2   40.20    1.90
  -5   2  -2   40.70    2.20
   5   2   2   38.80    2.90
   5   2   2   40.20    1.70
  -5   2  -2   38.30    3.20
  -5   2  -2   39.00    2.70
  -6  -2  -2  316.37    9.50
  -6  -2  -2  319.77    9.30
  -6  -2  -2  319.27    9.50
   6  -2   2  316.67   11.70
  -6  -2  -2  316.07    9.30
  -6  -2  -2  310.57    9.60
   6  -2   2  312.77   10.30
   6  -2   2  307.87    8.90
  -6   2  -2  315.57    9.20
  -6   2  -2  292.47    9.80
  -6   2  -2  320.47    9.10
  -6   2  -2  312.57    9.20
  -6   2  -2  309.27    9.30
  -6   2  -2  310.87    9.10
   6   2   2  306.97   10.50
   6   2   2  310.17   10.20
  -7  -2  -2    2.40    1.50
  -7  -2  -2    2.70    1.50
   7  -2   2    7.40    4.00
   7  -2   2    2.40    2.30
  -7  -2  -2    3.80    1.70
  -7  -2  -2    1.00    1.60
  -7  -2  -2    0.70    1.40
   7  -2   2    2.20    1.30
  -7   2  -2    1.70    1.60
  -7   2  -2    5.00    1.30
   7   2   2    3.70    3.20
  -7   2  -2    1.70    1.40
  -7   2  -2    1.60    1.50
  -7   2  -2    1.20    1.60
   7   2   2    3.60    2.40
  -7   2  -2    1.30    2.00
   7   2   2    1.70    1.20
   8  -2   2  123.29    7.00
  -8  -2  -2  134.79    5.50
  -8  -2  -2  131.59    5.80
   8  -2   2  135.09    9.70
   8  -2   2  117.19    5.10
  -8  -2  -2  114.59    5.90
  -8  -2  -2  126.49    5.80
  -8  -2  -2  120.29    5.40
  -8   2  -2  131.89    5.10
  -8   2  -2  131.69    5.50
   8   2   2  127.19    7.30
  -8   2  -2  131.99    6.70
  -8   2  -2  133.39    5.80
   8   2   2  127.79    5.90
  -8   2  -2  124.79    5.50
  -9  -2  -2    9.30    3.00
  -9  -2  -2    4.00    2.50
  -9  -2  -2    3.60    2.60
   9  -2   2    9.50    6.30
   9  -2   2    4.90    2.20
  -9  -2  -2    8.50    2.90
   9  -2   2   -3.20    3.60
  -9   2  -2    5.20    2.70
   9   2   2    8.70    2.80
   9   2   2    1.50    4.10
  -9   2  -2    7.50    3.30
  -9  -3   2   10.20    2.90
  -9  -3   2   18.70    3.00
  -9  -3   2   17.50    2.80
   9  -3  -2   13.00    3.00
  -9  -3   2   18.60    3.00
  -9   3   2   21.90    3.30
   9   3  -2   18.50    2.90
   9   3  -2   20.40    4.30
   9   3  -2   23.20    3.30
  -9   3   2   16.00    3.50
  -9   3   2   10.80    2.90
  -9   3   2   14.60    3.00
   8  -3  -2   13.00    2.00
  -8  -3   2    8.60    2.20
  -8  -3   2   11.90    2.30
   8  -3  -2   14.00    5.10
   8  -3  -2   10.80    3.20
  -8  -3   2   13.20    2.20
  -8  -3   2   11.40    2.30
  -8  -3   2   13.80    2.50
   8   3  -2   17.30    3.20
  -8   3   2    8.50    2.10
   8   3  -2   14.60    2.20
  -8   3   2   10.80    2.40
  -8   3   2   10.30    2.40
   8   3  -2   11.20    1.90
  -8   3   2   12.70    2.80
  -8   3   2   15.40    2.70
   8   3  -2   10.80    2.50
   7  -3  -2   31.70    3.50
  -7  -3   2   37.30    2.80
   7  -3  -2   33.70    2.60
  -7  -3   2   31.50    2.90
   7  -3  -2   39.00    4.80
  -7  -3   2   32.40    3.00
  -7  -3   2   33.10    2.90
   7   3  -2   32.70    2.80
   7   3  -2   26.50    2.90
  -7   3   2   33.20    3.10
  -7   3   2   32.00    2.90
   7   3  -2   33.10    3.10
  -7   3   2   33.40    3.50
   7   3  -2   32.90    2.50
  -7   3   2   31.00    3.00
  -7   3   2   37.70    3.00
  -6  -3   2   40.20    2.50
  -6  -3   2   36.40    2.60
  -6  -3   2   40.50    2.60
  -6  -3   2   39.10    2.60
   6  -3  -2   37.80    3.40
   6  -3  -2   37.40    4.60
  -6   3   2   37.90    2.60
   6   3  -2   42.40    2.60
  -6   3   2   41.90    2.70
   6   3  -2   37.40    2.80
  -6   3   2   41.40    2.70
   6   3  -2   38.10    1.90
  -6   3   2   38.70    3.10
   6   3  -2   43.00    3.10
  -6   3   2   40.50    2.70
  -5  -3   2   67.59    2.90
   5  -3  -2   70.99    3.70
   5  -3  -2   66.49    4.60
  -5  -3   2   72.69    3.00
   5  -3  -2   71.49    2.50
  -5  -3   2   71.69    3.10
  -5  -3   2   69.79    3.10
   5   3  -2   73.19    2.40
   5   3  -2   70.99    2.50
   5   3  -2   69.89    3.10
  -5   3   2   68.99    3.00
  -5   3   2   70.69    3.00
  -5   3   2   72.09    3.30
   5   3  -2   70.89    3.10
  -5   3   2   72.79    2.90
   5   3  -2   70.89    3.00
  -5   3   2   66.99    3.00
  -4  -3   2  169.58    4.40
   4  -3  -2  161.78    4.70
  -4  -3   2  173.08    4.50
  -4  -3   2  168.78    5.10
  -4  -3   2  165.08    5.30
  -4  -3   2  163.08    5.20
   4  -3  -2  163.78    6.60
   4  -3  -2  168.08    4.80
  -4   3   2  152.98    5.20
  -4   3   2  169.68    5.20
   4   3  -2  166.38    5.00
   4   3  -2  163.98    5.30
   4   3  -2  169.28    4.60
   4   3  -2  165.58    5.20
  -4   3   2  165.88    5.20
  -4   3   2  167.48    5.20
  -4   3   2  171.68    5.20
   4   3  -2  162.78    5.10
   4   3  -2  163.18    5.10
   3  -3  -2   16.20    0.90
   3  -3  -2   14.00    0.90
  -3  -3   2   14.10    1.20
   3  -3  -2   17.40    2.30
  -3  -3   2   15.60    1.10
  -3  -3   2   14.70    1.10
  -3   3   2   14.60    1.00
   3   3  -2   14.00    1.10
   3   3  -2   15.80    1.10
  -3   3   2   16.40    1.00
  -3   3   2   17.80    0.90
  -3   3   2   13.40    1.10
  -3   3   2   15.10    1.10
   3   3  -2   16.30    0.60
   3   3  -2   17.00    1.10
  -3   3   2   18.00    2.30
   3   3  -2   16.00    1.10
  -3   3   2   13.10    1.10
   2  -3  -2  136.69    5.10
   2  -3  -2  134.99    3.70
  -2  -3   2  128.89    4.20
  -2  -3   2  132.39    3.90
   2  -3  -2  135.49    4.00
   2  -3  -2  129.29    3.80
  -2  -3   2  125.39    4.00
  -2  -3   2  132.69    4.00
  -2   3   2  124.09    4.00
   2   3  -2  131.49    4.30
  -2   3   2  121.99    4.00
  -2   3   2  124.39    3.90
  -2   3   2  133.49    3.90
   2   3  -2  132.09    4.00
  -2   3   2  125.19    3.90
   2   3  -2  128.09    4.00
  -2   3   2  134.39    3.60
   2   3  -2  128.69    3.90
   1  -3  -2   33.00    1.60
   1  -3  -2   27.40    2.20
   1  -3  -2   32.40    1.20
  -1  -3   2   34.90    1.40
  -1  -3   2   34.60    1.50
  -1  -3   2   32.10    1.40
   1  -3  -2   32.00    1.30
  -1   3   2   31.50    1.40
  -1   3   2   28.50    1.30
   1   3  -2   32.80    1.40
   1   3  -2   33.50    1.20
   1   3  -2   34.80    1.40
   1   3  -2   33.40    1.90
   1   3  -2   31.00    1.50
  -1   3   2   32.90    1.40
  -1   3   2   33.90    1.20
  -1   3   2   32.90    1.40
  -1   3   2   34.60    1.20
   1   3  -2   31.00    1.30
  -1   3   2   30.10    2.10
   0  -3   2   14.90    0.90
   0  -3   2   13.60    0.70
   0  -3  -2   14.60    0.70
   0  -3   2   12.20    1.70
   0  -3   2   15.30    0.90
   0  -3   2   14.50    0.90
   0  -3  -2   11.90    1.70
   0  -3  -2   13.40    0.70
   0  -3  -2   13.60    1.00
   0  -3  -2   12.60    1.00
   0  -3  -2   14.80    1.10
   0   3  -2   14.40    0.90
   0   3  -2   13.50    1.50
   0   3   2   14.10    0.90
   0   3  -2   12.90    0.90
   0   3  -2   14.00    0.80
   0   3  -2   13.50    0.50
   0   3  -2   13.60    0.80
   0   3   2   11.30    0.80
   0   3   2   16.30    0.80
   0   3   2   14.50    1.50
   0   3   2   14.70    0.90
   0   3  -2   12.60    0.90
  -1  -3  -2  722.73   19.00
   1  -3   2  730.73   18.60
  -1  -3  -2  700.13   18.50
  -1  -3  -2  716.73   18.90
   1  -3   2  726.63   18.60
   1  -3   2  689.93   19.80
  -1  -3  -2  712.73   18.80
  -1  -3  -2  695.73   18.40
   1  -3   2  721.63   18.60
  -1   3  -2  700.03   18.90
  -1   3  -2  673.53   18.50
  -1   3  -2  709.83   18.80
   1   3   2  719.23   18.80
  -1   3  -2  714.63   18.60
   1   3   2  763.02   19.60
  -1   3  -2  741.73   20.00
   1   3   2  682.93   18.50
  -1   3  -2  730.73   18.60
  -1   3  -2  725.43   18.60
  -1   3  -2  706.83   18.60
   1   3   2  714.73   18.40
  -2  -3  -2    2.30    0.60
  -2  -3  -2    2.60    0.50
  -2  -3  -2    2.80    0.50
  -2  -3  -2    2.50    0.60
   2  -3   2    2.60    0.70
   2  -3   2    4.00    0.50
  -2  -3  -2    3.80    0.60
   2  -3   2    2.70    1.40
  -2   3  -2    3.40    0.60
   2   3   2    3.60    0.40
   2   3   2    4.60    0.50
  -2   3  -2    2.90    0.50
  -2   3  -2    3.80    0.50
  -2   3  -2    3.70    1.30
   2   3   2    3.50    1.00
  -2   3  -2    2.50    0.50
  -2   3  -2    4.80    0.70
  -2   3  -2    2.90    0.50
  -2   3  -2    2.70    0.50
  -2   3  -2    3.10    0.50
  -3  -3  -2 2315.67   59.79
   3  -3   2 2364.76   61.49
  -3  -3  -2 2323.77   59.79
  -3  -3  -2 2266.17   59.89
   3  -3   2 2335.57   60.19
  -3  -3  -2 2303.87   59.69
   3   3   2 2325.27   59.69
  -3   3  -2 2356.56   59.69
   3   3   2 2285.67   59.39
  -3   3  -2 2333.27   59.69
  -3   3  -2 2368.46   59.59
  -3   3  -2 2274.87   59.59
   3   3   2 2360.56   59.39
  -3   3  -2 2367.76   59.89
  -3   3  -2 2344.07   59.59
  -3   3  -2 2241.18   59.99
   3   3   2 2427.26   60.39
  -3   3  -2 2269.77   59.19
  -4  -3  -2  334.07    9.50
   4  -3   2  321.47   10.00
  -4  -3  -2  336.97    9.10
   4  -3   2  342.27    8.80
  -4  -3  -2  330.37    9.50
   4  -3   2  316.67   11.30
  -4  -3  -2  330.87    9.60
  -4   3  -2  336.47    8.60
   4   3   2  326.87    9.90
  -4   3  -2  313.67    9.70
   4   3   2  333.27    9.80
  -4   3  -2  337.67    8.60
  -4   3  -2  339.17    9.30
  -4   3  -2  332.77    9.20
  -4   3  -2  333.27    9.30
  -4   3  -2  325.57    9.20
  -4   3  -2  328.97    9.40
  -5  -3  -2  116.19    4.40
  -5  -3  -2  117.69    4.30
   5  -3   2  124.29    3.60
  -5  -3  -2  123.19    3.60
  -5  -3  -2  114.69    4.40
   5  -3   2  116.89    5.00
  -5  -3  -2  118.49    4.40
   5  -3   2  113.89    6.50
  -5   3  -2  122.29    4.00
  -5   3  -2  116.29    4.30
  -5   3  -2  115.99    4.20
  -5   3  -2  116.99    4.30
   5   3   2  120.79    4.10
   5   3   2  119.29    4.90
  -5   3  -2  115.49    4.80
   5   3   2  112.09    4.80
  -5   3  -2  118.59    4.20
  -6  -3  -2   47.90    3.10
   6  -3   2   39.60    3.90
   6  -3   2   43.80    5.70
  -6  -3  -2   45.50    3.00
  -6  -3  -2   50.49    3.00
   6  -3   2   45.80    2.10
  -6  -3  -2   45.80    3.20
   6   3   2   47.80    3.90
  -6   3  -2   46.30    2.90
  -6   3  -2   41.30    2.50
  -6   3  -2   45.80    2.80
  -6   3  -2   46.10    2.60
  -6   3  -2   44.20    3.60
   6   3   2   49.20    2.60
  -6   3  -2   45.30    2.70
  -7  -3  -2  310.07    9.70
   7  -3   2  298.77   12.70
  -7  -3  -2  302.77    9.60
   7  -3   2  300.67   10.80
  -7  -3  -2  305.17   10.10
   7  -3   2  303.27    8.70
  -7  -3  -2  298.17    9.60
  -7  -3  -2  302.57    9.50
  -7   3  -2  312.97   10.40
  -7   3  -2  287.27    9.50
  -7   3  -2  298.07    9.30
   7   3   2  282.47   11.00
  -7   3  -2  305.67    9.40
  -7   3  -2  310.17    9.00
   7   3   2  303.57    9.00
   7   3   2  299.57   10.60
  -8  -3  -2   44.20    4.50
   8  -3   2   47.80    7.20
  -8  -3  -2   39.30    3.80
  -8  -3  -2   41.10    4.10
  -8  -3  -2   46.90    6.50
  -8  -3  -2   38.10    4.10
  -8   3  -2   33.60    3.40
   8   3   2   40.00    3.20
  -8   3  -2   48.50    4.10
   8   3   2   38.50    4.30
  -8   3  -2   39.00    3.40
   8   3   2   39.10    4.50
  -8   3  -2   39.60    4.10
  -9  -3  -2   -0.80    2.70
  -9  -3  -2   -0.20    2.60
  -9  -3  -2   -1.70    3.20
   9  -3   2    6.30    4.10
  -9  -3  -2    3.30    3.00
   9   3   2    5.20    2.80
  -9   3  -2   -1.80    3.20
  -9   3  -2    4.10    2.80
  -9   3  -2   -1.20    3.30
  -9   3  -2   -3.30    3.30
   9   3   2    2.70    4.70
  -9   3  -2   -3.10    3.10
  -9  -4   2    8.40    3.20
  -9  -4   2    9.80    2.80
  -9  -4   2    8.30    3.00
  -9  -4   2    8.30    3.50
  -9  -4   2    7.70    3.00
   9  -4  -2    4.90    2.90
   9   4  -2    9.00    2.90
  -9   4   2   15.50    3.30
  -9   4   2   10.10    3.60
   9   4  -2   16.30    3.20
  -9   4   2    8.80    3.20
  -9   4   2   10.20    3.10
  -8  -4   2    0.10    2.40
  -8  -4   2    3.00    2.20
   8  -4  -2    5.20    5.50
  -8   4   2   -2.20    2.20
   8   4  -2    1.90    2.10
   8   4  -2   -0.20    3.20
  -8   4   2    1.10    2.50
  -8   4   2    3.60    2.40
  -8   4   2    3.20    2.40
  -8   4   2    2.90    2.60
  -7  -4   2    2.80    1.70
   7  -4  -2   -0.60    4.20
  -7  -4   2    1.20    1.70
  -7  -4   2    0.40    1.70
  -7  -4   2    0.60    1.80
   7  -4  -2    3.20    2.00
  -7   4   2    0.20    1.90
   7   4  -2   -1.30    1.70
  -7   4   2    2.50    1.90
   7   4  -2    2.50    1.70
  -7   4   2    1.10    2.00
  -7   4   2    2.80    1.90
   7   4  -2    0.90    2.30
  -7   4   2    1.30    1.90
   6  -4  -2  309.17   11.70
  -6  -4   2  310.67    9.40
  -6  -4   2  299.27    9.20
  -6  -4   2  304.47    9.40
  -6  -4   2  302.67    9.40
   6  -4  -2  302.17    8.50
  -6   4   2  307.87    9.50
   6   4  -2  295.37    9.40
  -6   4   2  300.17    9.40
   6   4  -2  296.07    9.50
  -6   4   2  304.37    9.30
  -6   4   2  307.97    9.60
  -6   4   2  304.47    9.30
   6   4  -2  309.57    9.30
  -5  -4   2   20.40    2.10
   5  -4  -2   24.90    3.70
   5  -4  -2   20.40    1.20
  -5  -4   2   22.00    2.20
  -5  -4   2   18.20    1.90
  -5  -4   2   19.80    1.90
  -5   4   2   21.70    2.10
   5   4  -2   19.30    1.80
   5   4  -2   20.10    2.10
  -5   4   2   21.00    2.00
  -5   4   2   24.20    2.20
   5   4  -2   19.10    1.90
   5   4  -2   20.20    2.30
   5   4  -2   19.10    0.90
  -5   4   2   20.80    2.20
   4  -4  -2    3.40    2.40
   4  -4  -2    4.60    1.10
  -4  -4   2    4.30    1.10
  -4  -4   2    4.00    1.20
  -4  -4   2    4.00    1.00
   4  -4  -2    3.70    0.60
  -4  -4   2    5.80    0.80
   4   4  -2    5.40    1.10
   4   4  -2    3.90    1.00
  -4   4   2    6.10    0.90
   4   4  -2    3.90    1.00
  -4   4   2    4.50    0.90
  -4   4   2    4.00    1.00
  -4   4   2    5.00    1.20
   4   4  -2    5.60    0.90
   4   4  -2    8.20    1.30
  -4   4   2    4.60    1.20
  -3  -4   2  584.84   16.20
   3  -4  -2  574.14   17.50
  -3  -4   2  598.14   16.10
   3  -4  -2  598.34   16.00
  -3  -4   2  584.24   16.00
   3   4  -2  619.14   15.90
  -3   4   2  593.74   16.00
  -3   4   2  566.34   16.00
  -3   4   2  588.14   16.10
  -3   4   2  591.04   16.00
  -3   4   2  599.74   15.90
   3   4  -2  604.94   16.50
   3   4  -2  599.74   16.10
   3   4  -2  590.34   15.90
   2  -4  -2 1387.46   35.80
   2  -4  -2 1351.16   37.20
  -2  -4   2 1344.27   35.90
  -2  -4   2 1309.07   36.10
   2  -4  -2 1400.96   36.20
  -2  -4   2 1362.16   36.30
  -2  -4   2 1380.56   36.00
  -2   4   2 1369.96   35.70
  -2   4   2 1397.76   36.00
   2   4  -2 1394.96   35.70
  -2   4   2 1363.66   35.90
  -2   4   2 1377.66   35.90
   2   4  -2 1392.66   36.00
  -2   4   2 1409.16   35.90
   2   4  -2 1429.16   36.70
  -2   4   2 1419.96   35.30
   2   4  -2 1397.76   35.90
  -1  -4   2  654.83   18.80
   1  -4  -2  689.63   18.30
   1  -4  -2  669.93   19.30
   1  -4  -2  663.33   18.50
  -1  -4   2  714.93   18.10
   1  -4  -2  677.43   18.30
  -1  -4   2  663.23   18.10
  -1  -4   2  654.13   18.10
   1  -4  -2  668.53   17.80
  -1  -4   2  633.04   18.20
  -1   4   2  687.83   18.20
   1   4  -2  674.03   19.10
   1   4  -2  706.53   18.20
  -1   4   2  718.53   17.70
   1   4  -2  687.73   18.10
  -1   4   2  678.83   18.10
  -1   4   2  689.83   17.80
   1   4  -2  661.13   18.10
   1   4  -2  655.63   18.10
  -1   4   2  776.82   20.70
   1   4  -2  693.23   17.70
   0  -4  -2  647.04   16.90
   0  -4  -2  613.34   16.80
   0  -4   2  601.34   16.70
   0  -4  -2  632.94   17.00
   0  -4  -2  599.44   17.70
   0  -4   2  624.34   16.90
   0  -4  -2  642.14   16.30
   0  -4   2  635.64   17.80
   0  -4   2  618.84   16.70
   0  -4   2  663.23   16.20
   0  -4   2  630.54   16.60
   0   4  -2  631.94   16.60
   0   4  -2  611.64   17.80
   0   4   2  626.34   16.60
   0   4  -2  622.54   16.70
   0   4  -2  637.04   16.00
   0   4   2  605.24   16.80
   0   4  -2  637.34   16.60
   0   4   2  602.34   17.80
   0   4  -2  618.64   16.70
   0   4   2  621.54   16.40
  -1  -4  -2  208.78    6.30
   1  -4   2  209.18    5.90
  -1  -4  -2  203.58    6.10
   1  -4   2  192.28    7.20
  -1  -4  -2  204.08    6.10
  -1  -4  -2  207.78    5.40
  -1   4  -2  199.78    6.00
   1   4   2  192.38    6.80
  -1   4  -2  199.68    5.80
   1   4   2  199.18    5.80
  -1   4  -2  195.28    7.30
  -1   4  -2  199.68    5.80
   2  -4   2  606.94   17.80
  -2  -4  -2  588.64   16.30
  -2  -4  -2  587.44   16.40
  -2  -4  -2  595.74   16.20
  -2  -4  -2  603.94   16.30
  -2   4  -2  610.84   16.00
   2   4   2  587.24   17.00
  -2   4  -2  566.54   16.20
   2   4   2  598.34   15.80
  -2   4  -2  600.14   15.80
  -2   4  -2  594.94   16.00
  -2   4  -2  633.34   16.00
  -2   4  -2  613.74   16.30
  -2   4  -2  613.84   16.00
   3  -4   2  163.28    7.30
  -3  -4  -2  169.08    5.80
  -3  -4  -2  171.48    5.50
  -3  -4  -2  178.38    5.40
  -3   4  -2  170.28    5.20
  -3   4  -2  182.68    5.30
   3   4   2  171.68    4.70
   3   4   2  174.08    5.00
  -3   4  -2  177.28    5.40
  -3   4  -2  172.18    5.60
  -3   4  -2  177.78    5.30
  -3   4  -2  177.28    4.90
   3   4   2  171.88    5.50
   3   4   2  164.98    6.20
  -3   4  -2  177.68    5.80
   4  -4   2  660.93   18.70
  -4  -4  -2  673.53   18.30
   4  -4   2  659.53   20.50
  -4  -4  -2  663.53   18.40
  -4  -4  -2  676.73   18.50
  -4  -4  -2  697.33   18.00
  -4   4  -2  668.43   18.20
   4   4   2  672.63   17.70
   4   4   2  675.83   18.70
  -4   4  -2  660.53   18.40
  -4   4  -2  653.63   18.60
  -4   4  -2  688.43   18.10
   4   4   2  678.83   18.20
  -4   4  -2  685.03   18.10
  -4   4  -2  668.93   17.40
  -5  -4  -2  124.29    5.00
   5  -4   2  115.69    5.40
  -5  -4  -2  119.99    4.80
   5  -4   2  127.49    7.40
  -5  -4  -2  123.99    4.70
  -5  -4  -2  128.39    4.00
  -5   4  -2  119.79    4.80
  -5   4  -2  125.89    4.50
  -5   4  -2  117.79    4.30
  -5   4  -2  127.19    4.40
   5   4   2  120.99    5.30
   5   4   2  120.09    4.60
  -5   4  -2  125.89    4.50
  -5   4  -2  123.79    5.20
  -5   4  -2  120.99    4.60
  -6  -4  -2   95.39    4.60
  -6  -4  -2   98.99    4.80
   6  -4   2  100.89    5.50
  -6  -4  -2  110.79    4.60
  -6  -4  -2   96.89    4.30
   6  -4   2  102.89    7.70
   6   4   2   91.19    5.30
  -6   4  -2  104.09    4.40
   6   4   2   95.99    4.20
  -6   4  -2  104.09    4.50
  -6   4  -2  105.19    4.10
  -6   4  -2  106.39    5.20
  -6   4  -2  102.09    4.30
  -6   4  -2  101.59    4.70
  -7  -4  -2   37.70    3.60
  -7  -4  -2   40.60    4.10
  -7  -4  -2   45.30    3.90
   7  -4   2   41.50    4.30
   7  -4   2   50.69    6.60
  -7  -4  -2   42.90    4.00
  -7  -4  -2   46.60    3.70
  -7   4  -2   39.80    3.80
  -7   4  -2   39.40    3.80
  -7   4  -2   43.30    4.00
   7   4   2   31.40    3.10
  -7   4  -2   36.20    3.60
   7   4   2   40.50    3.20
  -7   4  -2   39.70    3.20
  -7   4  -2   38.50    3.00
   7   4   2   44.90    4.20
  -8  -4  -2   33.30    3.50
  -8  -4  -2   36.70    3.50
   8  -4   2   35.20    4.60
   8  -4   2   47.00    8.00
  -8  -4  -2   40.40    7.40
  -8  -4  -2   37.30    3.80
  -8  -4  -2   33.20    3.60
  -8   4  -2   38.80    3.70
   8   4   2   36.20    3.90
  -8   4  -2   33.70    4.20
  -8   4  -2   36.30    3.70
  -8   4  -2   40.70    4.30
   8   4   2   25.80    3.30
  -8   4  -2   41.20    3.80
  -8  -5   2    0.40    2.60
  -8  -5   2    2.40    2.90
  -8  -5   2    0.90    2.40
  -8  -5   2    2.40    2.60
   8  -5  -2    0.50    2.50
   8   5  -2    4.60    2.60
  -8   5   2   -1.00    2.90
   8   5  -2    3.60    2.60
  -8   5   2    5.60    3.00
  -8   5   2   -2.00    2.50
  -7  -5   2  150.78    6.30
  -7  -5   2  136.79    6.30
   7  -5  -2  136.89   10.00
   7  -5  -2  150.38    6.60
  -7  -5   2  143.09    6.10
  -7  -5   2  151.48    6.40
  -7   5   2  146.19    6.70
   7   5  -2  138.89    6.60
  -7   5   2  149.79    6.30
  -7   5   2  151.48    6.70
   7   5  -2  149.99    6.40
  -7   5   2  137.99    6.20
   7   5  -2  146.59    6.20
  -6  -5   2    9.40    2.00
   6  -5  -2    8.20    2.10
  -6  -5   2    6.70    1.90
  -6  -5   2    6.40    2.00
   6  -5  -2    7.00    4.20
  -6  -5   2    7.40    1.90
  -6   5   2    8.70    1.90
  -6   5   2    5.70    1.90
   6   5  -2    6.40    1.90
   6   5  -2    8.00    2.00
  -6   5   2    9.00    2.40
   6   5  -2    7.50    2.30
  -6   5   2    6.90    2.00
  -6   5   2    6.30    1.90
  -5  -5   2  301.17    9.30
   5  -5  -2  287.87   11.60
   5  -5  -2  304.07    9.30
  -5  -5   2  301.97    9.40
  -5  -5   2  290.47    9.00
  -5   5   2  287.87    9.20
  -5   5   2  295.77    9.20
   5   5  -2  306.17    9.20
   5   5  -2  303.27    9.30
   5   5  -2  281.07    9.00
  -5   5   2  298.47    9.10
   5   5  -2  290.57    9.00
  -5   5   2  292.17    9.30
  -5   5   2  298.47    9.20
  -4  -5   2   39.30    2.80
  -4  -5   2   35.20    2.60
   4  -5  -2   39.70    2.70
   4  -5  -2   42.20    4.90
  -4  -5   2   37.30    2.80
  -4  -5   2   39.60    2.00
   4   5  -2   41.10    2.30
   4   5  -2   34.20    2.60
  -4   5   2   40.40    2.70
  -4   5   2   39.80    2.40
  -4   5   2   40.50    2.80
   4   5  -2   38.70    2.60
  -4   5   2   41.30    2.70
  -4   5   2   41.40    2.70
   4   5  -2   39.90    2.70
   3  -5  -2   80.79    5.40
  -3  -5   2   89.39    3.70
  -3  -5   2   84.39    3.60
   3  -5  -2   85.19    3.40
   3  -5  -2   86.39    4.20
  -3  -5   2   85.79    3.40
   3   5  -2   77.79    3.90
   3   5  -2   87.89    3.60
  -3   5   2   84.99    3.20
  -3   5   2   83.59    3.70
   3   5  -2   78.99    3.40
  -3   5   2   81.69    3.50
   3   5  -2   82.89    3.20
  -3   5   2   83.09    3.50
  -3   5   2   89.79    3.30
  -3   5   2   88.99    3.60
  -2  -5   2   22.60    2.20
   2  -5  -2   19.10    3.00
   2  -5  -2   25.40    1.50
  -2  -5   2   26.40    2.80
   2  -5  -2   30.50    2.60
  -2  -5   2   23.40    2.10
  -2  -5   2   22.80    1.90
  -2   5   2   23.80    2.10
   2   5  -2   26.30    2.00
  -2   5   2   23.70    1.50
  -2   5   2   21.50    1.70
   2   5  -2   24.30    1.30
   2   5  -2   27.50    2.00
  -2   5   2   23.10    0.90
  -2   5   2   22.60    2.00
   2   5  -2   23.80    2.90
  -1  -5   2  493.95   13.50
  -1  -5   2  451.45   13.50
  -1  -5   2  467.15   13.30
   1  -5  -2  473.35   13.60
   1  -5  -2  506.45   12.90
   1  -5  -2  468.25   14.70
  -1  -5   2  494.55   14.40
   1  -5  -2  461.85   13.80
   1  -5  -2  456.05   14.20
  -1   5   2  476.65   13.30
  -1   5   2  504.35   13.00
   1   5  -2  494.05   12.70
   1   5  -2  478.25   13.30
  -1   5   2  484.75   13.40
   1   5  -2  492.85   13.40
   1   5  -2  494.35   13.40
   1   5  -2  487.05   13.40
   0  -5   2   63.39    2.90
   0  -5   2   70.69    2.10
   0  -5  -2   67.49    3.10
   0  -5  -2   72.79    2.20
   0  -5   2   71.59    4.30
   0  -5   2   68.79    3.10
   0  -5   2   63.69    3.10
   0  -5   2   72.39    2.00
   0  -5  -2   57.69    4.10
   0  -5  -2   73.39    3.40
   0  -5  -2   61.89    3.60
   0   5  -2   70.89    3.00
   0   5  -2   66.39    3.00
   0   5  -2   69.19    2.80
   0   5  -2   70.59    2.90
   0   5   2   65.79    2.80
   0   5   2   70.69    3.00
   1  -5   2   51.39    2.90
   1  -5   2   58.89    4.50
  -1  -5  -2   53.99    2.90
  -1  -5  -2   54.39    3.10
  -1  -5  -2   55.79    2.80
  -1   5  -2   57.69    2.80
  -1   5  -2   57.39    2.50
  -1   5  -2   56.69    2.70
  -1   5  -2   57.19    2.60
   1   5   2   53.59    2.70
  -2  -5  -2  129.99    4.90
   2  -5   2  116.99    6.30
  -2  -5  -2  126.29    4.60
  -2  -5  -2  125.49    4.70
   2   5   2  125.69    4.10
  -2   5  -2  127.39    4.40
  -2   5  -2  125.79    4.00
   2   5   2  120.89    4.50
  -2   5  -2  130.19    4.60
  -2   5  -2  125.39    4.60
  -3  -5  -2    7.60    1.40
  -3  -5  -2    4.90    1.50
  -3  -5  -2    4.20    1.50
  -3  -5  -2    5.00    1.30
   3  -5   2    3.50    3.00
   3   5   2    4.40    0.90
   3   5   2    7.20    1.40
  -3   5  -2    4.30    1.00
  -3   5  -2    5.80    1.10
  -3   5  -2    7.70    1.50
  -3   5  -2    5.70    1.30
  -3   5  -2    4.70    1.40
  -3   5  -2    7.30    1.20
  -3   5  -2    4.30    0.70
  -4  -5  -2  114.39    4.60
  -4  -5  -2  115.39    4.70
  -4  -5  -2  111.99    4.40
  -4  -5  -2  109.49    4.90
   4  -5   2  101.39    7.40
   4   5   2  117.99    5.00
  -4   5  -2  115.49    4.90
  -4   5  -2  109.69    3.50
   4   5   2  114.59    4.50
  -4   5  -2  108.89    4.30
  -4   5  -2  117.39    4.50
  -4   5  -2  110.99    4.70
  -4   5  -2  118.59    4.40
   5  -5   2    9.90    4.10
  -5  -5  -2   -1.10    1.70
  -5  -5  -2    1.10    1.70
  -5  -5  -2    1.30    1.00
  -5  -5  -2    0.00    1.40
  -5   5  -2    0.80    1.40
  -5   5  -2   -0.90    1.70
  -5   5  -2   -0.80    1.50
  -5   5  -2    0.20    1.50
  -5   5  -2    1.10    1.50
   5   5   2    1.80    2.00
   5   5   2    0.30    1.40
  -6  -5  -2    4.00    2.00
  -6  -5  -2   10.50    2.30
   6  -5   2    2.60    4.70
  -6  -5  -2    7.10    2.10
  -6  -5  -2    6.10    2.40
  -6   5  -2    7.60    2.10
  -6   5  -2    5.00    2.10
  -6   5  -2    5.00    2.00
   6   5   2   10.10    1.90
   6   5   2    5.80    2.60
  -6   5  -2    3.60    2.00
  -6   5  -2    9.40    2.50
  -7  -5  -2   -0.60    3.30
   7  -5   2   10.10    5.80
  -7  -5  -2    2.90    2.20
  -7  -5  -2    2.10    2.50
  -7   5  -2    1.50    2.60
  -7   5  -2   -2.40    3.10
  -7   5  -2   -1.50    2.60
   7   5   2    0.70    3.10
   7   5   2   -2.30    2.10
  -7   5  -2    2.50    2.80
   7   5   2    0.70    4.00
  -7   5  -2   -0.40    2.60
  -8  -5  -2   32.60    3.80
  -8  -5  -2   23.10    3.80
  -8  -5  -2   22.20    4.20
  -8  -5  -2   22.00    3.40
  -8  -5  -2   17.30    3.80
  -8   5  -2   23.50    4.20
   8   5   2   25.40    3.70
   8   5   2   25.30    3.30
  -8   5  -2   28.20    4.00
  -8   5  -2   24.50    3.50
  -8   5  -2   29.10    4.10
   8   5   2   21.80    5.00
  -8   5  -2   30.10    4.10
   7  -6  -2    1.40    2.50
  -7  -6   2   -0.40    2.50
  -7  -6   2    1.10    2.50
  -7  -6   2    0.70    2.20
  -7  -6   2   -1.20    2.40
  -7   6   2   -1.90    2.50
   7   6  -2    3.00    2.60
  -7   6   2   -2.60    2.60
  -7   6   2    1.60    3.00
   7   6  -2   -2.90    2.50
  -7   6   2   -3.20    2.70
  -7   6   2   -2.20    2.80
  -6  -6   2   67.69    4.60
  -6  -6   2   70.39    4.70
  -6  -6   2   66.99    4.30
  -6  -6   2   67.79    4.80
   6  -6  -2   64.39    8.00
   6  -6  -2   72.49    4.80
  -6   6   2   63.99    4.60
  -6   6   2   73.39    6.70
  -6   6   2   63.49    4.80
  -6   6   2   67.19    4.70
  -6   6   2   73.59    5.30
   6   6  -2   70.19    4.70
   6   6  -2   67.89    4.50
   6   6  -2   65.19    4.50
  -5  -6   2    2.10    1.90
  -5  -6   2    2.10    1.80
   5  -6  -2    3.80    1.70
  -5  -6   2    1.40    2.10
   5  -6  -2    4.20    4.20
   5   6  -2    3.90    1.80
   5   6  -2    0.20    1.70
  -5   6   2    1.50    1.90
  -5   6   2    0.00    1.80
  -5   6   2    0.80    1.80
   5   6  -2    2.60    2.00
  -5   6   2    2.70    2.20
  -5   6   2    1.80    1.90
   5   6  -2   -1.70    1.50
  -5   6   2    4.00    2.00
  -4  -6   2  390.26   11.90
   4  -6  -2  383.16   12.40
   4  -6  -2  400.46   14.40
  -4  -6   2  378.86   11.60
   4  -6  -2  395.66   11.50
  -4  -6   2  405.56   11.30
  -4  -6   2  392.76   11.80
   4   6  -2  391.86   11.50
  -4   6   2  396.36   11.40
   4   6  -2  397.36   11.40
  -4   6   2  380.76   11.60
   4   6  -2  404.06   11.80
  -4   6   2  386.66   11.90
  -4   6   2  383.06   11.80
   4   6  -2  391.36   11.30
  -4   6   2  391.26   11.60
  -4   6   2  381.46   11.80
   3  -6  -2   11.50    3.90
  -3  -6   2    5.90    1.50
  -3  -6   2    7.90    1.80
   3  -6  -2    6.80    2.10
  -3  -6   2    6.30    1.70
   3  -6  -2    6.50    1.30
  -3   6   2    5.60    1.30
   3   6  -2    7.50    1.30
  -3   6   2   10.10    1.90
   3   6  -2    4.90    1.50
  -3   6   2    8.20    1.50
   3   6  -2    8.70    1.70
  -3   6   2    8.70    1.70
  -2  -6   2  170.08    6.20
   2  -6  -2  171.18    8.10
   2  -6  -2  168.68    6.70
  -2  -6   2  177.68    6.40
   2  -6  -2  175.78    6.50
   2  -6  -2  180.18    6.50
  -2  -6   2  167.88    5.90
   2  -6  -2  172.98    5.60
  -2   6   2  178.88    6.10
  -2   6   2  179.88    6.10
   2   6  -2  173.08    6.00
   2   6  -2  173.18    5.20
   2   6  -2  178.88    6.10
   1  -6  -2  154.18    6.00
  -1  -6   2  154.98    5.80
   1  -6  -2  171.18    6.00
  -1  -6   2  168.08    6.00
  -1  -6   2  166.88    5.70
  -1  -6   2  164.98    7.10
   1  -6  -2  166.48    7.60
   1  -6  -2  167.18    4.90
   1  -6  -2  175.88    6.40
   1   6  -2  161.58    5.60
   1   6  -2  162.18    5.80
  -1   6   2  166.48    5.10
   1   6  -2  161.78    5.60
   1   6  -2  162.88    5.70
  -1   6   2  160.98    5.70
  -1   6   2  159.28    5.80
   1   6  -2  156.88    4.60
   0  -6   2  148.49    5.60
   0  -6  -2  160.38    4.20
   0  -6   2  152.18    7.10
   0  -6  -2  160.58    5.90
   0  -6  -2  147.59    7.10
   0  -6  -2  156.38    6.10
   0  -6   2  150.58    5.50
   0  -6   2  149.99    5.70
   0  -6  -2  156.38    5.70
   0   6  -2  148.49    5.40
   0   6  -2  152.08    5.40
   0   6  -2  149.09    5.20
   0   6   2  154.68    5.60
   0   6   2  159.08    5.30
   0   6  -2  151.88    5.30
  -1  -6  -2    8.40    1.90
   1  -6   2    8.90    1.00
   1  -6   2   11.00    1.80
   1  -6   2   11.80    2.00
  -1  -6  -2    9.40    1.80
   1  -6   2   11.20    1.90
  -1  -6  -2   13.70    2.10
   1  -6   2   15.00    3.40
  -1   6  -2   10.90    1.60
  -1   6  -2   10.60    1.50
  -1   6  -2    8.10    1.60
   1   6   2    9.90    1.60
   1   6   2   11.50    1.50
  -1   6  -2    9.00    1.40
   1   6   2    8.80    1.50
  -2  -6  -2   72.59    3.70
  -2  -6  -2   72.49    4.10
  -2  -6  -2   69.09    3.80
  -2  -6  -2   72.39    3.90
   2  -6   2   62.99    3.90
   2  -6   2   69.49    5.90
  -2   6  -2   73.69    3.70
  -2   6  -2   60.59    3.00
   2   6   2   65.49    3.10
   2   6   2   68.09    3.50
  -2   6  -2   65.79    3.40
  -2   6  -2   70.79    3.60
  -3  -6  -2   88.89    4.50
  -3  -6  -2   78.19    4.00
  -3  -6  -2   80.59    4.10
   3  -6   2   74.09    6.80
  -3  -6  -2   82.69    4.30
  -3   6  -2   83.19    4.20
   3   6   2   82.09    4.00
  -3   6  -2   79.19    3.30
   3   6   2   81.19    3.50
  -3   6  -2   81.39    4.10
  -3   6  -2   79.29    3.90
  -4  -6  -2    9.60    2.10
  -4  -6  -2   11.50    2.30
  -4  -6  -2   10.00    1.90
   4  -6   2    9.30    4.00
  -4  -6  -2    8.40    2.00
  -4   6  -2    8.10    2.20
   4   6   2    9.70    1.60
  -4   6  -2    9.40    1.90
   4   6   2    6.50    2.30
  -4   6  -2   11.60    1.90
  -4   6  -2   10.10    2.10
   4   6   2    8.80    2.00
  -4   6  -2    5.80    1.80
  -4   6  -2    7.40    1.30
  -5  -6  -2   14.80    2.60
   5  -6   2   19.20    4.90
  -5  -6  -2   14.30    2.70
  -5  -6  -2   12.90    2.30
   5   6   2   14.70    2.20
  -5   6  -2   14.40    2.60
  -5   6  -2   14.90    2.40
   5   6   2   12.70    2.30
  -5   6  -2   12.30    2.60
  -5   6  -2   14.80    2.60
   5   6   2   17.50    3.00
  -5   6  -2   13.50    2.40
  -6  -6  -2   20.40    3.20
  -6  -6  -2   21.20    2.90
   6  -6   2   31.00    6.20
  -6  -6  -2   21.80    3.40
  -6   6  -2   23.00    3.30
  -6   6  -2   24.20    3.50
   6   6   2   17.70    3.70
   6   6   2   21.20    2.90
  -6   6  -2   19.80    4.30
   6   6   2   21.10    3.10
  -6   6  -2   19.80    3.20
  -7  -6  -2    8.90    3.80
  -7  -6  -2   16.20    3.40
  -7  -6  -2    9.60    2.90
  -7  -6  -2   12.80    3.40
   7   6   2   13.10    2.90
   7   6   2   11.70    3.10
  -7   6  -2   18.40    3.80
  -7   6  -2   18.50    3.40
   7   6   2    5.70    4.40
  -7   6  -2   10.90    3.30
   6  -7  -2    9.80    2.80
  -6  -7   2   13.30    3.30
   6  -7  -2    7.50    5.40
  -6  -7   2   13.70    2.80
  -6  -7   2    9.30    2.90
  -6  -7   2   13.10    3.10
   6   7  -2   13.80    3.00
  -6   7   2   13.80    3.40
   6   7  -2    6.00    4.40
   6   7  -2    7.90    3.10
  -6   7   2   10.70    3.70
  -6   7   2    7.10    3.00
  -6   7   2    1.70    3.40
   5  -7  -2   22.50    4.30
  -5  -7   2   24.00    3.30
   5  -7  -2   19.60    2.70
   5  -7  -2   11.00    5.10
  -5  -7   2   18.90    2.80
   5   7  -2   17.00    2.80
  -5   7   2   22.80    3.20
   5   7  -2   20.70    3.10
  -5   7   2   18.10    3.00
   5   7  -2   18.90    2.80
   4  -7  -2   -1.60    1.70
   4  -7  -2   -0.80    2.60
   4  -7  -2    2.20    3.80
  -4  -7   2    0.60    2.10
   4  -7  -2   -2.90    2.80
  -4  -7   2    0.30    1.90
  -4  -7   2    2.40    2.30
   4  -7  -2   -1.40    2.70
   4   7  -2   -0.30    1.90
  -4   7   2    1.00    2.10
  -4   7   2   -0.40    1.60
   4   7  -2   -0.20    1.90
  -4   7   2    3.30    2.30
   4   7  -2   -1.00    1.90
   3  -7  -2   84.59    5.40
  -3  -7   2   79.29    4.70
   3  -7  -2   82.89    7.70
  -3  -7   2   77.29    4.30
   3  -7  -2   87.69    5.10
   3  -7  -2   81.89    3.80
  -3  -7   2   83.09    4.70
   3  -7  -2   75.39    5.10
   3   7  -2   79.39    4.50
  -3   7   2   79.89    4.60
  -3   7   2   87.69    4.90
   3   7  -2   79.99    4.40
  -3   7   2   86.19    3.90
   3   7  -2   78.69    3.70
  -2  -7   2    3.90    1.80
  -2  -7   2    3.90    1.80
   2  -7  -2    0.30    3.60
   2  -7  -2    4.00    1.30
  -2  -7   2    3.50    2.10
   2  -7  -2    6.00    2.20
   2  -7  -2    0.40    2.20
   2  -7  -2    1.30    2.30
   2   7  -2    1.40    1.70
   2   7  -2    0.80    1.70
  -2   7   2    2.60    1.70
  -2   7   2    2.90    1.50
  -2   7   2    0.80    1.70
   1  -7  -2    2.00    1.60
   1  -7  -2    1.50    1.80
  -1  -7   2    3.20    2.10
  -1  -7   2    0.10    1.80
   1  -7  -2    1.40    3.60
   1  -7  -2   -1.50    2.10
  -1  -7   2    3.10    1.80
  -1   7   2    3.20    1.70
   1   7  -2    1.70    1.50
   1   7  -2    0.70    1.60
   1   7  -2    0.20    1.50
  -1   7   2    1.40    1.60
   0  -7  -2   39.00    3.40
   0  -7  -2   40.60    4.00
   0  -7   2   43.90    3.30
   0  -7  -2   37.10    3.90
   0  -7   2   42.20    3.80
   0  -7   2   40.70    5.80
   0  -7   2   33.60    3.60
   0   7  -2   42.80    3.30
   0   7  -2   41.10    3.40
   0   7  -2   40.00    3.20
   0   7  -2   39.70    3.10
   0   7   2   36.40    3.20
   0   7   2   46.20    3.20
   0   7   2   42.80    3.50
   1  -7   2  121.99    5.60
  -1  -7  -2  118.19    5.40
   1  -7   2  120.29    5.30
  -1  -7  -2  123.29    5.90
   1  -7   2  123.89    5.80
  -1  -7  -2  115.39    5.70
   1  -7   2  112.89    7.80
   1   7   2  122.89    5.30
  -1   7  -2  121.09    5.10
   1   7   2  128.09    5.00
   1   7   2  125.19    5.40
  -1   7  -2  129.09    5.20
  -1   7  -2  122.49    5.30
  -1   7  -2  128.09    4.90
  -2  -7  -2   13.00    2.40
   2  -7   2   14.20    2.60
   2  -7   2   17.20    4.60
   2  -7   2   11.80    2.80
  -2  -7  -2   11.20    2.20
  -2  -7  -2   11.20    2.40
   2  -7   2   10.40    2.50
  -2  -7  -2   11.50    2.60
  -2   7  -2   12.90    2.10
  -2   7  -2   10.80    2.30
   2   7   2   13.10    1.90
   2   7   2   13.00    2.10
  -2   7  -2   12.60    2.10
  -2   7  -2   13.30    1.90
   3  -7   2    8.10    1.50
  -3  -7  -2    7.00    2.60
   3  -7   2    8.60    2.60
  -3  -7  -2    8.80    2.50
  -3  -7  -2    7.40    2.30
   3  -7   2    9.90    4.20
  -3  -7  -2    9.90    2.40
  -3   7  -2    8.80    2.30
   3   7   2    9.80    1.90
   3   7   2    9.20    2.20
  -3   7  -2    7.20    2.20
  -3   7  -2    7.50    1.80
  -3   7  -2   11.00    2.30
   3   7   2    7.90    2.00
   4  -7   2    2.90    4.60
   4  -7   2   -3.10    2.80
  -4  -7  -2   -0.50    2.60
   4  -7   2    2.00    1.80
  -4  -7  -2   -1.30    2.30
  -4  -7  -2    1.40    2.20
  -4  -7  -2   -1.00    2.10
  -4   7  -2    2.70    2.10
   4   7   2   -3.20    1.60
  -4   7  -2    1.50    2.20
  -4   7  -2    4.30    2.30
   4   7   2    1.80    2.80
   4   7   2   -0.80    2.00
   4   7   2    0.20    2.00
  -5  -7  -2   17.80    3.10
  -5  -7  -2   23.80    3.70
   5  -7   2   17.70    2.70
  -5  -7  -2   28.30    3.80
   5   7   2   21.00    4.10
   5   7   2   21.20    3.10
  -5   7  -2   20.70    3.30
  -5   7  -2   23.20    3.30
  -5   7  -2   22.20    3.40
   5   7   2   14.20    2.90
  -6  -7  -2    2.20    3.10
   6  -7   2    0.10    2.70
  -6  -7  -2    2.10    3.90
  -6  -7  -2    0.50    2.80
  -6   7  -2    0.10    3.10
   6   7   2   -2.60    2.90
  -6   7  -2   -0.50    2.90
   6   7   2    0.30    4.70
  -6   7  -2    1.60    3.30
   4  -8  -2    1.00    5.00
  -4  -8   2    3.90    2.60
  -4  -8   2   13.20    3.30
   4  -8  -2    6.50    3.50
   4  -8  -2    0.20    3.80
  -4  -8   2    7.00    3.00
   4   8  -2    9.80    3.00
  -4   8   2   -0.90    3.70
  -4   8   2    6.80    3.00
   4   8  -2    3.40    2.60
  -4   8   2    8.80    3.10
  -3  -8   2    8.30    2.60
  -3  -8   2    6.90    2.90
   3  -8  -2    6.10    3.10
  -3  -8   2   10.80    3.10
   3  -8  -2    9.90    3.70
   3  -8  -2    3.60    3.40
   3   8  -2    5.90    2.60
   3   8  -2    8.80    4.10
  -3   8   2    6.30    2.70
  -3   8   2    7.30    2.80
  -3   8   2    3.60    2.40
  -2  -8   2   -1.60    2.20
   2  -8  -2    2.30    4.90
  -2  -8   2   -1.70    4.20
   2  -8  -2    1.20    2.90
   2  -8  -2    4.20    3.00
  -2  -8   2    3.40    2.80
   2  -8  -2    0.10    2.50
   2   8  -2   -0.50    2.80
  -2   8   2   -0.40    3.40
  -2   8   2    0.30    2.20
   2   8  -2   -1.10    2.10
  -2   8   2   -0.80    2.50
   1  -8  -2   -1.40    2.90
  -1  -8   2    2.40    2.50
   1  -8  -2    1.10    3.60
   1  -8  -2    2.20    4.60
  -1   8   2    1.50    2.20
   1   8  -2   -2.70    2.10
   1   8  -2    0.00    2.10
  -1   8   2    2.10    2.20
   0  -8   2   37.00    5.40
   0  -8   2   39.50    6.00
   0  -8  -2   32.20    3.70
   0  -8  -2   38.90    4.10
   0  -8   2   36.90    4.80
   0  -8  -2   31.20    4.00
   0  -8   2   44.30    4.80
   0   8  -2   42.40    4.40
   0   8  -2   41.70    4.30
   0   8   2   30.30    3.10
   0   8   2   42.40    4.50
   0   8   2   45.80    4.20
   0   8  -2   39.10    4.00
   1  -8   2   22.70    3.40
   1  -8   2   24.90    5.40
  -1  -8  -2   31.40    3.80
  -1   8  -2   25.70    3.10
  -1   8  -2   25.50    2.80
  -1   8  -2   30.90    3.10
   1   8   2   20.70    2.70
   2  -8   2   25.90    3.40
  -2  -8  -2   40.20    4.10
   2  -8   2   39.40    6.40
   2  -8   2   24.10    3.70
  -2  -8  -2   30.70    4.10
  -2  -8  -2   30.70    3.70
  -2  -8  -2   31.40    3.60
  -2   8  -2   29.80    3.30
  -2   8  -2   27.10    3.20
  -2   8  -2   33.20    3.30
   2   8   2   27.30    3.20
  -2   8  -2   28.60    2.90
   2   8   2   32.00    3.10
  -3  -8  -2   14.70    3.20
  -3  -8  -2   20.00    3.80
   3  -8   2   16.50    3.70
   3  -8   2   14.20    3.50
  -3  -8  -2   27.20    6.60
   3  -8   2   17.60    3.30
  -3  -8  -2   18.10    3.10
   3   8   2   17.40    2.60
  -3   8  -2   18.70    3.40
  -3   8  -2   11.80    2.90
  -3   8  -2   12.60    3.10
   3   8   2   11.70    2.80
  -3   8  -2   18.40    3.10
   4  -8   2   36.40    4.60
   4  -8   2   30.10    4.00
  -4  -8  -2   35.90    4.30
   4  -8   2   23.90    4.10
  -4  -8  -2   32.30    3.70
  -4  -8  -2   29.40    4.40
  -4   8  -2   33.10    3.80
  -4   8  -2   37.60    4.00
   4   8   2   31.90    6.00
  -4   8  -2   32.90    3.90
   4   8   2   45.60    4.90
   1  -9  -2   58.39    5.50
  -1  -9   2   48.60    4.60
   1  -9  -2   47.80    4.60
   1  -9  -2   42.50    5.60
  -1  -9   2   47.90    4.80
  -1  -9   2   43.90    4.60
   1   9  -2   46.20    4.20
  -1   9   2   45.30    4.60
  -1   9   2   42.80    4.10
   0  -9  -2    9.90    3.30
   0  -9   2    5.40    3.50
   0  -9   2    9.90    3.10
   0  -9   2    0.50    3.30
   0  -9  -2   -3.80    4.20
   0  -9  -2    3.20    3.70
   0   9   2   -0.20    3.20
   0   9  -2    4.10    3.00
   0   9  -2   10.60    3.10
   0   9   2    5.60    2.90
   0   9   2    6.00    2.90
 -10   0   3   -2.90    2.40
  10   0  -3   -2.70    2.60
  10   0  -3    2.30    4.10
 -10   0   3    5.40    3.30
 -10   0   3    1.60    2.70
  10   0  -3   -4.10    2.50
 -10   0   3   -1.30    2.50
  -9   0   3   87.29    4.70
  -9   0   3   83.69    4.70
  -9   0   3   89.79    5.00
   9   0  -3   86.29    5.10
  -9   0   3   89.69    4.90
   9   0  -3   77.59    6.10
   9   0  -3   91.59    4.90
  -8   0   3   -1.20    1.50
   8   0  -3    0.00    1.50
  -8   0   3   -0.30    1.50
  -8   0   3    3.20    1.60
   8   0  -3   -0.30    1.50
   8   0  -3   -0.30    2.10
  -8   0   3    0.80    1.70
   8   0  -3   -0.40    1.50
   7   0  -3  431.36   12.60
  -7   0   3  446.86   12.60
  -7   0   3  445.26   11.80
  -7   0   3  426.26   12.50
   7   0  -3  439.46   12.30
   7   0  -3  432.46   12.50
  -7   0   3  433.96   12.40
  -7   0   3  423.06   12.40
   7   0  -3  449.36   13.20
  -6   0   3    0.20    0.80
  -6   0   3   -0.20    0.50
   6   0  -3    1.50    1.30
   6   0  -3   -0.20    0.80
   6   0  -3   -0.70    1.30
  -6   0   3    0.40    0.90
   6   0  -3    0.30    0.60
  -6   0   3    0.40    0.80
  -6   0   3    0.20    0.80
   5   0  -3  815.62   21.00
   5   0  -3  839.52   20.40
   5   0  -3  766.12   21.10
   5   0  -3  803.32   20.40
   5   0  -3  794.32   21.40
  -5   0   3  763.62   21.10
  -5   0   3  784.32   21.00
  -5   0   3  772.32   21.10
  -5   0   3  833.92   20.70
  -5   0   3  782.62   21.00
   4   0  -3    0.50    0.40
   4   0  -3    0.30    0.50
  -4   0   3   -0.40    0.30
  -4   0   3    0.60    0.40
   4   0  -3   -0.30    0.30
  -4   0   3   -0.40    0.30
   4   0  -3    0.20    0.20
  -4   0   3    0.40    0.40
   4   0  -3    0.30    0.60
   3   0  -3 1955.80   51.49
  -3   0   3 1952.10   51.29
  -3   0   3 1974.30   51.29
   3   0  -3 1981.90   51.49
  -3   0   3 2155.28   51.59
   3   0  -3 2038.20   51.59
  -2   0   3   -0.30    0.20
   2   0  -3    0.00    0.30
   2   0  -3    0.10    0.20
  -2   0   3    0.00    0.10
  -2   0   3   -0.10    0.40
   2   0  -3    0.50    0.20
  -2   0   3    0.00    0.30
   2   0  -3    1.10    0.30
   2   0  -3    0.00    0.20
   2   0  -3    0.00    0.20
   2   0  -3    0.40    0.20
  -2   0   3    0.00    0.20
  -2   0   3   -0.50    0.30
   2   0  -3   -0.30    0.20
  -2   0   3   -0.30    0.20
  -2   0   3   -0.50    0.30
   2   0  -3    0.20    0.20
  -2   0   3   -0.20    0.20
   1   0  -3 4863.71  135.89
  -1   0   3 5129.59  136.79
   0   0  -3    0.40    0.20
   0   0   3    0.50    0.20
   0   0   3    0.10    0.10
   0   0   3   -0.10    0.20
   0   0  -3    0.20    0.10
   0   0  -3    0.10    0.10
   0   0   3    0.30    0.10
   0   0   3    0.10    0.10
   0   0  -3    0.90    0.20
   0   0   3    0.30    0.20
   0   0  -3    0.20    0.10
   0   0  -3    0.10    0.20
   0   0   3    0.00    0.10
   0   0   3   -0.10    0.10
   0   0   3    0.30    0.10
   0   0  -3    0.20    0.10
   0   0  -3    0.10    0.20
   0   0   3    0.20    0.20
   0   0  -3    0.10    0.20
   0   0   3    0.30    0.20
   1   0   3 1292.97   31.60
  -1   0  -3 1200.98   31.50
   1   0   3 1232.48   31.30
  -1   0  -3 1200.78   31.50
   1   0   3 1248.18   31.60
   1   0   3 1252.67   31.60
   1   0   3 1190.98   31.50
  -1   0  -3 1200.18   31.60
   1   0   3 1233.38   31.40
  -2   0  -3    0.00    0.30
   2   0   3   -0.30    0.30
  -2   0  -3    0.10    0.20
  -2   0  -3   -0.30    0.20
  -2   0  -3    0.00    0.20
   2   0   3   -0.60    0.30
   2   0   3   -0.40    0.30
  -2   0  -3    0.30    0.20
  -2   0  -3    0.20    0.30
  -3   0  -3  203.78    5.80
  -3   0  -3  205.08    5.70
   3   0   3  204.68    6.20
  -3   0  -3  207.08    5.80
  -3   0  -3  207.48    6.00
  -3   0  -3  206.48    5.80
  -3   0  -3  207.98    5.80
   3   0   3  208.48    5.40
   3   0   3  205.08    5.80
   4   0   3   -0.70    1.50
  -4   0  -3    1.00    0.50
   4   0   3   -0.30    0.20
   4   0   3   -0.10    0.70
  -4   0  -3    0.10    0.40
  -4   0  -3    0.50    0.40
  -4   0  -3    0.00    0.40
  -4   0  -3    0.10    0.40
  -4   0  -3    0.90    0.50
   5   0   3  343.37    8.90
   5   0   3  338.17   11.30
   5   0   3  328.97   10.40
  -5   0  -3  334.87    9.70
  -5   0  -3  354.36    9.50
   6   0   3    1.20    1.70
  -6   0  -3    0.40    1.00
   6   0   3    1.80    2.60
  -6   0  -3   -0.60    1.10
  -6   0  -3    0.10    1.10
  -6   0  -3    0.40    0.70
  -6   0  -3   -0.20    1.20
  -7   0  -3   99.59    4.30
  -7   0  -3   95.29    4.20
   7   0   3  100.29    4.40
  -7   0  -3  102.39    4.40
   7   0   3   99.69    6.80
  -7   0  -3   99.19    4.50
   7   0   3  100.19    5.60
   8   0   3   -2.20    2.70
  -8   0  -3    1.40    1.90
  -8   0  -3    2.10    2.00
  -8   0  -3   -0.70    2.20
  -8   0  -3   -2.00    1.90
  -8   0  -3   -0.60    2.10
   8   0   3   -1.20    1.80
   8   0   3    4.60    5.30
  -8   0  -3   -2.60    1.70
  -9   0  -3   26.10    3.20
   9   0   3   31.60    5.00
  -9   0  -3   24.20    3.30
  -9   0  -3   27.60    4.20
 -10  -1   3    7.40    2.90
 -10  -1   3    2.00    2.60
  10  -1  -3    3.60    4.00
 -10  -1   3    4.20    2.70
  10  -1  -3    2.80    2.70
 -10  -1   3    5.50    3.10
  10  -1  -3    4.60    2.80
 -10   1   3    4.40    2.80
  10   1  -3    6.60    2.80
  10   1  -3    2.50    4.40
 -10   1   3    8.30    2.90
  10   1  -3    5.60    2.90
 -10   1   3    1.60    3.50
 -10   1   3   -0.10    2.80
  -9  -1   3    9.10    2.40
   9  -1  -3    2.90    2.20
   9  -1  -3    8.70    2.40
  -9  -1   3    5.00    2.40
  -9  -1   3    3.90    2.30
  -9  -1   3    5.90    2.40
   9  -1  -3    5.30    3.20
  -9   1   3    5.10    2.30
   9   1  -3   10.50    3.30
   9   1  -3    6.40    2.20
  -9   1   3    5.90    2.30
  -9   1   3    3.00    2.70
   9   1  -3    7.10    2.00
  -9   1   3    5.00    2.50
   9   1  -3    5.40    2.30
   8  -1  -3   63.89    3.80
   8  -1  -3   62.99    4.90
  -8  -1   3   65.69    3.50
  -8  -1   3   65.09    3.70
  -8  -1   3   61.79    3.70
  -8  -1   3   66.59    3.80
  -8  -1   3   66.49    3.30
   8  -1  -3   60.99    4.90
   8  -1  -3   64.09    4.20
  -8   1   3   66.29    3.70
   8   1  -3   64.49    3.70
   8   1  -3   66.59    4.70
  -8   1   3   61.59    3.80
  -8   1   3   59.79    3.80
  -8   1   3   73.39    3.70
   8   1  -3   69.09    3.90
   8   1  -3   63.49    4.00
  -7  -1   3   62.59    3.20
   7  -1  -3   60.09    4.20
   7  -1  -3   58.99    3.10
  -7  -1   3   57.29    3.00
   7  -1  -3   58.79    3.90
  -7  -1   3   61.29    3.10
  -7  -1   3   61.29    3.10
  -7  -1   3   57.79    2.60
   7   1  -3   61.29    3.30
   7   1  -3   54.89    2.20
  -7   1   3   54.69    3.00
   7   1  -3   61.09    3.30
  -7   1   3   58.19    3.10
  -7   1   3   59.19    3.10
   7   1  -3   65.49    3.90
   7   1  -3   56.69    3.10
  -7   1   3   59.09    3.20
  -6  -1   3    6.90    1.10
   6  -1  -3   13.10    2.10
   6  -1  -3    7.90    1.60
  -6  -1   3    9.20    1.30
  -6  -1   3    7.20    1.20
  -6  -1   3   10.10    1.30
   6  -1  -3   10.30    1.40
  -6   1   3    9.40    1.30
  -6   1   3    7.90    1.20
  -6   1   3    9.10    1.40
   6   1  -3    9.90    1.70
  -6   1   3    8.50    1.30
   6   1  -3    9.50    1.30
  -6   1   3   12.00    0.80
   6   1  -3   18.10    1.90
   6   1  -3    9.80    1.00
   6   1  -3   10.50    1.30
  -5  -1   3  492.65   13.70
  -5  -1   3  508.15   13.80
   5  -1  -3  516.55   13.80
  -5  -1   3  507.45   13.80
  -5  -1   3  485.75   13.90
   5  -1  -3  504.75   14.40
   5  -1  -3  503.35   14.30
  -5   1   3  496.35   13.80
  -5   1   3  507.45   13.80
   5   1  -3  517.35   13.80
   5   1  -3  509.65   14.10
  -5   1   3  513.15   13.80
   5   1  -3  497.25   13.30
  -5   1   3  530.85   13.10
  -5   1   3  512.95   13.80
   5   1  -3  532.65   13.80
  -5   1   3  530.05   14.60
   5   1  -3  493.35   13.90
  -4  -1   3  565.44   14.50
   4  -1  -3  558.94   14.90
   4  -1  -3  544.65   14.50
   4  -1  -3  550.64   14.50
  -4  -1   3  525.65   14.40
   4  -1  -3  535.25   15.00
  -4  -1   3  551.64   14.50
  -4  -1   3  545.75   14.40
  -4   1   3  542.45   14.40
   4   1  -3  555.44   14.60
  -4   1   3  534.35   14.50
  -4   1   3  510.85   14.40
  -4   1   3  556.44   15.20
  -4   1   3  539.25   14.50
   4   1  -3  536.45   14.50
   4   1  -3  548.35   14.50
   4   1  -3  537.85   14.60
  -3  -1   3 3559.64   85.49
   3   1  -3 3227.88   85.59
   3   1  -3 3249.27   85.59
  -3   1   3 3384.46   86.09
   2  -1  -3    1.10    0.50
  -2  -1   3    0.20    0.20
  -2  -1   3    0.90    0.20
  -2  -1   3    0.00    0.30
  -2  -1   3    0.40    0.40
  -2  -1   3    0.60    0.20
   2  -1  -3    0.70    0.30
   2  -1  -3   -0.30    0.30
   2  -1  -3    0.10    0.20
   2  -1  -3    0.20    0.30
   2  -1  -3    0.80    0.30
  -2  -1   3    0.80    0.30
  -2  -1   3    0.30    0.20
  -2  -1   3    1.00    0.40
   2   1  -3    0.20    0.20
   2   1  -3   -0.10    0.20
  -2   1   3    0.80    0.20
  -2   1   3    0.10    0.20
  -2   1   3    0.80    0.50
   2   1  -3    0.10    0.20
   2   1  -3    0.10    0.20
  -2   1   3    0.20    0.50
   2   1  -3    0.60    0.20
  -2   1   3   -0.10    0.20
  -2   1   3    0.80    0.30
   2   1  -3    0.10    0.30
   2   1  -3   -0.10    0.20
  -2   1   3   -0.20    0.20
   2   1  -3    0.50    0.30
   1  -1  -3    0.30    0.30
  -1  -1   3   -0.40    0.20
  -1  -1   3    0.10    0.20
  -1  -1   3    0.00    0.10
  -1  -1   3    0.40    0.10
   1  -1  -3    0.00    0.20
   1  -1  -3    0.20    0.20
  -1  -1   3    0.20    0.20
  -1  -1   3   -0.10    0.10
   1  -1  -3   -0.20    0.20
   1  -1  -3    0.30    0.20
  -1  -1   3    0.60    0.30
  -1  -1   3    0.50    0.20
  -1  -1   3    0.80    0.20
  -1  -1   3    0.10    0.10
  -1  -1   3    0.10    0.10
   1  -1  -3    0.00    0.20
   1  -1  -3   -0.40    0.20
   1  -1  -3   -0.30    0.20
  -1  -1   3    0.10    0.10
  -1   1   3    0.20    0.20
   1   1  -3    0.10    0.20
   1   1  -3    0.20    0.20
  -1   1   3    0.30    0.20
   1   1  -3    0.40    0.20
   1   1  -3    0.70    0.20
  -1   1   3   -0.20    0.20
  -1   1   3    0.20    0.20
   1   1  -3    0.30    0.20
  -1   1   3   -0.30    0.10
   1   1  -3    0.30    0.20
  -1   1   3    1.80    0.50
  -1   1   3    0.20    0.20
   1   1  -3    0.00    0.20
   0  -1  -3 1331.27   34.50
   0  -1   3 1306.67   34.50
   0  -1  -3 1391.06   34.40
   0  -1   3 1306.47   34.40
   0  -1  -3 1357.06   34.40
   0  -1   3 1361.16   34.60
   0  -1   3 1300.57   34.90
   0  -1  -3 1370.26   34.40
   0  -1   3 1355.86   34.40
   0  -1  -3 1330.37   34.40
   0  -1   3 1362.76   34.60
   0  -1   3 1374.16   34.50
   0   1   3 1329.87   34.50
   0   1   3 1362.56   34.50
   0   1   3 1394.06   34.50
   0   1   3 1398.16   34.50
   0   1   3 1364.36   34.50
   0   1  -3 1302.17   34.50
   0   1   3 1313.27   34.40
   1  -1   3  653.83   18.10
  -1  -1  -3  641.94   17.30
  -1  -1  -3  699.23   17.40
  -1  -1  -3  657.53   17.40
  -1  -1  -3  660.13   17.30
   1  -1   3  687.13   17.20
   1  -1   3  694.33   17.50
  -1  -1  -3  643.44   17.40
   1  -1   3  678.73   17.50
   1  -1   3  661.73   17.20
   1  -1   3  679.03   17.10
   1  -1   3  685.03   17.20
   1  -1   3  685.73   17.20
   1  -1   3  673.13   17.30
   1  -1   3  673.73   17.50
   1  -1   3  691.23   17.40
  -1  -1  -3  649.43   17.50
  -1   1  -3  627.44   17.50
   1   1   3  671.63   17.40
  -1   1  -3  644.94   17.40
   1   1   3  691.53   17.50
  -1   1  -3  667.53   17.20
  -1   1  -3  647.24   17.10
  -1   1  -3  655.13   17.20
  -1   1  -3  693.03   17.50
  -1   1  -3  671.33   17.20
  -1   1  -3  657.93   17.30
  -1   1  -3  666.13   17.10
   1   1   3  688.53   17.40
   1   1   3  657.03   17.40
   1   1   3  715.43   17.50
   2  -1   3  196.38    5.10
  -2  -1  -3  184.38    5.20
   2  -1   3  172.58    5.10
   2  -1   3  184.18    5.10
  -2  -1  -3  183.68    5.20
  -2  -1  -3  186.08    5.10
   2  -1   3  187.88    5.50
   2  -1   3  179.28    6.20
  -2  -1  -3  184.58    5.10
   2  -1   3  186.28    5.10
  -2  -1  -3  189.68    5.40
  -2   1  -3  179.48    5.00
  -2   1  -3  185.18    5.30
  -2   1  -3  182.98    5.40
  -2   1  -3  179.48    5.10
  -2   1  -3  179.58    5.10
   2   1   3  182.38    5.30
   2   1   3  177.18    5.20
  -2   1  -3  189.88    5.10
  -2   1  -3  184.88    5.30
   2   1   3  193.88    5.40
  -2   1  -3  186.88    5.00
   2   1   3  192.88    5.20
  -3  -1  -3 1957.60   46.70
  -3  -1  -3 1835.72   47.10
   3  -1   3 1991.40   47.10
  -3  -1  -3 1867.71   47.10
   3  -1   3 1826.02   47.60
  -3  -1  -3 1829.22   47.20
   3  -1   3 1864.91   48.50
  -3  -1  -3 1850.21   47.20
  -3  -1  -3 1675.53   47.30
  -3  -1  -3 1793.32   47.10
  -3   1  -3 1852.91   47.00
  -3   1  -3 1800.02   47.00
  -3   1  -3 1835.62   47.00
  -3   1  -3 1837.82   47.20
   3   1   3 1763.42   47.50
  -3   1  -3 1785.72   47.00
  -3   1  -3 1815.22   47.40
  -4  -1  -3  247.18    6.40
  -4  -1  -3  234.18    6.80
  -4  -1  -3  239.98    6.70
  -4  -1  -3  234.58    7.20
  -4  -1  -3  238.58    6.80
  -4  -1  -3  241.38    7.00
   4  -1   3  227.48    8.40
  -4   1  -3  245.78    6.80
  -4   1  -3  249.38    6.80
  -4   1  -3  218.48    7.70
  -4   1  -3  241.28    7.00
  -4   1  -3  247.38    6.90
  -4   1  -3  247.08    6.90
   4   1   3  243.68    6.50
   5  -1   3  132.99    5.30
  -5  -1  -3  131.19    4.80
  -5  -1  -3  129.49    4.30
  -5  -1  -3  137.69    4.50
  -5  -1  -3  130.49    4.60
   5  -1   3  132.29    6.40
  -5  -1  -3  136.29    4.10
  -5  -1  -3  133.69    4.60
  -5   1  -3  140.19    4.40
  -5   1  -3  136.59    4.50
  -5   1  -3  129.79    5.00
   5   1   3  138.19    5.30
  -5   1  -3  142.79    4.30
   5   1   3  132.59    5.90
  -5   1  -3  136.49    4.30
   5   1   3  137.89    3.90
  -5   1  -3  131.79    4.60
  -6  -1  -3  225.18    6.90
  -6  -1  -3  205.78    6.90
  -6  -1  -3  219.38    7.00
   6  -1   3  217.28    7.90
  -6  -1  -3  206.08    7.10
   6  -1   3  224.08    9.20
  -6  -1  -3  223.28    6.70
   6   1   3  216.58    7.80
  -6   1  -3  225.48    6.90
  -6   1  -3  217.78    6.90
  -6   1  -3  219.88    6.80
  -6   1  -3  221.68    7.60
  -6   1  -3  203.28    6.50
   6   1   3  216.08    6.10
  -6   1  -3  216.58    6.80
   6   1   3  207.98    8.50
  -7  -1  -3   22.80    2.20
  -7  -1  -3   23.40    2.50
   7  -1   3   30.10    4.90
   7  -1   3   25.60    2.60
  -7  -1  -3   17.50    2.00
   7  -1   3   25.10    3.20
  -7  -1  -3   19.60    2.40
  -7  -1  -3   28.80    2.60
  -7   1  -3   25.90    2.80
  -7   1  -3   24.40    2.40
   7   1   3   21.20    3.00
  -7   1  -3   21.60    2.10
  -7   1  -3   18.60    2.40
  -7   1  -3   29.10    2.80
  -7   1  -3   26.00    2.70
   7   1   3   26.90    4.20
  -8  -1  -3   36.40    3.80
   8  -1   3   44.70    3.50
  -8  -1  -3   44.60    3.80
   8  -1   3   43.90    6.90
  -8  -1  -3   46.10    3.80
  -8  -1  -3   38.20    3.30
  -8  -1  -3   41.70    3.70
   8  -1   3   35.70    4.10
  -8   1  -3   42.50    3.60
   8   1   3   43.70    3.90
  -8   1  -3   39.80    4.60
  -8   1  -3   43.10    3.80
  -8   1  -3   45.50    3.80
   8   1   3   48.10    6.50
   8   1   3   44.30    4.80
  -8   1  -3   40.50    3.70
  -9  -1  -3   14.00    3.20
   9  -1   3   12.30    4.00
   9  -1   3   12.60    2.70
  -9  -1  -3    7.50    2.50
  -9  -1  -3   10.10    3.00
  -9  -1  -3   13.70    3.10
  -9   1  -3    9.80    4.40
  -9   1  -3    5.80    3.20
  -9   1  -3   17.60    4.60
   9   1   3    7.30    2.60
   9   1   3    5.10    4.00
  -9   1  -3    7.90    2.80
 -10  -2   3    4.70    3.30
  10  -2  -3    8.10    3.10
 -10  -2   3    7.80    2.80
  10  -2  -3   -2.30    2.60
 -10  -2   3   -1.70    2.70
 -10  -2   3    1.30    2.90
 -10   2   3    5.60    2.90
 -10   2   3    1.90    2.80
  10   2  -3    2.90    2.70
 -10   2   3   -0.40    3.60
 -10   2   3   -3.40    3.70
  10   2  -3    4.40    3.30
 -10   2   3    2.80    2.80
  10   2  -3    5.80    4.70
  -9  -2   3   74.09    7.00
   9  -2  -3   80.99    4.90
  -9  -2   3   67.39    4.80
   9  -2  -3   61.69    5.70
   9  -2  -3   73.19    6.90
  -9  -2   3   75.99    4.70
  -9  -2   3   75.59    4.60
  -9   2   3   81.89    5.40
   9   2  -3   83.79    6.30
   9   2  -3   78.09    4.90
   9   2  -3   73.09    5.40
   9   2  -3   76.49    5.00
  -9   2   3   77.39    6.00
  -9   2   3   84.99    5.00
  -8  -2   3   52.79    3.60
  -8  -2   3   50.89    3.70
   8  -2  -3   62.09    6.30
   8  -2  -3   53.09    5.00
   8  -2  -3   54.19    3.60
  -8  -2   3   64.29    3.60
  -8  -2   3   48.60    3.70
   8  -2  -3   56.59    4.30
  -8  -2   3   59.29    3.80
   8   2  -3   53.49    3.50
   8   2  -3   59.29    4.60
  -8   2   3   59.49    3.80
  -8   2   3   53.19    3.60
  -8   2   3   57.09    3.90
  -8   2   3   59.69    3.70
   8   2  -3   59.59    4.10
   8   2  -3   58.09    3.70
  -7  -2   3   31.60    2.60
   7  -2  -3   32.90    4.40
  -7  -2   3   33.90    2.60
   7  -2  -3   34.80    3.70
  -7  -2   3   30.90    2.60
  -7  -2   3   31.20    2.60
   7  -2  -3   27.10    2.50
   7   2  -3   33.10    2.90
   7   2  -3   30.20    2.40
   7   2  -3   29.80    3.20
   7   2  -3   30.30    2.60
  -7   2   3   30.50    2.70
  -7   2   3   36.60    2.70
  -7   2   3   32.40    2.80
  -7   2   3   35.50    2.70
  -6  -2   3    8.30    1.30
   6  -2  -3    9.20    1.30
  -6  -2   3    6.20    1.10
   6  -2  -3    9.10    2.50
  -6  -2   3    9.50    1.30
  -6  -2   3    9.30    1.30
   6  -2  -3    7.60    1.80
  -6   2   3    8.40    1.40
   6   2  -3    8.10    1.30
   6   2  -3    8.10    1.60
  -6   2   3    8.40    1.40
  -6   2   3    6.40    1.30
  -6   2   3   10.40    1.40
   6   2  -3    9.20    1.50
   6   2  -3    7.30    1.30
   5  -2  -3  247.28    8.30
  -5  -2   3  247.18    7.30
  -5  -2   3  248.28    7.20
  -5  -2   3  244.78    7.20
   5  -2  -3  257.47    7.10
  -5  -2   3  244.68    7.20
   5  -2  -3  244.58    7.80
  -5   2   3  230.68    7.60
   5   2  -3  253.97    7.30
   5   2  -3  249.78    7.00
  -5   2   3  242.48    7.30
  -5   2   3  247.28    8.40
   5   2  -3  241.88    7.40
   5   2  -3  257.37    7.40
  -5   2   3  244.28    7.20
  -5   2   3  238.88    7.20
   4  -2  -3   28.30    1.90
  -4  -2   3   29.90    1.50
   4  -2  -3   29.10    1.40
  -4  -2   3   27.00    1.40
   4  -2  -3   29.80    2.80
  -4  -2   3   29.70    1.40
  -4  -2   3   28.40    1.50
   4   2  -3   31.50    1.50
   4   2  -3   28.50    1.60
   4   2  -3   29.10    1.30
   4   2  -3   31.10    1.60
  -4   2   3   29.50    1.40
  -4   2   3   28.50    1.40
  -4   2   3   29.10    2.30
   4   2  -3   29.10    1.50
  -4   2   3   27.80    1.50
  -4   2   3   29.10    1.50
   3  -2  -3  972.10   25.30
  -3  -2   3  947.51   25.00
   3  -2  -3  970.70   26.00
   3  -2  -3  999.20   24.60
  -3  -2   3  949.40   25.10
  -3  -2   3  960.00   25.00
  -3  -2   3  941.61   25.00
   3  -2  -3  966.50   25.00
  -3  -2   3 1005.70   24.70
   3   2  -3  967.20   25.20
   3   2  -3  921.91   25.20
   3   2  -3  981.30   25.00
   3   2  -3  964.20   24.90
  -3   2   3 1010.80   26.20
  -3   2   3  936.31   25.10
   3   2  -3  980.40   25.20
  -3   2   3  945.81   25.10
  -3   2   3  962.00   25.10
  -3   2   3  976.30   25.10
  -2  -2   3  418.66   11.10
   2  -2  -3  415.06   11.20
   2  -2  -3  417.16   11.00
  -2  -2   3  425.36   10.90
  -2  -2   3  406.56   11.00
  -2  -2   3  408.06   11.00
   2  -2  -3  420.56   11.80
  -2  -2   3  420.46   11.00
   2  -2  -3  423.86   10.80
  -2  -2   3  434.46   11.00
   2   2  -3  429.56   11.10
   2   2  -3  416.06   10.80
  -2   2   3  399.36   11.10
  -2   2   3  432.26   11.00
   2   2  -3  414.86   11.10
  -2   2   3  413.06   10.90
  -2   2   3  414.16   11.10
  -2   2   3  432.16   11.90
   2   2  -3  392.46   11.10
  -2   2   3  409.86   11.10
   2   2  -3  413.36   11.10
  -2   2   3  410.96   11.10
   2   2  -3  426.66   10.80
  -1  -2   3   93.19    2.80
  -1  -2   3   93.29    2.70
  -1  -2   3   88.99    3.10
   1  -2  -3   95.19    2.90
   1  -2  -3   89.89    2.90
  -1  -2   3   96.79    2.80
  -1  -2   3   97.79    2.70
  -1  -2   3   93.89    2.70
   1  -2  -3   89.59    2.80
  -1  -2   3   94.59    2.70
  -1  -2   3  100.19    2.60
   1   2  -3   94.39    2.70
   1   2  -3   95.99    3.20
  -1   2   3   97.09    2.90
  -1   2   3   93.59    2.80
   1   2  -3   89.79    2.90
  -1   2   3   96.19    2.80
   1   2  -3   87.19    2.90
   1   2  -3   95.39    2.60
  -1   2   3   88.59    3.40
   1   2  -3   93.19    2.80
  -1   2   3   98.39    2.50
   1   2  -3   93.19    2.70
  -1   2   3   89.79    2.80
   1   2  -3   99.09    2.50
   0  -2   3 2528.75   68.79
   0  -2   3 2688.03   67.99
   0   2   3 2673.33   68.09
   0   2   3 2718.33   68.69
   0   2   3 2650.23   67.99
   0   2   3 2703.43   68.19
   0   2  -3 2737.83   68.89
   1  -2   3 3024.40   78.29
  -1   2  -3 3110.89   77.29
   1   2   3 3033.80   77.29
  -1   2  -3 2996.50   78.19
   1   2   3 2978.00   77.79
   2  -2   3  629.74   15.80
   2  -2   3  613.14   17.30
  -2  -2  -3  613.84   15.90
  -2  -2  -3  602.64   16.00
   2  -2   3  618.44   15.60
   2  -2   3  595.54   16.20
  -2  -2  -3  573.54   16.00
   2  -2   3  623.14   15.80
   2  -2   3  638.74   15.80
  -2  -2  -3  584.64   15.90
  -2   2  -3  599.44   16.20
   2   2   3  608.24   15.80
  -2   2  -3  618.44   15.70
  -2   2  -3  578.84   15.90
  -2   2  -3  577.74   16.00
  -2   2  -3  577.94   15.50
  -2   2  -3  636.24   17.10
   2   2   3  596.34   15.50
  -2   2  -3  608.54   15.70
  -2   2  -3  582.44   15.70
  -3  -2  -3  822.62   22.10
  -3  -2  -3  834.72   22.00
   3  -2   3  828.32   22.50
   3  -2   3  882.91   22.00
  -3  -2  -3  842.92   22.00
   3  -2   3  810.12   23.60
  -3  -2  -3  832.42   22.00
  -3  -2  -3  875.71   21.50
  -3   2  -3  858.81   22.40
  -3   2  -3  823.42   21.90
  -3   2  -3  838.62   22.10
   3   2   3  819.02   22.40
  -3   2  -3  863.21   21.90
  -3   2  -3  849.52   21.90
   3   2   3  817.52   21.90
  -3   2  -3  839.22   21.90
  -4  -2  -3  436.16   11.90
   4  -2   3  437.86   12.60
  -4  -2  -3  431.06   11.90
   4  -2   3  424.56   13.70
  -4  -2  -3  423.46   12.00
  -4  -2  -3  433.76   11.70
  -4  -2  -3  430.26   11.30
  -4   2  -3  457.35   11.70
   4   2   3  440.86   11.60
   4   2   3  433.26   12.40
  -4   2  -3  430.56   13.00
  -4   2  -3  430.86   11.70
  -4   2  -3  433.26   11.80
  -4   2  -3  433.36   11.90
  -4   2  -3  412.36   12.30
  -5  -2  -3  175.68    5.50
   5  -2   3  178.78    5.20
  -5  -2  -3  169.88    5.70
   5  -2   3  174.28    7.80
  -5  -2  -3  181.78    5.70
  -5  -2  -3  171.98    6.00
   5  -2   3  173.08    6.40
  -5  -2  -3  178.68    5.60
  -5  -2  -3  178.78    5.10
  -5   2  -3  175.38    5.30
  -5   2  -3  175.58    6.10
  -5   2  -3  162.68    5.60
  -5   2  -3  142.19    5.80
  -5   2  -3  171.88    5.50
  -5   2  -3  173.38    6.10
   5   2   3  176.98    5.10
   5   2   3  162.88    6.20
  -6  -2  -3    5.20    1.40
  -6  -2  -3    3.10    1.50
  -6  -2  -3    4.60    0.70
   6  -2   3    3.80    1.90
  -6  -2  -3    5.60    1.60
   6  -2   3    5.10    1.20
   6  -2   3    4.80    3.20
  -6  -2  -3    4.10    1.40
  -6  -2  -3    4.70    1.50
   6   2   3    4.80    0.80
  -6   2  -3    4.30    1.30
  -6   2  -3    4.60    1.00
   6   2   3    5.50    2.10
  -6   2  -3    4.70    1.60
  -6   2  -3    6.30    1.40
   6   2   3    5.60    2.60
  -6   2  -3    4.00    1.40
  -6   2  -3    3.90    1.40
   7  -2   3  266.87    9.90
  -7  -2  -3  268.77    8.70
  -7  -2  -3  266.37    8.50
   7  -2   3  244.78   11.80
   7  -2   3  269.47    8.10
  -7  -2  -3  260.77    9.00
  -7  -2  -3  269.67    8.70
  -7  -2  -3  267.27    8.50
  -7   2  -3  263.47    9.40
  -7   2  -3  268.67    9.10
  -7   2  -3  269.77    8.30
  -7   2  -3  278.37    8.50
  -7   2  -3  260.27    8.40
   7   2   3  260.87   10.80
   7   2   3  263.87    9.80
   7   2   3  261.67    7.70
  -7   2  -3  277.27    8.60
  -8  -2  -3   13.60    2.70
  -8  -2  -3   15.60    2.50
  -8  -2  -3   14.90    2.60
  -8  -2  -3   11.20    2.70
   8  -2   3   19.70    6.20
   8  -2   3   14.30    3.50
  -8  -2  -3   18.00    2.60
   8  -2   3   13.00    2.10
  -8   2  -3   13.70    3.20
  -8   2  -3   17.60    2.60
   8   2   3   12.20    2.50
  -8   2  -3   14.70    2.60
   8   2   3   15.10    3.50
  -8   2  -3   16.30    2.60
  -8   2  -3   15.40    2.30
  -9  -2  -3    1.90    2.90
   9  -2   3    5.10    3.90
  -9  -2  -3    1.10    4.00
   9  -2   3   15.60    7.00
  -9  -2  -3    7.60    2.60
   9  -2   3    2.90    2.20
  -9  -2  -3    4.50    3.10
  -9   2  -3    2.90    3.60
  -9   2  -3    7.80    3.50
   9   2   3   12.80    4.50
  -9   2  -3    5.10    3.30
   9   2   3    2.20    2.70
  -9   2  -3    4.90    2.70
  -9  -3   3   15.30    2.70
  -9  -3   3   14.60    2.90
  -9  -3   3   13.90    2.90
  -9  -3   3   12.20    2.70
   9  -3  -3   13.90    2.90
   9  -3  -3   12.40    2.50
   9   3  -3   15.70    2.90
  -9   3   3   18.30    3.10
  -9   3   3   16.90    3.20
   9   3  -3   18.40    3.10
  -9   3   3   15.50    3.10
  -9   3   3   18.70    4.20
   9   3  -3   11.40    3.80
  -9   3   3   15.60    3.50
  -8  -3   3   40.60    3.60
  -8  -3   3   34.20    3.60
   8  -3  -3   40.30    5.70
   8  -3  -3   36.60    4.10
  -8  -3   3   38.40    3.30
  -8  -3   3   34.60    3.50
  -8  -3   3   29.70    3.10
   8  -3  -3   36.50    3.40
  -8   3   3   33.00    3.40
   8   3  -3   33.50    3.50
   8   3  -3   31.50    3.10
   8   3  -3   36.40    3.60
  -8   3   3   32.50    3.00
  -8   3   3   34.50    3.80
  -8   3   3   31.80    3.10
  -8   3   3   37.60    3.40
   8   3  -3   37.60    3.90
  -7  -3   3    0.30    1.40
   7  -3  -3   -1.40    1.40
  -7  -3   3    0.80    1.30
   7  -3  -3   -0.40    1.20
   7  -3  -3   -0.90    3.00
  -7  -3   3   -2.00    1.20
  -7  -3   3    2.20    1.50
  -7   3   3    1.30    1.60
  -7   3   3   -1.90    1.30
   7   3  -3   -1.70    1.10
  -7   3   3   -0.10    1.50
   7   3  -3    3.50    1.80
   7   3  -3   -1.50    1.60
  -7   3   3   -0.10    1.50
  -7   3   3   -0.20    1.60
   7   3  -3    0.70    1.40
   6  -3  -3  233.68    7.00
  -6  -3   3  237.08    7.30
   6  -3  -3  240.18    9.10
  -6  -3   3  233.18    7.40
  -6  -3   3  233.38    7.30
  -6  -3   3  231.88    7.40
   6  -3  -3  242.48    7.80
   6   3  -3  235.08    6.80
  -6   3   3  228.08    7.50
  -6   3   3  229.38    7.60
  -6   3   3  236.18    7.30
   6   3  -3  240.38    7.40
   6   3  -3  231.48    7.60
   6   3  -3  236.18    7.60
  -6   3   3  240.28    7.40
  -6   3   3  233.98    7.50
   5  -3  -3    3.30    2.20
  -5  -3   3    2.50    1.00
  -5  -3   3    2.00    1.00
  -5  -3   3    1.30    0.90
  -5  -3   3    1.60    0.90
   5  -3  -3    1.80    0.60
   5  -3  -3    0.70    1.10
  -5   3   3    1.40    1.00
   5   3  -3    1.60    0.50
  -5   3   3    2.80    1.00
  -5   3   3    3.70    1.00
   5   3  -3    0.50    0.90
  -5   3   3    2.50    1.00
   5   3  -3    1.10    1.10
  -5   3   3    1.10    1.00
   5   3  -3    0.90    1.00
   5   3  -3    1.60    0.70
   4  -3  -3  142.99    4.20
  -4  -3   3  134.29    4.50
  -4  -3   3  140.59    4.60
  -4  -3   3  139.59    4.40
   4  -3  -3  141.09    5.90
   4  -3  -3  147.49    4.00
   4  -3  -3  141.99    4.80
   4   3  -3  146.19    4.00
  -4   3   3  134.09    4.60
   4   3  -3  139.49    4.60
  -4   3   3  145.89    4.60
   4   3  -3  140.09    4.40
   4   3  -3  142.59    4.10
  -4   3   3  140.79    4.60
  -4   3   3  143.69    4.60
  -4   3   3  143.79    4.50
  -3  -3   3   39.40    1.60
   3  -3  -3   34.60    2.90
   3  -3  -3   40.60    1.60
  -3  -3   3   39.10    1.50
  -3  -3   3   39.70    1.70
  -3  -3   3   40.00    1.80
   3  -3  -3   41.10    1.40
   3  -3  -3   41.10    1.90
  -3   3   3   39.10    1.80
   3   3  -3   44.60    1.80
   3   3  -3   40.60    1.30
  -3   3   3   38.10    1.70
   3   3  -3   43.60    1.80
   3   3  -3   39.70    1.60
  -3   3   3   34.80    2.90
  -3   3   3   36.30    2.00
   3   3  -3   40.70    1.70
  -3   3   3   40.00    1.70
  -3   3   3   40.30    1.80
   3   3  -3   38.90    1.70
   2  -3  -3  651.73   18.50
   2  -3  -3  659.83   17.50
  -2  -3   3  661.93   17.60
   2  -3  -3  650.23   17.30
  -2  -3   3  626.74   17.40
  -2  -3   3  660.13   17.40
  -2  -3   3  669.63   17.50
   2  -3  -3  640.94   17.20
  -2   3   3  675.13   17.20
  -2   3   3  664.53   17.50
   2   3  -3  658.93   17.50
   2   3  -3  667.03   17.90
  -2   3   3  666.13   17.50
  -2   3   3  664.63   17.50
  -2   3   3  672.93   17.20
  -2   3   3  676.63   17.50
   2   3  -3  663.33   17.40
  -2   3   3  700.83   18.70
   1  -3  -3    0.70    0.40
  -1  -3   3    0.70    0.40
   1  -3  -3   -0.10    0.50
   1  -3  -3   -0.10    0.40
  -1  -3   3    1.30    0.30
  -1  -3   3   -0.30    0.40
  -1  -3   3    0.90    0.40
  -1  -3   3    0.60    0.20
  -1  -3   3    0.10    0.50
  -1  -3   3    0.70    0.40
   1  -3  -3    1.20    1.10
   1  -3  -3    0.90    0.50
   1   3  -3    0.90    0.30
  -1   3   3   -0.10    0.30
  -1   3   3    0.50    0.30
  -1   3   3    1.10    0.50
   1   3  -3   -0.20    0.20
  -1   3   3    0.20    0.40
   1   3  -3    0.00    0.40
   1   3  -3    0.80    0.40
   1   3  -3    0.00    0.30
  -1   3   3    0.40    0.40
  -1   3   3    0.90    0.80
   1   3  -3    1.70    0.80
   1   3  -3    0.30    0.40
  -1   3   3    0.30    0.20
   0  -3   3  133.19    3.70
   0  -3  -3  133.79    3.80
   0  -3  -3  132.99    3.60
   0  -3  -3  133.79    4.10
   0  -3   3  127.09    3.70
   0  -3  -3  128.69    4.80
   0  -3   3  124.19    3.70
   0  -3  -3  133.39    4.10
   0  -3  -3  130.09    4.20
   0  -3   3  133.49    3.80
   0  -3   3  125.39    4.80
   0  -3   3  132.49    3.70
   0   3  -3  125.39    4.00
   0   3  -3  136.19    3.80
   0   3   3  125.99    4.00
   0   3  -3  124.79    3.80
   0   3  -3  135.39    3.50
   0   3   3  124.29    3.70
   0   3   3  135.19    3.80
   0   3  -3  139.99    4.90
   0   3  -3  130.79    3.90
   0   3   3  129.79    4.80
  -1  -3  -3  513.55   13.80
   1  -3   3  517.35   13.50
  -1  -3  -3  505.05   13.70
   1  -3   3  503.55   14.90
  -1  -3  -3  510.55   13.90
  -1  -3  -3  501.15   13.90
   1  -3   3  521.65   13.50
  -1  -3  -3  512.75   13.40
  -1  -3  -3  510.95   13.40
   1  -3   3  546.35   13.50
  -1   3  -3  489.45   13.80
   1   3   3  490.55   13.70
   1   3   3  512.95   13.40
   1   3   3  504.65   13.40
  -1   3  -3  519.65   13.70
  -1   3  -3  508.85   13.50
  -1   3  -3  501.45   13.40
  -1   3  -3  526.95   14.90
  -1   3  -3  512.85   13.40
  -1   3  -3  512.05   13.70
  -1   3  -3  527.35   13.40
   1   3   3  517.15   14.50
   2  -3   3 1402.36   34.30
   2  -3   3 1317.27   36.00
  -2  -3  -3 1339.27   34.50
  -2  -3  -3 1318.37   34.50
  -2  -3  -3 1291.17   34.50
   2  -3   3 1343.57   34.70
  -2  -3  -3 1320.97   34.70
  -2   3  -3 1336.47   34.20
  -2   3  -3 1307.97   34.00
   2   3   3 1351.76   34.10
  -2   3  -3 1316.47   34.20
  -2   3  -3 1270.37   34.30
  -2   3  -3 1328.47   34.50
   2   3   3 1313.87   34.00
   2   3   3 1363.16   35.30
  -2   3  -3 1327.47   34.70
  -2   3  -3 1309.47   34.50
  -2   3  -3 1368.56   36.00
   3  -3   3   11.80    0.70
  -3  -3  -3   14.60    1.20
  -3  -3  -3   14.20    1.40
  -3  -3  -3   16.40    1.20
   3  -3   3    9.20    2.30
   3  -3   3   15.90    1.30
   3  -3   3   12.40    0.60
  -3  -3  -3   13.20    1.10
   3  -3   3   13.00    1.50
   3   3   3   16.40    0.80
  -3   3  -3   14.40    1.20
  -3   3  -3   13.80    1.00
  -3   3  -3   13.20    1.20
  -3   3  -3   11.70    1.70
  -3   3  -3   14.70    1.00
   3   3   3   15.80    1.80
   3   3   3   16.80    1.20
  -3   3  -3   14.60    1.00
  -3   3  -3   13.10    0.60
  -3   3  -3   14.70    1.10
   4  -3   3  341.37   10.40
  -4  -3  -3  329.07    9.90
  -4  -3  -3  355.16    9.50
  -4  -3  -3  335.97    9.80
  -4  -3  -3  336.07    9.70
  -4  -3  -3  312.67    9.10
   4  -3   3  345.27   11.90
   4  -3   3  363.96    9.10
  -4   3  -3  336.47   10.00
  -4   3  -3  349.27    9.50
  -4   3  -3  328.97   10.10
   4   3   3  340.77   10.50
  -4   3  -3  344.47    9.50
  -4   3  -3  364.16    9.60
   4   3   3  347.37   10.30
  -4   3  -3  349.07    9.70
  -4   3  -3  333.07    9.70
   4   3   3  340.67    9.90
   5  -3   3  152.78    6.10
  -5  -3  -3  157.58    4.70
   5  -3   3  155.28    7.90
  -5  -3  -3  161.78    5.60
  -5  -3  -3  158.08    5.50
  -5  -3  -3  160.98    5.50
  -5  -3  -3  157.58    5.30
   5  -3   3  152.98    4.60
  -5   3  -3  157.98    5.20
  -5   3  -3  157.58    5.00
  -5   3  -3  156.08    5.20
  -5   3  -3  155.18    5.90
   5   3   3  148.89    6.00
  -5   3  -3  158.58    5.30
  -5   3  -3  157.08    5.20
   5   3   3  157.88    5.10
  -5   3  -3  154.08    5.40
   6  -3   3  187.18    5.60
  -6  -3  -3  191.18    6.70
  -6  -3  -3  197.98    6.60
   6  -3   3  201.48    9.80
  -6  -3  -3  185.58    6.50
  -6  -3  -3  191.88    6.70
   6  -3   3  194.98    7.50
  -6  -3  -3  190.38    7.10
  -6  -3  -3  192.58    5.50
   6   3   3  186.48    7.50
  -6   3  -3  192.68    6.30
  -6   3  -3  191.18    6.20
   6   3   3  187.98    6.00
  -6   3  -3  184.18    6.40
  -6   3  -3  194.38    6.40
  -6   3  -3  202.08    6.30
  -6   3  -3  182.88    6.00
  -6   3  -3  183.08    7.10
  -7  -3  -3   28.70    2.90
  -7  -3  -3   31.40    3.40
   7  -3   3   29.70    2.40
   7  -3   3   30.00    5.80
  -7  -3  -3   32.50    3.10
   7  -3   3   33.00    3.90
  -7  -3  -3   31.40    3.30
  -7  -3  -3   32.00    3.40
  -7   3  -3   28.90    3.20
  -7   3  -3   33.90    3.10
  -7   3  -3   32.50    3.30
  -7   3  -3   35.00    3.10
  -7   3  -3   33.50    3.30
   7   3   3   30.30    2.70
   7   3   3   32.60    5.10
  -7   3  -3   36.00    3.00
   7   3   3   37.30    4.00
  -8  -3  -3  104.69    5.70
  -8  -3  -3  102.69    5.40
  -8  -3  -3  105.99    6.40
  -8  -3  -3  109.99    5.90
   8  -3   3  100.59   10.70
   8  -3   3  107.09    7.20
  -8  -3  -3  102.49    5.70
  -8   3  -3  102.09    5.40
   8   3   3  100.59    9.00
  -8   3  -3  100.59    5.50
  -8   3  -3  107.79    5.50
   8   3   3  115.09    7.50
  -9  -3  -3    0.90    3.30
   9  -3   3    6.40    4.30
  -9  -3  -3    0.30    3.00
  -9  -3  -3    1.90    3.10
  -9  -3  -3    1.40    3.00
  -9   3  -3    1.90    3.50
   9   3   3   -4.60    2.60
  -9   3  -3    1.00    3.10
  -9   3  -3    2.00    3.40
   9   3   3    4.20    4.80
  -9   3  -3    2.00    2.80
  -9   3  -3    2.70    3.50
  -9  -4   3    0.70    2.40
  -9  -4   3   -5.20    2.40
   9  -4  -3   -5.30    2.50
  -9  -4   3    0.00    2.90
  -9  -4   3   -2.90    3.20
  -9  -4   3    8.90    2.80
  -9   4   3   -4.30    3.20
   9   4  -3    1.60    2.80
   9   4  -3    3.10    2.90
  -9   4   3    2.80    2.90
  -9   4   3   -4.90    2.60
  -9   4   3   -2.00    2.40
   8  -4  -3   11.80    5.80
  -8  -4   3   11.80    2.40
  -8  -4   3    9.40    2.50
  -8   4   3   12.40    2.80
  -8   4   3   13.10    3.00
  -8   4   3   11.60    2.70
  -8   4   3   10.20    2.50
  -8   4   3   11.90    2.50
   8   4  -3    9.90    3.00
   8   4  -3    9.60    2.40
  -7  -4   3  130.99    5.40
   7  -4  -3  127.19    8.40
  -7  -4   3  121.99    5.20
  -7  -4   3  130.59    5.30
  -7  -4   3  121.19    5.10
   7  -4  -3  120.29    4.50
   7  -4  -3  124.39    5.80
  -7   4   3  130.69    5.60
  -7   4   3  130.99    5.70
   7   4  -3  115.19    5.70
  -7   4   3  121.89    5.60
  -7   4   3  127.59    5.30
   7   4  -3  117.49    5.20
  -7   4   3  129.39    5.30
   7   4  -3  126.59    5.50
  -6  -4   3   10.10    1.70
  -6  -4   3   11.20    1.80
  -6  -4   3   12.60    1.90
   6  -4  -3    9.40    1.10
   6  -4  -3   11.60    1.90
  -6  -4   3   12.50    1.80
   6  -4  -3   10.70    3.60
   6   4  -3    9.90    1.80
  -6   4   3   12.00    1.90
  -6   4   3    9.10    1.90
  -6   4   3   13.60    1.90
  -6   4   3   11.70    1.90
   6   4  -3   13.00    2.00
  -6   4   3   10.90    1.90
   6   4  -3   10.70    1.80
  -5  -4   3   49.80    2.80
  -5  -4   3   46.90    2.70
  -5  -4   3   50.29    2.80
   5  -4  -3   47.90    2.00
  -5  -4   3   47.70    2.60
   5  -4  -3   48.60    4.70
   5  -4  -3   46.30    2.90
  -5   4   3   47.50    2.80
  -5   4   3   50.49    2.90
   5   4  -3   53.49    2.90
   5   4  -3   44.80    2.30
  -5   4   3   47.00    2.60
  -5   4   3   49.90    2.70
  -5   4   3   50.79    2.90
   5   4  -3   47.50    2.90
   5   4  -3   46.00    2.80
  -4  -4   3    7.40    1.20
  -4  -4   3    4.50    1.20
   4  -4  -3    8.70    0.90
   4  -4  -3    6.70    2.40
   4  -4  -3    7.90    1.30
  -4  -4   3   10.00    1.30
  -4   4   3    6.60    1.10
  -4   4   3    6.90    1.10
   4   4  -3    6.80    1.20
  -4   4   3    5.50    1.20
   4   4  -3   11.40    1.50
   4   4  -3    7.50    0.90
   4   4  -3    9.00    1.40
  -4   4   3    5.30    1.00
   4   4  -3    5.60    1.10
  -4   4   3    7.90    1.00
  -3  -4   3   -0.10    0.70
   3  -4  -3    1.00    1.80
  -3  -4   3    0.20    0.80
  -3  -4   3    0.70    0.80
  -3   4   3   -0.40    0.80
  -3   4   3    1.80    0.70
   3   4  -3   -0.10    0.80
  -3   4   3   -1.30    0.80
  -3   4   3    1.10    0.80
   3   4  -3   -0.60    0.60
   3   4  -3    1.30    0.90
  -3   4   3    1.30    0.90
   3   4  -3    2.10    1.10
   3   4  -3    1.70    0.50
  -3   4   3    1.20    0.60
   2  -4  -3  448.26   11.70
  -2  -4   3  424.66   11.80
  -2  -4   3  432.96   12.20
   2  -4  -3  436.16   12.00
  -2  -4   3  423.76   11.80
  -2  -4   3  408.06   11.90
   2  -4  -3  423.66   13.10
   2   4  -3  383.96   12.20
  -2   4   3  422.16   11.30
   2   4  -3  439.56   12.50
  -2   4   3  446.86   11.40
   2   4  -3  432.56   11.90
   2   4  -3  441.66   11.50
  -2   4   3  444.16   11.90
  -2   4   3  416.26   11.80
  -1  -4   3  914.31   24.70
   1  -4  -3  910.61   23.70
   1  -4  -3  919.41   24.20
   1  -4  -3  892.81   24.30
   1  -4  -3  904.61   24.20
   1  -4  -3  948.41   23.60
   1  -4  -3  890.71   25.20
  -1  -4   3  930.61   23.90
  -1  -4   3  968.00   23.90
  -1  -4   3  919.71   24.10
  -1   4   3  938.61   24.10
   1   4  -3  878.51   24.00
   1   4  -3  929.11   23.70
  -1   4   3  914.91   24.10
   1   4  -3  897.41   23.90
  -1   4   3  910.91   23.90
   1   4  -3  876.11   24.30
  -1   4   3  898.11   23.50
   1   4  -3  891.11   23.80
   1   4  -3  923.71   25.00
   1   4  -3  877.01   23.50
   0  -4  -3   -0.20    1.50
   0  -4  -3   -0.20    0.60
   0  -4  -3    2.00    0.70
   0  -4  -3    0.50    0.70
   0  -4   3    0.40    0.60
   0  -4   3    1.20    0.60
   0  -4  -3    2.40    0.50
   0  -4   3    0.40    0.60
   0  -4  -3    1.30    0.40
   0  -4   3   -0.30    1.40
   0  -4   3    0.50    0.40
   0   4   3    1.80    0.80
   0   4   3    4.10    2.00
   0   4  -3    1.10    0.50
   0   4   3    1.10    0.50
   0   4  -3    1.50    0.50
   0   4  -3    6.30    1.50
   0   4  -3   -0.20    0.60
   0   4  -3    1.00    0.20
   1  -4   3  134.39    4.20
   1  -4   3  130.89    5.80
  -1  -4  -3  142.99    4.00
  -1  -4  -3  137.79    4.50
  -1  -4  -3  131.39    4.60
   1   4   3  135.69    4.50
  -1   4  -3  137.99    4.20
  -1   4  -3  139.19    4.20
  -1   4  -3  142.59    4.60
  -1   4  -3  128.99    4.50
  -1   4  -3  170.18    8.40
   1   4   3  141.29    6.00
   1   4   3  133.59    4.10
   2  -4   3  476.85   14.90
  -2  -4  -3  491.25   13.20
  -2  -4  -3  470.35   13.10
  -2  -4  -3  469.45   13.20
   2  -4   3  467.45   12.90
  -2  -4  -3  475.65   13.40
  -2   4  -3  476.95   12.80
  -2   4  -3  482.45   12.60
   2   4   3  476.25   12.60
  -2   4  -3  482.45   12.90
  -2   4  -3  493.05   12.80
  -2   4  -3  458.15   13.20
  -2   4  -3  473.55   13.20
   2   4   3  464.15   12.40
  -3  -4  -3  570.94   16.00
  -3  -4  -3  591.74   16.30
  -3  -4  -3  590.74   16.00
   3  -4   3  582.74   18.10
   3  -4   3  610.24   16.30
  -3  -4  -3  590.24   16.00
  -3   4  -3  597.24   15.90
  -3   4  -3  609.94   15.70
  -3   4  -3  593.84   15.80
  -3   4  -3  567.64   16.00
   3   4   3  588.34   16.00
  -3   4  -3  577.54   16.30
  -3   4  -3  586.04   15.30
   3   4   3  586.14   15.40
  -3   4  -3  581.34   15.70
   3   4   3  534.85   15.30
  -3   4  -3  587.94   15.70
  -4  -4  -3    6.70    1.50
  -4  -4  -3    3.30    1.20
  -4  -4  -3    3.60    0.90
   4  -4   3    5.40    1.60
  -4  -4  -3    4.30    1.50
   4  -4   3    6.60    3.30
   4   4   3    2.70    1.50
   4   4   3    4.10    0.70
  -4   4  -3    3.70    1.10
   4   4   3    4.00    1.20
  -4   4  -3    3.60    1.30
  -4   4  -3    3.60    1.20
  -4   4  -3    5.30    1.20
  -4   4  -3    5.10    0.50
  -4   4  -3    4.40    0.90
  -4   4  -3    3.90    1.00
  -4   4  -3    3.80    0.90
  -5  -4  -3  100.69    4.50
   5  -4   3  116.19    7.40
  -5  -4  -3  106.99    4.60
  -5  -4  -3  100.59    4.30
  -5  -4  -3  114.79    3.80
   5  -4   3  113.49    5.30
  -5   4  -3  115.09    5.00
  -5   4  -3  108.99    4.30
  -5   4  -3  106.39    4.50
  -5   4  -3  112.79    4.20
  -5   4  -3  112.69    4.20
  -5   4  -3  105.59    4.20
   5   4   3  108.89    4.20
   5   4   3  112.79    5.20
  -6  -4  -3    3.00    1.80
  -6  -4  -3    6.60    1.90
   6  -4   3    3.20    2.30
   6  -4   3    6.10    4.20
  -6  -4  -3    3.00    1.70
  -6  -4  -3    3.50    1.80
  -6   4  -3    0.40    1.90
  -6   4  -3    2.10    1.50
  -6   4  -3   -0.40    1.60
  -6   4  -3    3.40    1.70
   6   4   3    3.60    2.40
  -6   4  -3    4.10    1.70
   6   4   3    4.30    1.40
  -6   4  -3    3.10    1.60
  -7  -4  -3   89.69    4.90
  -7  -4  -3   89.69    5.10
  -7  -4  -3   82.59    4.70
   7  -4   3   80.29    6.20
  -7  -4  -3   80.19    5.20
  -7  -4  -3   91.29    5.80
   7  -4   3   94.69    8.90
  -7   4  -3   81.29    4.80
  -7   4  -3   89.99    4.80
   7   4   3   81.39    4.30
   7   4   3   88.49    6.30
  -7   4  -3   86.29    5.80
  -7   4  -3   90.19    4.90
  -7   4  -3   85.99    4.40
  -7   4  -3   89.69    5.00
  -8  -4  -3    0.60    3.20
  -8  -4  -3   -2.30    2.30
   8  -4   3   -2.90    3.70
  -8  -4  -3   -1.30    2.90
  -8  -4  -3    4.70    2.90
  -8  -4  -3   -4.10    2.40
  -8   4  -3   -1.60    3.00
  -8   4  -3    4.90    3.20
   8   4   3   -1.90    3.70
  -8   4  -3   -0.60    2.50
  -8   4  -3   -1.10    3.00
   8   4   3    2.90    3.10
   8   4   3    2.50    2.50
  -8  -5   3   28.20    3.30
  -8  -5   3   36.00    3.70
   8  -5  -3   27.40    3.50
  -8  -5   3   33.20    3.50
  -8  -5   3   40.00    4.00
   8  -5  -3   32.70    7.40
  -8   5   3   35.20    3.80
  -8   5   3   31.80    4.10
  -8   5   3   33.30    3.70
   8   5  -3   30.00    3.40
  -8   5   3   48.70    5.10
   8   5  -3   33.10    3.60
  -7  -5   3    6.50    2.10
  -7  -5   3    7.70    2.30
   7  -5  -3    4.40    2.20
  -7  -5   3    7.10    2.20
  -7  -5   3    5.80    2.20
   7  -5  -3    3.00    5.00
   7   5  -3    5.40    2.10
  -7   5   3   10.20    2.80
  -7   5   3    9.90    2.50
  -7   5   3    9.00    2.50
   7   5  -3    9.90    2.40
  -7   5   3   12.50    3.30
  -7   5   3    5.10    2.40
  -6  -5   3  370.06   11.10
   6  -5  -3  380.96   14.00
  -6  -5   3  363.96   11.00
  -6  -5   3  363.96   11.20
   6  -5  -3  370.66   11.50
  -6  -5   3  360.16   11.20
  -6   5   3  380.56   11.40
   6   5  -3  331.47   10.80
  -6   5   3  373.26   11.50
  -6   5   3  384.86   11.30
   6   5  -3  356.76   11.20
   6   5  -3  369.76   11.30
  -6   5   3  367.66   11.20
  -6   5   3  366.76   11.20
   6   5  -3  357.96   11.20
  -5  -5   3   15.00    2.10
  -5  -5   3   14.50    1.90
   5  -5  -3   13.50    4.00
  -5  -5   3   16.00    1.90
   5  -5  -3   14.90    2.00
   5   5  -3   12.60    1.40
  -5   5   3   10.40    1.90
  -5   5   3   16.10    2.10
   5   5  -3   10.20    1.80
   5   5  -3   12.70    2.00
  -5   5   3   12.20    1.80
   5   5  -3   11.90    1.80
  -5   5   3   14.20    2.00
  -5   5   3   13.90    1.90
  -4  -5   3   98.79    4.00
   4  -5  -3  102.69    4.20
   4  -5  -3  102.09    6.30
  -4  -5   3  102.69    4.20
  -4  -5   3   96.19    4.10
  -4   5   3  106.69    4.20
   4   5  -3   90.99    4.10
  -4   5   3   99.99    4.20
   4   5  -3  107.59    3.60
   4   5  -3  105.49    4.20
  -4   5   3   97.09    4.20
  -4   5   3  103.69    4.30
   4   5  -3  103.09    4.00
   3  -5  -3   -0.30    0.90
   3  -5  -3    0.00    1.50
  -3  -5   3   -0.80    0.90
   3  -5  -3   -1.30    2.40
  -3  -5   3    1.60    1.20
  -3  -5   3    1.60    1.10
  -3   5   3   -0.30    0.60
  -3   5   3    2.20    0.90
   3   5  -3    0.90    0.90
  -3   5   3    0.50    1.10
   3   5  -3    0.80    0.70
  -3   5   3    3.00    1.20
   3   5  -3   -0.20    1.00
  -3   5   3   -0.10    0.90
   3   5  -3    1.20    1.10
   3   5  -3    3.00    1.50
  -2  -5   3  651.23   17.90
  -2  -5   3  646.54   17.70
   2  -5  -3  662.73   18.40
  -2  -5   3  670.33   18.50
   2  -5  -3  639.74   19.40
   2  -5  -3  667.73   17.50
   2  -5  -3  659.83   18.20
  -2  -5   3  663.13   18.00
   2  -5  -3  604.04   18.60
  -2   5   3  651.83   17.90
  -2   5   3  654.93   17.90
   2   5  -3  655.13   17.90
   2   5  -3  606.54   18.60
  -2   5   3  678.43   17.30
   2   5  -3  687.23   17.90
   2   5  -3  673.33   17.30
  -2   5   3  675.53   17.90
  -1  -5   3   26.40    2.00
  -1  -5   3   24.90    3.00
  -1  -5   3   23.60    2.00
   1  -5  -3   26.40    1.40
   1  -5  -3   27.50    2.10
  -1  -5   3   25.00    1.90
   1  -5  -3   24.80    3.50
   1  -5  -3   28.20    2.60
   1  -5  -3   28.60    2.40
  -1  -5   3   29.60    2.20
   1   5  -3   28.70    2.10
  -1   5   3   30.70    1.40
   1   5  -3   24.90    1.80
   1   5  -3   27.10    2.00
   1   5  -3   26.80    2.10
  -1   5   3   30.00    2.10
   1   5  -3   26.50    1.20
  -1   5   3   29.10    2.10
   0  -5   3  164.08    4.50
   0  -5  -3  158.78    6.80
   0  -5   3  161.48    6.80
   0  -5   3  163.88    5.50
   0  -5  -3  164.88    5.90
   0  -5   3  169.88    5.40
   0  -5  -3  172.18    5.60
   0  -5   3  151.28    5.10
   0  -5  -3  172.38    4.80
   0  -5  -3  166.58    5.60
   0  -5   3  166.68    5.60
   0   5  -3  166.48    5.20
   0   5  -3  159.58    5.40
   0   5   3  171.18    5.50
   0   5   3  163.48    5.20
   0   5  -3  165.08    5.50
   0   5  -3  170.58    5.30
  -1  -5  -3   66.59    3.40
   1  -5   3   64.39    4.60
  -1  -5  -3   68.09    2.10
  -1  -5  -3   62.99    3.10
  -1   5  -3   68.29    2.80
   1   5   3   67.49    2.60
  -1   5  -3   63.09    3.00
   1   5   3   64.79    3.10
  -1   5  -3   69.59    3.20
  -1   5  -3   66.09    2.70
  -2  -5  -3    2.30    1.20
   2  -5   3    6.20    2.80
  -2  -5  -3    4.00    1.40
  -2  -5  -3    6.20    1.30
  -2  -5  -3    3.70    1.30
  -2   5  -3    2.30    0.70
  -2   5  -3    4.40    1.30
  -2   5  -3    5.10    1.10
  -2   5  -3    3.50    1.20
   2   5   3    3.70    0.70
  -3  -5  -3   -0.50    1.40
   3  -5   3    4.30    3.00
  -3  -5  -3    0.30    1.30
  -3  -5  -3   -0.60    1.20
  -3  -5  -3    0.70    1.20
  -3   5  -3   -1.20    1.20
  -3   5  -3    0.30    0.80
  -3   5  -3   -0.50    0.50
   3   5   3   -3.20    1.00
  -3   5  -3   -0.60    0.80
  -3   5  -3   -0.90    1.20
  -3   5  -3    0.00    1.10
   3   5   3   -0.20    0.60
  -4  -5  -3   98.29    4.40
  -4  -5  -3   95.19    4.20
  -4  -5  -3  105.69    4.10
   4  -5   3   96.99    8.40
  -4  -5  -3   96.39    4.60
  -4   5  -3   92.89    3.00
   4   5   3   93.59    3.20
   4   5   3   98.19    4.10
  -4   5  -3   94.29    4.60
   4   5   3  101.49    4.90
  -4   5  -3   93.09    4.30
  -4   5  -3   96.69    4.10
  -4   5  -3   98.39    3.90
  -4   5  -3   91.99    3.90
   5  -5   3    4.60    4.10
  -5  -5  -3    4.70    1.80
  -5  -5  -3    6.80    1.90
  -5  -5  -3    2.80    2.10
  -5  -5  -3    7.30    1.50
  -5   5  -3    2.50    1.50
  -5   5  -3    0.80    1.60
   5   5   3    1.80    2.10
   5   5   3    2.00    1.50
  -5   5  -3    4.20    1.80
  -5   5  -3    5.50    1.70
  -5   5  -3    5.40    2.10
  -6  -5  -3    5.30    2.40
   6  -5   3   10.60    4.90
  -6  -5  -3    4.80    2.10
  -6  -5  -3    0.60    2.00
  -6  -5  -3    3.20    2.00
  -6   5  -3   -1.00    1.90
   6   5   3    5.30    2.70
  -6   5  -3    1.80    2.30
  -6   5  -3    4.50    2.20
  -6   5  -3    4.20    2.10
   6   5   3    1.20    1.60
  -6   5  -3    4.50    2.20
  -7  -5  -3   13.80    2.90
   7  -5   3    8.70    6.50
  -7  -5  -3    6.50    2.80
  -7  -5  -3   14.60    3.30
  -7  -5  -3    8.70    2.50
  -7  -5  -3    4.30    3.20
  -7   5  -3    5.60    2.90
   7   5   3    6.10    4.00
  -7   5  -3   10.00    3.10
   7   5   3    7.90    2.30
   7   5   3    6.20    2.50
  -7   5  -3   10.30    3.20
  -7   5  -3   12.20    2.70
  -8  -5  -3    6.00    3.70
  -8  -5  -3    5.30    3.30
  -8  -5  -3   11.50    3.20
  -8  -5  -3    7.50    3.10
  -8   5  -3    5.40    3.70
   8   5   3   -3.50    4.60
  -8   5  -3   -2.10    3.50
   8   5   3    1.10    2.90
   8   5   3    5.00    2.60
  -8   5  -3    6.40    3.00
  -7  -6   3    0.60    2.60
  -7  -6   3   -2.70    2.30
  -7  -6   3    3.90    2.60
   7  -6  -3   -6.40    2.20
  -7   6   3    1.90    2.90
  -7   6   3    2.20    2.80
   7   6  -3   -1.90    2.30
  -7   6   3   -0.50    2.70
  -7   6   3    0.80    2.80
   7   6  -3   -0.80    2.60
  -7   6   3   -0.70    2.80
   6  -6  -3    0.10    2.00
  -6  -6   3    4.60    2.40
  -6  -6   3    5.50    2.40
   6  -6  -3    6.40    4.70
   6  -6  -3   -2.90    3.60
  -6  -6   3    3.90    2.20
  -6  -6   3    4.20    2.10
   6   6  -3    2.70    2.00
  -6   6   3    0.80    2.40
  -6   6   3    4.10    2.20
  -6   6   3    3.40    2.80
   6   6  -3    2.80    2.20
  -6   6   3    3.70    2.40
   6   6  -3    0.70    2.10
  -5  -6   3   31.80    3.40
  -5  -6   3   27.20    2.80
   5  -6  -3   25.00    3.60
   5  -6  -3   23.70    2.50
   5  -6  -3   30.80    5.10
  -5  -6   3   23.20    2.50
   5   6  -3   25.20    2.80
  -5   6   3   23.50    2.90
   5   6  -3   22.00    2.40
  -5   6   3   24.70    2.80
   5   6  -3   25.60    2.60
  -5   6   3   27.80    2.50
  -5   6   3   31.10    3.10
  -5   6   3   31.70    3.00
  -5   6   3   33.10    3.30
   4  -6  -3    8.80    1.70
  -4  -6   3    8.60    2.00
   4  -6  -3    5.80    2.50
   4  -6  -3    2.90    3.40
  -4  -6   3    8.80    1.90
  -4  -6   3    7.10    1.70
  -4   6   3   10.40    2.20
   4   6  -3   10.30    1.40
  -4   6   3    8.00    1.90
  -4   6   3    8.60    2.10
   4   6  -3    9.00    1.80
   4   6  -3    9.50    1.60
  -4   6   3   10.40    1.70
  -4   6   3    5.40    1.90
  -4   6   3    8.90    2.00
   4   6  -3    9.70    1.90
   3  -6  -3   53.39    4.20
  -3  -6   3   55.99    3.10
   3  -6  -3   54.49    5.60
  -3  -6   3   57.79    3.40
  -3  -6   3   61.79    3.50
   3  -6  -3   58.09    4.20
   3  -6  -3   55.79    3.10
   3  -6  -3   49.30    3.90
  -3   6   3   56.49    3.50
   3   6  -3   56.29    2.90
   3   6  -3   58.89    3.40
  -3   6   3   64.09    3.60
  -3   6   3   54.39    2.80
   3   6  -3   54.09    3.30
  -3   6   3   61.09    3.70
   3   6  -3   57.19    2.50
   2  -6  -3   57.49    6.20
   2  -6  -3   64.59    3.90
   2  -6  -3   66.09    3.80
   2  -6  -3   67.69    3.00
  -2  -6   3   64.49    4.50
  -2  -6   3   63.79    3.20
  -2  -6   3   66.49    3.50
   2  -6  -3   59.59    3.90
  -2  -6   3   72.49    3.80
  -2   6   3   66.49    3.50
   2   6  -3   65.59    3.40
   2   6  -3   63.39    2.40
   2   6  -3   69.79    3.50
  -2   6   3   62.99    3.50
  -2   6   3   71.89    2.60
  -1  -6   3   23.40    2.20
  -1  -6   3   26.50    3.40
   1  -6  -3   20.70    2.30
   1  -6  -3   24.00    1.50
   1  -6  -3   20.40    2.40
   1  -6  -3   26.50    2.50
  -1  -6   3   22.90    2.30
   1  -6  -3   29.50    4.00
  -1  -6   3   24.40    2.20
   1   6  -3   17.20    1.90
   1   6  -3   23.30    2.30
  -1   6   3   24.00    2.50
  -1   6   3   24.40    2.40
   1   6  -3   21.60    1.10
   1   6  -3   23.70    2.20
   1   6  -3   24.60    2.40
   0  -6   3   18.30    2.00
   0  -6  -3   17.00    2.10
   0  -6  -3   17.90    2.40
   0  -6  -3   20.40    2.20
   0  -6   3   18.80    2.00
   0  -6  -3   18.90    1.20
   0  -6   3   17.90    2.20
   0  -6   3   22.10    4.40
   0   6  -3   21.10    2.20
   0   6  -3   18.40    2.00
   0   6  -3   18.50    1.90
   0   6  -3   18.50    1.70
   0   6   3   20.70    2.10
   0   6   3   16.40    2.00
   1  -6   3  195.38    6.90
   1  -6   3  192.98    6.60
   1  -6   3  193.28    8.50
  -1  -6  -3  192.68    6.70
  -1  -6  -3  193.68    6.80
   1  -6   3  198.48    5.60
  -1  -6  -3  193.08    7.10
   1  -6   3  189.08    6.80
  -1   6  -3  197.58    6.70
  -1   6  -3  197.18    6.20
   1   6   3  198.38    6.70
   1   6   3  197.18    6.20
  -1   6  -3  198.48    6.70
  -1   6  -3  197.18    6.30
   2  -6   3   20.20    6.10
  -2  -6  -3   13.60    2.00
  -2  -6  -3   14.30    2.00
  -2  -6  -3   14.10    2.30
  -2  -6  -3   16.60    2.20
  -2   6  -3   17.60    2.20
   2   6   3   14.90    1.60
  -2   6  -3   16.50    2.10
   2   6   3   15.40    2.10
  -2   6  -3   16.80    1.60
  -2   6  -3   14.40    1.80
  -3  -6  -3   37.20    3.20
  -3  -6  -3   35.60    3.30
  -3  -6  -3   39.30    3.80
   3  -6   3   44.80    6.20
  -3  -6  -3   35.80    3.30
  -3   6  -3   37.10    3.20
   3   6   3   44.30    3.10
  -3   6  -3   38.40    3.00
   3   6   3   37.30    2.50
  -3   6  -3   39.60    2.40
  -3   6  -3   34.00    3.30
  -4  -6  -3   26.50    3.30
  -4  -6  -3   28.70    2.80
  -4  -6  -3   34.20    3.60
   4  -6   3   34.80    5.70
  -4  -6  -3   32.10    3.10
   4   6   3   27.20    3.00
  -4   6  -3   24.10    2.80
  -4   6  -3   31.80    2.70
  -4   6  -3   35.20    3.30
  -4   6  -3   32.40    3.40
   4   6   3   28.20    3.20
   4   6   3   29.90    2.30
  -4   6  -3   24.20    2.50
  -5  -6  -3   28.00    3.10
  -5  -6  -3   32.40    3.50
  -5  -6  -3   24.80    3.10
   5  -6   3   28.40    5.80
  -5   6  -3   23.10    3.10
   5   6   3   32.00    3.60
  -5   6  -3   25.40    2.80
  -5   6  -3   24.20    2.80
   5   6   3   27.40    2.70
  -5   6  -3   24.90    2.80
  -5   6  -3   25.00    2.90
   6  -6   3   10.70    8.20
  -6  -6  -3   23.70    3.50
  -6  -6  -3   19.80    3.10
  -6  -6  -3   18.00    3.60
   6   6   3   17.10    3.80
  -6   6  -3   16.60    3.00
  -6   6  -3   17.90    3.60
   6   6   3   21.20    4.00
  -7  -6  -3   16.60    4.00
  -7  -6  -3   16.00    3.80
  -7  -6  -3   32.60    4.00
  -7  -6  -3   20.20    3.40
  -7  -6  -3   24.70    3.80
   7   6   3   21.80    3.50
  -7   6  -3   21.10    3.90
  -7   6  -3   30.00    4.50
  -7   6  -3   28.40    3.80
   7   6   3   17.00    3.10
   7   6   3   19.00    5.00
  -6  -7   3    3.10    2.70
   6  -7  -3    2.40    2.50
  -6  -7   3    3.40    2.80
  -6  -7   3    3.40    2.40
  -6  -7   3    2.70    2.70
   6   7  -3    3.60    2.90
  -6   7   3   -2.90    2.90
  -6   7   3    2.70    3.40
  -6   7   3    3.80    3.10
   6   7  -3    3.50    2.60
  -6   7   3    2.10    2.90
   6   7  -3   -2.90    2.70
  -5  -7   3    0.10    2.40
   5  -7  -3    3.30    3.90
  -5  -7   3    0.50    2.40
   5  -7  -3   -2.00    2.10
   5  -7  -3   -4.20    5.20
  -5  -7   3    0.50    2.20
   5   7  -3   -1.30    2.20
   5   7  -3    0.60    2.10
  -5   7   3   -0.30    2.50
  -5   7   3    1.00    2.40
   5   7  -3    2.60    2.30
  -4  -7   3  142.49    6.10
  -4  -7   3  125.29    5.70
   4  -7  -3  136.99    5.70
   4  -7  -3  133.49    6.80
   4  -7  -3  137.79    9.40
  -4  -7   3  137.29    6.30
   4  -7  -3  144.69    7.30
   4  -7  -3  138.39    7.30
   4   7  -3  141.69    6.00
   4   7  -3  140.19    6.10
  -4   7   3  137.69    6.30
   4   7  -3  127.09    5.40
  -4   7   3  141.29    6.40
   3  -7  -3   10.10    2.70
  -3  -7   3    9.40    2.30
   3  -7  -3    6.80    1.60
   3  -7  -3    4.80    4.40
   3  -7  -3    5.00    2.80
  -3  -7   3    8.00    2.30
   3  -7  -3    6.50    2.60
  -3  -7   3    7.10    1.90
  -3   7   3    8.10    2.20
   3   7  -3    7.50    2.00
   3   7  -3    6.20    2.00
   3   7  -3    7.50    1.50
  -3   7   3    6.00    2.10
   2  -7  -3    0.70    2.50
   2  -7  -3    4.10    1.30
   2  -7  -3    2.90    2.30
   2  -7  -3    5.30    3.90
  -2  -7   3    1.90    2.10
   2  -7  -3    5.40    2.30
  -2  -7   3    5.30    2.00
  -2  -7   3    3.60    1.80
  -2   7   3    1.50    1.90
  -2   7   3    4.80    2.00
   2   7  -3    5.80    2.00
   2   7  -3    5.30    1.80
   1  -7  -3    2.30    2.10
   1  -7  -3    3.20    3.70
   1  -7  -3   -0.40    1.70
   1  -7  -3    0.40    2.00
  -1  -7   3    3.30    2.10
  -1  -7   3    1.20    1.70
  -1  -7   3    0.70    1.70
   1   7  -3    2.10    1.60
   1   7  -3   -3.70    1.50
   1   7  -3    1.00    1.50
  -1   7   3    2.80    2.00
  -1   7   3   -0.10    1.50
   0  -7  -3  121.39    5.50
   0  -7   3  134.89    5.60
   0  -7   3  127.59    5.70
   0  -7   3  110.29    5.20
   0  -7  -3  132.89    6.10
   0  -7  -3  129.19    5.90
   0  -7   3  119.29    7.60
   0   7   3  130.39    5.10
   0   7  -3  127.29    5.10
   0   7  -3  128.79    5.40
   0   7  -3  125.09    5.10
   0   7   3  124.69    5.50
   0   7  -3  118.39    5.40
   1  -7   3    5.90    3.90
  -1  -7  -3    0.80    2.00
  -1  -7  -3    2.80    2.00
  -1  -7  -3   -0.50    2.30
   1  -7   3   -0.20    1.70
   1  -7   3    0.50    1.90
   1  -7   3    3.60    2.10
  -1   7  -3    1.40    1.80
   1   7   3   -1.10    1.80
  -1   7  -3    1.10    1.70
  -1   7  -3    2.30    1.60
   1   7   3    0.00    1.50
   1   7   3    1.50    1.80
  -1   7  -3    2.30    1.60
  -2  -7  -3  156.58    6.90
  -2  -7  -3  157.98    6.40
   2  -7   3  165.38    9.40
   2  -7   3  155.58    6.60
  -2  -7  -3  157.98    6.70
   2  -7   3  142.19    6.30
  -2  -7  -3  157.48    6.60
   2  -7   3  156.28    6.70
  -2   7  -3  152.78    6.40
   2   7   3  154.78    5.60
  -2   7  -3  154.38    5.60
   2   7   3  159.98    6.30
  -2   7  -3  156.48    6.00
  -2   7  -3  160.08    6.30
  -3  -7  -3   -0.80    2.40
   3  -7   3    7.10    1.50
   3  -7   3    5.10    2.60
   3  -7   3   -0.20    4.40
  -3  -7  -3    7.30    2.30
  -3  -7  -3    8.90    2.40
  -3  -7  -3    8.30    2.80
  -3   7  -3    7.90    1.80
  -3   7  -3    7.10    2.20
  -3   7  -3    4.40    2.30
  -3   7  -3    7.40    2.20
   3   7   3    5.40    2.10
   3   7   3    6.80    1.70
  -4  -7  -3    3.60    2.80
  -4  -7  -3    1.60    3.70
   4  -7   3    0.50    1.90
   4  -7   3    7.60    4.70
  -4  -7  -3    4.70    3.30
  -4  -7  -3    3.60    2.40
   4   7   3    3.40    3.30
  -4   7  -3    1.40    2.30
   4   7   3    4.30    3.00
  -4   7  -3    3.90    2.40
  -5  -7  -3    9.20    3.20
  -5  -7  -3    2.60    2.70
  -5  -7  -3    0.60    3.60
   5   7   3    3.20    2.50
  -5   7  -3    5.20    3.10
  -5   7  -3    5.00    2.90
  -5   7  -3    4.60    2.60
  -4  -8   3    0.70    2.90
  -4  -8   3    7.40    2.90
   4  -8  -3    0.20    3.80
  -4  -8   3   -2.70    2.30
   4  -8  -3    1.20    3.40
   4  -8  -3    7.70    6.90
  -4   8   3   -2.80    2.80
   4   8  -3   -2.00    2.70
   4   8  -3   -0.10    2.70
  -4   8   3    0.00    2.70
  -4   8   3   -3.30    2.70
  -3  -8   3   30.20    3.20
  -3  -8   3   29.90    3.60
   3  -8  -3   32.40    4.10
   3  -8  -3   32.10    4.70
  -3  -8   3   30.10    3.60
   3  -8  -3   37.00    4.70
   3   8  -3   32.60    3.40
  -3   8   3   28.00    3.50
   3   8  -3   35.40    3.60
  -3   8   3   30.80    3.50
  -2  -8   3    3.70    2.70
   2  -8  -3    5.40    3.40
   2  -8  -3    8.40    3.00
  -2  -8   3    4.50    2.70
   2  -8  -3   10.20    5.20
  -2  -8   3    5.90    2.30
   2  -8  -3    4.50    3.40
  -2   8   3    1.80    2.30
  -2   8   3    8.40    2.80
   2   8  -3    5.10    2.70
  -2   8   3    0.30    3.10
  -1  -8   3   13.80    4.80
   1  -8  -3   13.50    3.50
  -1   8   3   18.50    2.90
  -1   8   3   15.30    3.00
   1   8  -3   17.10    2.80
   1   8  -3   15.30    2.90
  -1   8   3   15.80    2.70
   0  -8  -3    8.70    3.20
   0  -8   3   14.60    5.40
   0  -8   3    9.90    3.30
   0   8   3   11.70    3.20
   0   8  -3   14.60    2.80
   0   8   3   11.30    2.40
   0   8  -3   13.40    2.60
   0   8   3    9.80    3.30
   0   8  -3   10.60    3.30
  -1  -8  -3   65.89    6.70
   1  -8   3   69.29    4.70
   1  -8   3   70.89    8.40
  -1  -8  -3   66.19    7.50
  -1  -8  -3   66.99    5.90
   1  -8   3   71.49    5.30
  -1  -8  -3   69.89    5.90
  -1   8  -3   69.19    5.70
  -1   8  -3   70.19    5.00
  -1   8  -3   69.19    5.00
   1   8   3   75.09    4.60
   1   8   3   72.09    4.90
  -1   8  -3   77.79    4.70
  -2  -8  -3    6.70    2.70
  -2  -8  -3    9.90    3.30
  -2  -8  -3    4.40    3.20
   2  -8   3    4.70    3.00
  -2  -8  -3    2.70    2.90
   2  -8   3    3.70    3.00
   2  -8   3    5.50    2.60
   2  -8   3    5.00    5.80
  -2   8  -3    4.10    2.70
  -2   8  -3    5.80    2.60
  -2   8  -3    9.70    2.70
   2   8   3    5.70    2.40
  -2   8  -3    0.50    2.30
   2   8   3    5.40    2.60
  -3  -8  -3   18.90    3.60
  -3  -8  -3   13.90    3.00
   3  -8   3   11.80    3.50
  -3  -8  -3   18.20    5.00
   3  -8   3   13.70    3.50
   3  -8   3   11.80    3.10
  -3  -8  -3   10.30    3.40
  -3   8  -3    9.50    4.30
  -3   8  -3   10.90    3.20
   3   8   3   14.90    3.00
  -3   8  -3   12.90    3.10
  -4  -8  -3    7.80    4.00
  -4  -8  -3    5.80    2.90
   4  -8   3    2.30    3.10
  -4  -8  -3    3.10    3.40
   4  -8   3    7.40    3.60
   4  -8   3   -3.50    3.20
   4   8   3    1.70    4.20
  -4   8  -3    3.40    3.30
  -4   8  -3    4.30    3.20
  -4   8  -3    7.10    3.10
   4   8   3    8.50    2.90
  10   0  -4   -1.30    2.60
 -10   0   4    4.40    2.60
  10   0  -4    4.10    2.70
 -10   0   4    0.20    2.60
 -10   0   4    9.20    3.20
  10   0  -4   10.80    4.20
 -10   0   4    3.00    2.60
  -9   0   4   -0.20    2.00
   9   0  -4    1.60    3.00
  -9   0   4   -1.70    2.00
  -9   0   4    6.00    2.30
  -9   0   4    1.70    2.10
   9   0  -4   -3.10    1.90
   9   0  -4   -0.80    2.00
   8   0  -4  443.56   13.10
   8   0  -4  445.96   13.10
   8   0  -4  435.26   12.80
  -8   0   4  454.25   13.10
   8   0  -4  435.06   13.70
  -8   0   4  444.26   12.90
  -8   0   4  437.56   12.80
  -8   0   4  441.86   13.00
   7   0  -4   -0.20    1.20
  -7   0   4   -0.50    0.70
  -7   0   4    0.10    1.00
   7   0  -4    0.00    1.30
  -7   0   4   -1.10    1.10
  -7   0   4    0.50    1.10
   7   0  -4    1.40    1.70
  -7   0   4   -0.20    1.10
   7   0  -4    1.40    1.30
   6   0  -4   84.69    3.40
  -6   0   4   74.89    3.20
   6   0  -4   82.09    3.80
   6   0  -4   80.29    3.00
  -6   0   4   83.49    3.20
   6   0  -4   79.29    3.40
  -6   0   4   83.69    3.30
   6   0  -4   80.09    3.30
  -6   0   4   85.59    2.60
  -5   0   4   -0.50    0.60
   5   0  -4    0.10    0.20
  -5   0   4    0.20    0.40
   5   0  -4   -0.10    0.30
   5   0  -4    0.30    0.60
  -5   0   4    0.10    0.60
   5   0  -4   -0.10    0.70
   5   0  -4    0.50    0.60
  -5   0   4   -0.40    0.60
  -4   0   4   76.89    2.60
   4   0  -4   77.29    2.80
  -4   0   4   75.79    2.60
   4   0  -4   79.99    2.30
   4   0  -4   81.49    2.80
  -4   0   4   82.09    2.30
  -4   0   4   78.09    2.60
  -4   0   4   82.99    2.80
  -4   0   4   76.29    2.60
   4   0  -4   79.79    2.60
   3   0  -4    0.30    0.20
   3   0  -4   -0.70    0.30
  -3   0   4    0.90    0.50
  -3   0   4   -0.30    0.40
   3   0  -4    0.10    0.40
   3   0  -4    0.60    0.30
  -3   0   4    0.40    0.20
  -3   0   4   -0.10    0.20
  -3   0   4   -0.10    0.20
   3   0  -4    1.00    0.30
  -3   0   4    0.10    0.30
   2   0  -4   12.00    0.80
   2   0  -4   12.30    0.70
  -2   0   4   11.70    0.60
   2   0  -4   12.00    0.50
  -2   0   4   11.90    0.80
  -2   0   4   13.50    0.60
   2   0  -4   12.30    0.60
  -2   0   4   13.60    0.80
   2   0  -4   12.40    0.60
  -2   0   4   11.10    0.60
  -2   0   4   13.80    0.60
   2   0  -4   11.90    0.70
   2   0  -4   13.00    0.60
   2   0  -4   11.50    0.80
  -2   0   4   12.90    0.70
  -2   0   4   12.90    0.60
  -1   0   4    1.00    0.10
   1   0  -4   -0.10    0.20
   1   0  -4   -0.20    0.20
   1   0  -4    0.00    0.10
  -1   0   4   -0.20    0.30
   1   0  -4    0.30    0.20
  -1   0   4   -0.10    0.20
  -1   0   4    0.10    0.10
  -1   0   4    0.50    0.20
  -1   0   4    0.50    0.20
  -1   0   4    0.60    0.10
  -1   0   4    0.40    0.10
   1   0  -4    0.70    0.10
   1   0  -4    0.50    0.20
   1   0  -4    0.10    0.20
  -1   0   4    0.20    0.10
  -1   0   4   -0.10    0.20
   0   0   4  339.47    8.60
   0   0   4  328.67    8.30
   0   0   4  311.87    8.40
   0   0   4  320.37    8.40
   0   0   4  321.97    8.30
   0   0   4  328.17    8.30
   0   0   4  302.77    8.20
   0   0   4  325.27    8.50
   0   0  -4  307.77    8.40
   0   0   4  319.87    8.20
   0   0  -4  317.27    8.50
   0   0  -4  302.57    8.50
   0   0  -4  301.57    8.60
   0   0  -4  320.17    8.50
   0   0  -4  325.47    8.20
   0   0  -4  324.97    8.40
   0   0  -4  329.87    8.20
   0   0   4  328.67    8.60
   0   0   4  313.07    8.50
   0   0  -4  325.87    8.30
   1   0   4    0.30    0.40
  -1   0  -4    0.20    0.20
   1   0   4    0.10    0.20
  -1   0  -4    0.00    0.30
   1   0   4    0.10    0.30
   1   0   4    0.40    0.40
   1   0   4    0.10    0.20
  -1   0  -4    0.20    0.20
  -1   0  -4    0.20    0.30
   1   0   4    0.00    0.20
   1   0   4    0.10    0.10
  -1   0  -4    0.10    0.10
  -1   0  -4    0.00    0.30
   1   0   4    0.20    0.20
   1   0   4    0.90    0.40
   1   0   4   -0.10    0.30
  -1   0  -4    0.20    0.20
   2   0   4  115.59    3.30
  -2   0  -4  116.19    3.20
   2   0   4  116.49    3.40
  -2   0  -4  106.39    3.50
  -2   0  -4  108.29    3.30
  -2   0  -4  115.49    3.30
   2   0   4  118.29    3.30
  -2   0  -4  108.99    3.50
  -2   0  -4  107.89    3.20
  -2   0  -4  113.29    3.00
  -2   0  -4  111.09    3.50
   2   0   4  109.29    3.60
  -3   0  -4   -0.30    0.40
   3   0   4    0.60    0.50
  -3   0  -4   -0.10    0.40
  -3   0  -4    0.00    0.30
   3   0   4    0.10    0.20
  -3   0  -4   -0.50    0.30
  -3   0  -4   -0.30    0.30
   3   0   4    0.30    0.50
  -3   0  -4   -0.30    0.30
  -4   0  -4 1359.06   35.60
  -4   0  -4 1367.56   35.70
  -4   0  -4 1417.36   36.00
  -4   0  -4 1357.06   35.70
   4   0   4 1427.76   36.50
   4   0   4 1393.96   37.30
   4   0   4 1389.26   35.00
  -4   0  -4 1375.96   35.60
  -4   0  -4 1301.47   35.90
  -5   0  -4   -0.70    0.70
   5   0   4    1.70    1.50
  -5   0  -4   -0.50    0.50
  -5   0  -4   -0.30    0.90
   5   0   4    0.40    2.10
  -5   0  -4    0.00    0.80
  -6   0  -4  706.53   19.20
   6   0   4  725.03   20.50
  -6   0  -4  728.73   19.40
  -6   0  -4  703.23   19.70
  -6   0  -4  706.23   19.50
   6   0   4  685.23   21.50
  -6   0  -4  739.23   19.40
   7   0   4    4.10    4.00
  -7   0  -4   -1.30    1.50
   7   0   4    2.30    2.40
  -7   0  -4    0.20    1.60
  -7   0  -4    0.20    1.80
  -7   0  -4   -0.50    1.50
  -7   0  -4    0.50    1.20
  -7   0  -4   -1.40    1.50
  -8   0  -4  178.18    6.80
   8   0   4  183.58    8.70
  -8   0  -4  175.88    6.70
  -8   0  -4  184.38    7.00
  -8   0  -4  177.18    7.90
  -8   0  -4  168.58    6.90
   8   0   4  176.68    6.90
   8   0   4  176.88   11.20
   9   0   4    7.00    4.20
  -9   0  -4   -2.40    3.20
  -9   0  -4    0.60    3.40
  -9   0  -4   -4.90    2.70
   9   0   4    1.10    2.50
  -9   0  -4    3.50    2.70
  -9   0  -4    0.30    3.40
  10  -1  -4   18.00    4.50
 -10  -1   4   14.20    3.40
  10  -1  -4   14.40    3.10
 -10  -1   4   13.30    2.90
  10  -1  -4   10.70    3.00
 -10  -1   4   16.50    3.00
 -10  -1   4   14.00    2.90
  10   1  -4   12.20    4.60
 -10   1   4   18.50    3.90
 -10   1   4   11.80    3.00
 -10   1   4   16.40    3.10
  10   1  -4   13.50    3.20
 -10   1   4   15.10    3.00
  10   1  -4   16.60    3.10
  -9  -1   4  138.89    6.10
   9  -1  -4  141.79    7.40
  -9  -1   4  132.79    6.00
  -9  -1   4  142.79    6.00
   9  -1  -4  141.49    6.20
  -9  -1   4  145.09    6.20
   9  -1  -4  147.29    6.70
   9   1  -4  137.79    6.20
   9   1  -4  138.89    6.00
  -9   1   4  152.98    6.90
  -9   1   4  132.79    6.20
   9   1  -4  142.59    6.20
   9   1  -4  145.89    7.20
  -9   1   4  145.29    6.10
  -9   1   4  137.59    5.90
  -8  -1   4   79.29    4.00
   8  -1  -4   72.39    5.00
   8  -1  -4   82.69    4.50
   8  -1  -4   80.29    4.20
  -8  -1   4   80.19    3.90
  -8  -1   4   76.99    4.00
  -8  -1   4   84.69    4.20
   8   1  -4   76.99    4.90
  -8   1   4   88.19    4.10
  -8   1   4   84.69    4.20
   8   1  -4   80.29    4.10
   8   1  -4   82.69    4.20
  -8   1   4   74.09    3.90
   8   1  -4   78.49    4.20
  -8   1   4   80.29    4.20
  -7  -1   4  283.67    8.60
   7  -1  -4  286.57    9.10
   7  -1  -4  286.77    8.70
  -7  -1   4  282.47    8.60
   7  -1  -4  281.47    8.90
   7  -1  -4  276.37    9.40
   7  -1  -4  273.87    7.70
  -7  -1   4  285.07    8.60
  -7  -1   4  288.77    8.10
  -7  -1   4  274.17    8.60
  -7   1   4  290.17    8.70
   7   1  -4  280.37    9.00
  -7   1   4  275.87    8.70
   7   1  -4  278.87    8.80
   7   1  -4  282.77    8.70
   7   1  -4  297.47    8.70
  -7   1   4  275.37    8.50
  -7   1   4  290.97    8.70
   6  -1  -4    6.30    1.70
   6  -1  -4    5.50    1.50
  -6  -1   4    5.40    1.10
  -6  -1   4    3.70    1.10
   6  -1  -4    4.60    0.70
  -6  -1   4    4.50    1.00
   6  -1  -4    4.60    1.10
  -6  -1   4    6.70    1.10
   6  -1  -4    3.80    1.20
  -6   1   4    3.00    1.00
  -6   1   4    7.10    1.20
  -6   1   4    4.40    1.10
   6   1  -4    6.50    1.20
   6   1  -4    6.20    1.30
   6   1  -4    2.80    1.30
   6   1  -4    7.10    1.20
  -6   1   4    4.60    1.10
   5  -1  -4  112.49    4.10
  -5  -1   4  119.29    3.80
  -5  -1   4  116.29    3.80
   5  -1  -4  117.69    4.40
  -5  -1   4  110.69    3.70
   5  -1  -4  113.99    4.40
   5   1  -4  115.79    3.80
  -5   1   4  122.49    4.70
  -5   1   4  110.39    3.80
  -5   1   4  115.19    3.90
  -5   1   4  112.49    3.90
   5   1  -4  120.59    4.00
   5   1  -4  116.89    3.90
   5   1  -4  115.39    4.00
  -5   1   4  115.29    3.80
  -4  -1   4  263.57    7.40
   4  -1  -4  276.07    7.80
   4  -1  -4  271.37    7.60
   4  -1  -4  236.38    8.30
  -4  -1   4  269.27    7.50
  -4  -1   4  279.67    7.40
  -4  -1   4  265.47    7.40
  -4   1   4  271.07    7.40
   4   1  -4  255.47    7.60
   4   1  -4  260.57    7.60
  -4   1   4  272.97    7.50
  -4   1   4  273.57    8.20
  -4   1   4  269.17    7.50
  -4   1   4  276.17    7.50
   4   1  -4  273.87    7.60
   4   1  -4  277.97    7.50
  -3  -1   4  314.87    8.20
   3  -1  -4  313.47    8.40
   3  -1  -4  308.17    8.70
  -3  -1   4  326.47    8.30
  -3  -1   4  305.57    8.20
  -3  -1   4  307.37    8.20
   3  -1  -4  308.07    8.50
  -3  -1   4  307.97    8.20
  -3  -1   4  307.97    8.20
   3   1  -4  305.37    8.40
   3   1  -4  309.67    8.50
  -3   1   4  306.57    8.30
   3   1  -4  310.37    8.40
   3   1  -4  307.77    8.00
  -3   1   4  292.27    8.30
  -3   1   4  303.77    8.30
  -3   1   4  324.27    8.90
   3   1  -4  304.57    8.30
  -3   1   4  289.47    8.30
   3   1  -4  298.97    8.40
   2  -1  -4 1761.02   45.40
  -2  -1   4 1866.11   45.40
  -2  -1   4 1809.62   45.40
   2  -1  -4 1742.13   45.80
   2  -1  -4 1727.13   45.60
  -2  -1   4 1772.22   45.40
   2   1  -4 1876.91   45.20
   2   1  -4 1861.31   45.30
   2   1  -4 1772.62   45.60
  -2   1   4 1695.83   45.40
  -2   1   4 1805.82   45.90
   2   1  -4 1776.92   45.50
  -2   1   4 1817.72   45.70
  -2   1   4 1701.03   45.40
  -2   1   4 1687.13   45.30
   2   1  -4 1752.42   45.60
  -1  -1   4 1012.10   25.60
  -1  -1   4 1019.00   25.60
  -1  -1   4 1026.00   25.60
   1  -1  -4  990.10   25.70
   1  -1  -4 1012.80   25.50
  -1  -1   4  990.30   25.60
   1  -1  -4  996.40   25.70
   1  -1  -4 1009.20   25.40
  -1  -1   4 1038.60   25.60
   1  -1  -4 1033.50   25.50
   1  -1  -4 1005.00   25.50
   1  -1  -4 1019.30   25.40
   1  -1  -4  982.70   25.60
  -1  -1   4  964.50   25.60
  -1  -1   4  985.50   25.80
   1  -1  -4  990.60   25.40
   1  -1  -4  935.81   25.70
  -1  -1   4 1029.90   25.60
   1   1  -4  958.80   25.60
  -1   1   4 1000.70   25.70
  -1   1   4  994.30   25.50
  -1   1   4 1001.60   26.00
   1   1  -4 1007.80   25.60
   1   1  -4  975.90   25.60
  -1   1   4  970.60   25.50
   1   1  -4  972.70   25.60
  -1   1   4  960.20   25.50
  -1   1   4 1015.10   25.60
  -1   1   4  958.50   25.50
   1   1  -4  981.90   25.60
  -1   1   4 1002.50   25.70
   1   1  -4  993.50   25.60
   1   1  -4  971.90   25.60
   0  -1   4 6511.45  168.98
   0   1  -4 6693.23  169.38
   0   1   4 6004.30  188.08
   1  -1   4   46.40    1.60
   1  -1   4   50.39    1.50
  -1  -1  -4   47.50    1.60
  -1  -1  -4   49.00    1.60
  -1  -1  -4   48.40    1.80
   1  -1   4   50.59    1.50
   1  -1   4   49.99    1.40
  -1  -1  -4   47.30    1.70
   1  -1   4   50.19    1.50
  -1  -1  -4   51.69    1.60
   1  -1   4   50.39    1.50
   1  -1   4   49.60    1.80
  -1  -1  -4   46.30    1.80
  -1  -1  -4   48.00    1.70
   1  -1   4   47.50    1.60
   1  -1   4   39.30    3.10
  -1   1  -4   47.80    1.60
  -1   1  -4   48.80    1.30
  -1   1  -4   49.80    1.50
   1   1   4   51.69    1.70
  -1   1  -4   49.90    1.80
   1   1   4   49.20    1.70
  -1   1  -4   48.30    1.70
  -1   1  -4   48.30    1.40
   1   1   4   44.40    1.70
  -1   1  -4   47.80    1.80
  -1   1  -4   47.70    1.50
  -1   1  -4   50.39    1.40
   1   1   4   45.60    1.60
   2  -1   4  180.28    4.90
  -2  -1  -4  171.28    5.00
   2  -1   4  172.08    5.30
  -2  -1  -4  168.38    4.90
  -2  -1  -4  172.18    5.10
   2  -1   4  179.78    4.90
  -2  -1  -4  163.48    5.20
   2  -1   4  174.18    4.90
  -2  -1  -4  163.98    4.90
   2  -1   4  162.08    6.10
   2  -1   4  186.88    4.90
  -2   1  -4  176.08    4.80
  -2   1  -4  171.88    5.10
  -2   1  -4  169.68    5.20
  -2   1  -4  169.58    4.80
   2   1   4  189.08    5.00
  -2   1  -4  172.28    4.90
   2   1   4  193.28    5.20
  -2   1  -4  174.38    4.80
  -2   1  -4  172.98    5.10
   2   1   4  189.38    5.40
  -2   1  -4  175.28    4.80
  -3  -1  -4    1.00    0.40
  -3  -1  -4    0.60    0.40
   3  -1   4    1.30    0.60
   3  -1   4    0.20    0.40
  -3  -1  -4    0.40    0.30
  -3  -1  -4    1.70    0.50
  -3  -1  -4    0.90    0.40
   3  -1   4    3.30    1.60
  -3  -1  -4    1.00    0.40
   3   1   4    1.40    0.60
  -3   1  -4    0.30    0.30
  -3   1  -4    1.60    0.40
  -3   1  -4    0.90    0.30
  -3   1  -4    0.60    0.40
  -3   1  -4   -0.40    0.40
  -3   1  -4    0.30    0.40
  -3   1  -4   -0.50    0.40
  -3   1  -4    1.20    0.40
  -4  -1  -4 1053.69   28.40
  -4  -1  -4 1098.89   28.30
   4  -1   4 1092.39   29.00
   4  -1   4 1086.29   30.10
  -4  -1  -4 1106.39   28.20
  -4  -1  -4 1061.59   28.20
  -4  -1  -4 1121.69   27.70
  -4  -1  -4 1112.29   28.40
   4   1   4 1078.99   28.90
  -4   1  -4 1117.09   28.10
  -4   1  -4 1085.19   28.20
  -4   1  -4 1029.50   28.30
  -4   1  -4 1090.19   28.20
   4   1   4 1067.29   27.90
  -4   1  -4 1074.59   28.50
  -4   1  -4 1042.70   28.70
  -5  -1  -4  282.17    8.50
  -5  -1  -4  285.17    8.40
  -5  -1  -4  279.97    8.30
  -5  -1  -4  292.47    8.10
  -5  -1  -4  280.27    8.80
   5  -1   4  275.07    9.20
   5  -1   4  279.17   10.50
  -5  -1  -4  291.07    8.20
  -5   1  -4  282.67    8.90
  -5   1  -4  283.27    8.60
  -5   1  -4  275.87    8.30
   5   1   4  272.77    9.10
  -5   1  -4  293.47    8.20
   5   1   4  299.97    7.70
  -5   1  -4  295.77    8.30
  -5   1  -4  301.67    8.20
   5   1   4  278.57   10.00
  -6  -1  -4   30.90    2.40
   6  -1   4   26.00    3.00
  -6  -1  -4   30.00    2.80
  -6  -1  -4   26.20    2.50
   6  -1   4   27.70    4.10
  -6  -1  -4   27.20    2.50
  -6  -1  -4   31.30    1.90
  -6   1  -4   25.90    2.60
   6   1   4   31.40    1.40
  -6   1  -4   31.60    2.50
  -6   1  -4   31.80    2.70
  -6   1  -4   31.00    2.30
  -6   1  -4   23.40    1.90
  -6   1  -4   26.60    2.30
   6   1   4   31.20    4.10
   6   1   4   26.50    2.90
   7  -1   4   54.79    4.80
  -7  -1  -4   56.59    3.90
  -7  -1  -4   58.59    3.60
  -7  -1  -4   55.29    3.60
  -7  -1  -4   61.99    3.50
   7  -1   4   53.99    3.40
  -7  -1  -4   60.79    3.70
  -7   1  -4   61.09    3.50
   7   1   4   52.59    6.50
  -7   1  -4   53.89    4.20
  -7   1  -4   64.39    3.80
  -7   1  -4   58.89    3.70
  -7   1  -4   61.89    3.60
   7   1   4   66.49    5.00
  -8  -1  -4   38.50    3.80
   8  -1   4   52.99    6.00
   8  -1   4   60.79    7.80
  -8  -1  -4   44.40    4.40
  -8  -1  -4   46.70    4.00
  -8  -1  -4   48.30    4.10
   8  -1   4   43.20    3.70
  -8   1  -4   46.00    3.60
  -8   1  -4   51.89    4.20
   8   1   4   34.60    4.40
  -8   1  -4   44.60    4.00
  -8   1  -4   50.39    3.90
   8   1   4   50.79    7.20
   8   1   4   48.90    4.20
  -8   1  -4   40.80    4.20
  -8   1  -4   48.30    4.00
  -9  -1  -4   34.90    3.60
   9  -1   4   29.00    4.50
  -9  -1  -4   48.90    5.00
   9  -1   4   29.60    4.90
  -9  -1  -4   29.10    4.20
  -9  -1  -4   29.50    3.90
   9  -1   4   42.80   10.50
  -9   1  -4   33.40    5.10
   9   1   4   35.60    5.30
  -9   1  -4   46.00    4.90
  -9   1  -4   42.10    4.60
  -9   1  -4   31.50    5.30
  -9   1  -4   36.70    4.60
   9   1   4   45.50    4.90
  10  -2  -4    9.30    3.20
  10  -2  -4    8.40    3.00
 -10  -2   4   14.80    3.40
 -10  -2   4   12.90    3.10
 -10  -2   4    8.40    2.90
 -10  -2   4   11.70    2.90
 -10   2   4   12.40    3.00
 -10   2   4   13.50    4.20
 -10   2   4   10.50    3.10
 -10   2   4    5.10    2.80
 -10   2   4    4.60    3.60
  10   2  -4    6.70    4.90
  10   2  -4   11.30    3.10
  -9  -2   4   -2.90    2.00
  -9  -2   4    0.40    2.10
  -9  -2   4   -0.50    2.00
   9  -2  -4   -0.80    2.50
   9  -2  -4    1.30    2.20
   9   2  -4   -1.40    3.10
  -9   2   4   -0.20    2.10
  -9   2   4    2.60    2.50
  -9   2   4   -4.50    2.80
  -9   2   4   -2.90    2.70
   9   2  -4   -0.40    2.20
  -9   2   4   -1.30    2.80
   9   2  -4   -0.70    2.20
   9   2  -4    2.20    2.50
  -8  -2   4    2.40    1.70
  -8  -2   4    1.70    1.70
   8  -2  -4    1.20    1.80
  -8  -2   4   -0.80    1.50
  -8  -2   4   -0.90    1.60
   8  -2  -4    1.90    1.60
  -8  -2   4    0.10    1.50
   8  -2  -4    0.30    2.40
   8  -2  -4   -3.20    3.40
  -8   2   4    3.10    1.90
  -8   2   4   -0.50    1.80
   8   2  -4   -0.90    1.40
  -8   2   4   -1.70    1.50
   8   2  -4    2.40    1.80
   8   2  -4   -1.30    1.80
   8   2  -4   -0.40    2.10
  -8   2   4    1.30    1.70
   7  -2  -4  386.36   10.90
  -7  -2   4  375.86   11.00
  -7  -2   4  379.36   11.00
  -7  -2   4  358.56   10.90
   7  -2  -4  366.86   11.80
   7  -2  -4  369.96   12.10
   7  -2  -4  372.06   11.40
  -7  -2   4  369.16   10.80
  -7   2   4  382.96   11.10
   7   2  -4  376.56   11.20
   7   2  -4  378.46   10.80
  -7   2   4  367.76   10.90
   7   2  -4  379.26   11.30
   7   2  -4  377.36   11.00
  -7   2   4  368.86   11.10
  -7   2   4  372.96   11.10
   6  -2  -4   73.69    4.30
  -6  -2   4   76.69    3.20
  -6  -2   4   73.89    3.30
   6  -2  -4   80.39    3.30
   6  -2  -4   76.99    3.60
  -6  -2   4   74.39    3.10
   6  -2  -4   77.29    4.00
  -6  -2   4   75.59    3.20
   6   2  -4   77.79    3.50
  -6   2   4   74.39    3.20
   6   2  -4   75.89    3.10
  -6   2   4   71.59    3.30
  -6   2   4   78.09    3.40
  -6   2   4   77.79    3.30
   6   2  -4   70.79    3.30
   5  -2  -4   32.20    2.90
   5  -2  -4   36.50    2.30
  -5  -2   4   34.70    1.90
  -5  -2   4   35.70    1.90
  -5  -2   4   36.40    1.90
   5  -2  -4   35.60    1.80
  -5  -2   4   36.50    2.00
   5   2  -4   37.00    1.70
   5   2  -4   32.70    1.80
   5   2  -4   35.80    2.00
  -5   2   4   37.60    3.10
  -5   2   4   37.90    2.10
  -5   2   4   35.90    2.00
  -5   2   4   32.90    2.00
  -5   2   4   30.30    1.90
   5   2  -4   32.50    2.10
   4  -2  -4 1261.97   32.80
  -4  -2   4 1253.87   32.70
   4  -2  -4 1262.57   33.70
  -4  -2   4 1259.77   32.70
  -4  -2   4 1278.07   32.80
  -4   2   4 1275.87   32.90
  -4   2   4 1078.49   33.10
   4   2  -4 1282.17   32.70
   4   2  -4 1287.17   32.90
  -4   2   4 1315.47   34.00
   4   2  -4 1302.37   33.00
   4   2  -4 1265.47   33.00
   4   2  -4 1300.97   32.60
  -3  -2   4 2615.04   63.09
   3  -2  -4 2362.36   64.19
   3  -2  -4 2472.85   63.49
  -3  -2   4 2454.65   63.29
   3  -2  -4 2487.95   63.69
  -3   2   4 2509.35   63.49
   3   2  -4 2434.06   63.59
   3   2  -4 2395.06   63.59
   3   2  -4 2443.46   63.49
  -3   2   4 2639.54   64.49
  -3   2   4 2481.25   63.49
  -3   2   4 2501.65   63.49
  -3   2   4 2447.66   63.49
  -2  -2   4  811.22   21.40
  -2  -2   4  884.91   21.40
   2  -2  -4  845.52   21.70
   2  -2  -4  820.82   22.40
  -2  -2   4  839.42   21.50
  -2  -2   4  848.72   21.50
   2  -2  -4  821.22   21.60
  -2  -2   4  875.51   21.40
  -2  -2   4  829.92   21.50
  -2  -2   4  817.22   21.50
   2  -2  -4  816.12   21.70
  -2   2   4  823.02   21.60
  -2   2   4  827.02   21.60
   2   2  -4  824.12   21.40
  -2   2   4  867.81   22.50
  -2   2   4  796.12   21.60
   2   2  -4  804.32   21.60
   2   2  -4  816.52   21.80
  -2   2   4  821.52   21.60
   2   2  -4  820.62   21.70
  -2   2   4  839.02   21.40
   1  -2  -4   66.79    2.30
  -1  -2   4   68.79    1.90
  -1  -2   4   68.99    2.00
   1  -2  -4   66.69    2.30
   1  -2  -4   66.89    2.40
  -1  -2   4   71.59    2.10
   1  -2  -4   67.09    2.30
  -1  -2   4   65.99    2.10
  -1  -2   4   70.29    2.00
  -1  -2   4   63.79    2.50
   1  -2  -4   65.39    2.20
  -1  -2   4   66.89    2.10
  -1  -2   4   65.19    2.20
   1   2  -4   71.79    2.20
   1   2  -4   66.79    2.10
  -1   2   4   69.19    2.90
  -1   2   4   65.99    2.20
   1   2  -4   68.89    2.10
   1   2  -4   70.29    2.40
   1   2  -4   66.59    2.30
   1   2  -4   69.99    2.50
  -1   2   4   64.49    2.20
  -1   2   4   66.29    2.20
  -1   2   4   64.69    2.20
   0  -2   4 4335.37  111.99
   0   2  -4 4535.65  112.89
   0   2   4 4243.38  111.99
   0   2   4 4506.05  112.19
  -1  -2  -4  229.78    6.60
  -1  -2  -4  224.08    6.50
   1  -2   4  231.88    6.50
  -1  -2  -4  244.68    6.40
  -1  -2  -4  215.98    6.40
   1  -2   4  241.38    6.20
   1  -2   4  236.88    6.10
   1  -2   4  210.28    7.40
   1  -2   4  236.98    6.20
   1  -2   4  231.78    6.20
  -1  -2  -4  222.38    6.40
  -1   2  -4  224.98    6.10
  -1   2  -4  224.28    6.10
   1   2   4  225.48    6.40
   1   2   4  234.18    6.00
  -1   2  -4  233.38    6.10
   1   2   4  234.48    6.50
  -1   2  -4  230.68    6.40
  -1   2  -4  224.08    6.60
  -1   2  -4  223.08    6.50
  -1   2  -4  240.78    6.10
   1   2   4  236.58    6.50
   2  -2   4 2183.68   53.59
  -2  -2  -4 2037.60   53.89
  -2  -2  -4 2076.29   53.79
   2  -2   4 2209.08   53.69
   2  -2   4 2134.39   54.09
   2  -2   4 2162.68   53.69
   2  -2   4 2194.68   53.69
  -2  -2  -4 2072.39   53.99
  -2  -2  -4 2098.29   53.79
   2  -2   4 2098.79   55.39
  -2   2  -4 2049.79   53.79
  -2   2  -4 2043.60   53.59
  -2   2  -4 2068.79   53.59
  -2   2  -4 1977.30   53.89
  -2   2  -4 2047.00   53.59
  -2   2  -4 2051.29   54.09
  -2   2  -4 2191.28   53.59
  -3  -2  -4   36.40    1.60
   3  -2   4   27.90    3.10
   3  -2   4   27.10    1.80
  -3  -2  -4   29.50    1.50
  -3  -2  -4   31.30    1.50
  -3  -2  -4   30.90    1.60
   3  -2   4   29.00    1.40
  -3   2  -4   32.00    1.30
  -3   2  -4   27.40    1.40
  -3   2  -4   31.50    1.40
   3   2   4   29.00    1.90
  -3   2  -4   29.10    1.60
  -3   2  -4   26.60    1.30
  -3   2  -4   28.20    1.70
  -3   2  -4   31.20    1.40
  -4  -2  -4   45.30    2.30
  -4  -2  -4   49.40    2.20
   4  -2   4   45.20    4.10
  -4  -2  -4   52.59    1.40
   4  -2   4   50.59    3.00
  -4  -2  -4   46.20    2.10
  -4  -2  -4   52.19    2.10
  -4  -2  -4   47.80    2.70
  -4   2  -4   47.70    2.80
  -4   2  -4   47.10    2.20
  -4   2  -4   49.30    2.00
   4   2   4   50.69    1.90
  -4   2  -4   49.20    1.90
  -4   2  -4   42.10    2.50
  -4   2  -4   51.59    2.00
  -4   2  -4   46.00    2.00
   4   2   4   48.80    2.90
  -5  -2  -4  496.95   13.30
  -5  -2  -4  487.75   13.10
  -5  -2  -4  479.05   13.50
  -5  -2  -4  467.25   13.90
   5  -2   4  474.75   14.30
  -5  -2  -4  487.95   13.60
  -5  -2  -4  485.95   13.40
   5  -2   4  492.35   15.90
  -5   2  -4  480.65   13.20
  -5   2  -4  496.35   13.10
  -5   2  -4  484.85   13.50
   5   2   4  474.75   12.90
  -5   2  -4  479.15   13.10
   5   2   4  458.65   14.10
  -5   2  -4  484.45   13.20
  -5   2  -4  463.35   13.90
  -5   2  -4  476.95   13.30
  -6  -2  -4  177.48    6.10
   6  -2   4  178.18    9.00
   6  -2   4  178.38    7.20
  -6  -2  -4  169.68    5.90
  -6  -2  -4  176.68    5.20
  -6  -2  -4  175.98    6.10
   6  -2   4  170.98    5.60
  -6  -2  -4  175.38    6.50
  -6  -2  -4  172.98    5.80
  -6   2  -4  163.68    6.60
   6   2   4  167.38    7.90
  -6   2  -4  171.18    5.70
  -6   2  -4  173.98    6.00
  -6   2  -4  170.08    5.80
   6   2   4  179.28    5.20
  -6   2  -4  175.08    5.80
  -6   2  -4  175.98    6.00
   6   2   4  172.18    7.00
  -6   2  -4  167.98    5.50
  -7  -2  -4    9.80    2.00
  -7  -2  -4   14.90    2.30
   7  -2   4   13.90    3.10
  -7  -2  -4   10.10    2.40
  -7  -2  -4   12.50    2.10
   7  -2   4   14.50    5.00
   7  -2   4   11.80    1.70
  -7  -2  -4   10.30    2.10
  -7   2  -4   12.30    1.90
  -7   2  -4   13.70    2.10
  -7   2  -4   13.70    2.10
  -7   2  -4   15.00    2.70
   7   2   4   12.60    4.20
  -7   2  -4   11.40    2.00
  -7   2  -4   14.30    2.10
   7   2   4   10.70    2.80
  -8  -2  -4   11.90    2.60
   8  -2   4    8.40    2.10
  -8  -2  -4   10.70    2.40
   8  -2   4   16.90    6.30
  -8  -2  -4    9.40    2.70
  -8   2  -4    8.60    2.50
  -8   2  -4   12.50    3.30
   8   2   4    9.90    5.70
  -8   2  -4   11.30    2.40
   8   2   4   14.10    3.90
  -8   2  -4   15.00    2.50
   8   2   4   14.30    2.80
  -8   2  -4   10.20    2.60
  -8   2  -4    7.50    2.60
  -9  -2  -4    7.60    3.50
   9  -2   4   13.80    4.40
  -9  -2  -4   15.50    3.40
  -9  -2  -4   16.00    3.60
  -9  -2  -4   13.80    3.00
   9   2   4   19.40    3.30
   9   2   4   24.30    5.20
  -9   2  -4   10.60    3.60
  -9   2  -4   14.80    3.70
  -9   2  -4   12.70    3.60
  -9   2  -4   16.30    3.30
   9  -3  -4   -5.40    2.30
  -9  -3   4   -0.80    2.20
  -9  -3   4    3.00    2.60
  -9  -3   4   -0.20    2.40
  -9  -3   4   -0.30    2.30
   9  -3  -4    0.20    2.30
  -9   3   4   -3.80    2.10
  -9   3   4    2.20    2.50
   9   3  -4    4.30    2.60
  -9   3   4    0.60    2.50
   9   3  -4   -1.00    2.30
  -9   3   4    1.80    3.20
  -8  -3   4   46.80    3.60
   8  -3  -4   42.30    3.60
  -8  -3   4   49.40    3.70
   8  -3  -4   47.50    4.30
   8  -3  -4   42.40    5.50
  -8  -3   4   44.80    3.60
  -8  -3   4   39.50    3.50
  -8   3   4   48.70    4.20
   8   3  -4   42.10    3.30
  -8   3   4   41.60    3.60
  -8   3   4   45.70    4.40
   8   3  -4   43.50    3.80
   8   3  -4   46.80    4.60
   8   3  -4   40.40    4.00
  -8   3   4   49.00    4.00
  -8   3   4   41.00    3.60
  -7  -3   4    0.40    1.40
  -7  -3   4    1.40    1.40
  -7  -3   4    0.70    1.30
   7  -3  -4   -0.50    1.30
   7  -3  -4    1.50    1.50
   7  -3  -4   -2.10    3.00
  -7  -3   4   -1.70    1.30
   7   3  -4    2.70    1.30
   7   3  -4    0.90    1.50
  -7   3   4    1.00    1.60
  -7   3   4   -2.80    1.60
  -7   3   4    1.00    1.50
  -7   3   4    0.40    1.60
   7   3  -4    1.50    1.60
  -7   3   4    1.70    1.60
   7   3  -4    3.40    1.80
   6  -3  -4    0.30    2.50
   6  -3  -4    0.00    1.00
   6  -3  -4    0.10    1.20
  -6  -3   4    1.00    1.10
  -6  -3   4    1.10    1.10
  -6  -3   4    0.80    1.10
  -6  -3   4   -0.50    1.10
  -6   3   4    0.50    1.20
   6   3  -4    0.80    1.00
   6   3  -4    0.00    1.30
   6   3  -4    0.80    0.60
  -6   3   4    2.30    1.20
   6   3  -4    0.10    1.20
  -6   3   4    1.00    1.40
  -6   3   4    0.10    1.10
  -6   3   4    1.80    1.20
  -5  -3   4  432.56   11.70
  -5  -3   4  420.36   11.70
   5  -3  -4  426.26   11.50
  -5  -3   4  407.76   11.50
  -5  -3   4  418.36   11.60
   5  -3  -4  415.06   12.00
   5  -3  -4  409.96   13.00
   5   3  -4  419.96   11.90
  -5   3   4  404.06   11.60
  -5   3   4  416.66   11.80
  -5   3   4  427.46   11.80
  -5   3   4  411.26   11.80
   5   3  -4  410.26   11.80
  -5   3   4  402.96   11.70
   5   3  -4  420.26   11.50
   5   3  -4  404.96   11.80
   5   3  -4  421.66   11.20
  -4  -3   4  441.16   12.40
  -4  -3   4  493.85   11.90
   4  -3  -4  469.55   12.50
  -4  -3   4  442.26   12.60
   4  -3  -4  458.25   12.90
  -4  -3   4  464.25   12.50
  -4  -3   4  465.65   12.60
   4  -3  -4  466.75   13.90
   4   3  -4  465.75   12.80
  -4   3   4  454.65   12.50
   4   3  -4  472.05   12.80
  -4   3   4  448.76   12.60
   4   3  -4  448.56   12.70
  -4   3   4  454.15   12.70
  -4   3   4  435.86   12.60
   4   3  -4  468.05   12.40
  -4   3   4  477.25   12.80
   4   3  -4  468.75   12.10
  -3  -3   4  843.52   20.80
   3  -3  -4  760.22   22.10
   3  -3  -4  804.32   21.20
  -3  -3   4  800.02   20.90
   3  -3  -4  841.62   20.60
  -3  -3   4  790.42   21.00
   3  -3  -4  799.52   20.90
   3   3  -4  779.82   21.20
  -3   3   4  763.42   21.30
   3   3  -4  817.72   20.70
  -3   3   4  767.92   21.40
  -3   3   4  811.72   21.10
   3   3  -4  793.42   20.60
  -3   3   4  805.72   22.40
   3   3  -4  784.42   21.00
  -3   3   4  810.62   20.90
   3   3  -4  817.42   20.90
   2  -3  -4  228.98    7.90
  -2  -3   4  239.28    7.00
  -2  -3   4  241.68    6.80
  -2  -3   4  239.08    6.80
   2  -3  -4  248.88    7.10
   2  -3  -4  242.28    6.80
   2  -3  -4  241.38    6.90
  -2  -3   4  245.28    6.70
   2   3  -4  252.67    6.40
  -2   3   4  237.38    7.90
   2   3  -4  237.68    7.50
  -2   3   4  246.88    7.00
  -2   3   4  240.68    6.90
   2   3  -4  239.68    6.70
  -2   3   4  238.68    6.90
  -2   3   4  243.78    6.90
   2   3  -4  256.77    6.40
  -2   3   4  252.47    6.50
   2   3  -4  237.18    6.90
   2   3  -4  243.78    7.10
   2   3  -4  247.98    6.40
   2   3  -4  237.68    6.90
   1  -3  -4 3566.44   90.39
  -1  -3   4 3458.15   90.79
  -1  -3   4 3579.04   89.89
  -1  -3   4 3510.45   89.79
   1  -3  -4 3555.64   90.29
   1  -3  -4 3453.85   90.19
   1  -3  -4 3479.05   91.09
  -1  -3   4 3632.54   89.89
   1   3  -4 3540.55   89.89
  -1   3   4 3658.03   91.19
   1   3  -4 3664.53   90.89
   1   3  -4 3283.37   90.29
   0  -3   4   19.00    0.90
   0  -3   4   19.20    0.90
   0  -3   4   20.30    2.20
   0  -3  -4   17.90    1.30
   0  -3  -4   18.40    0.70
   0  -3  -4   17.40    1.00
   0  -3   4   19.40    0.90
   0  -3   4   14.10    0.90
   0  -3  -4   15.70    1.20
   0  -3  -4   17.30    1.20
   0   3   4   18.50    1.60
   0   3  -4   20.00    0.80
   0   3  -4   15.70    0.90
   0   3  -4   19.80    1.00
   0   3  -4   20.00    1.20
   0   3  -4   19.50    1.90
   0   3  -4   16.70    1.10
   0   3  -4   16.80    1.00
   0   3  -4   16.30    1.20
   0   3   4   16.50    1.10
  -1  -3  -4 1775.52   44.80
  -1  -3  -4 1705.23   45.30
   1  -3   4 1798.02   44.60
  -1  -3  -4 1750.12   45.30
  -1  -3  -4 1731.93   45.50
  -1  -3  -4 1773.12   45.10
   1  -3   4 1764.72   45.00
   1  -3   4 1753.02   46.60
   1  -3   4 1888.01   45.00
   1  -3   4 1795.52   44.90
  -1  -3  -4 1705.13   45.50
   1  -3   4 1726.23   45.20
  -1   3  -4 1781.02   44.90
  -1   3  -4 1763.72   44.90
   1   3   4 1725.23   44.90
  -1   3  -4 1720.93   44.90
  -1   3  -4 1699.33   45.30
   1   3   4 1686.13   45.30
  -1   3  -4 1758.72   45.30
  -1   3  -4 1670.73   45.40
   1   3   4 1794.52   46.10
  -1   3  -4 1714.13   44.90
  -1   3  -4 1908.81   46.70
   2  -3   4    7.10    0.50
  -2  -3  -4    9.40    1.00
   2  -3   4    8.40    0.80
   2  -3   4    5.10    1.80
   2  -3   4    6.00    0.90
  -2  -3  -4    6.90    0.90
  -2  -3  -4    7.90    0.80
  -2  -3  -4    8.10    1.00
  -2   3  -4    9.30    0.80
  -2   3  -4    4.80    0.70
  -2   3  -4    7.50    0.80
   2   3   4    5.10    1.40
   2   3   4    7.40    0.60
  -2   3  -4    7.10    0.60
  -2   3  -4    7.50    0.70
  -2   3  -4    7.10    1.70
  -2   3  -4    5.70    0.80
  -2   3  -4    9.60    1.20
  -2   3  -4    8.10    0.80
   3  -3   4  821.42   20.60
  -3  -3  -4  827.02   21.30
   3  -3   4  808.82   21.10
   3  -3   4  765.62   23.20
  -3  -3  -4  801.42   21.30
  -3  -3  -4  780.72   21.30
  -3  -3  -4  741.13   21.70
   3   3   4  919.01   23.20
   3   3   4  793.92   20.60
  -3   3  -4  786.12   21.80
  -3   3  -4  830.62   21.00
  -3   3  -4  798.52   20.50
  -3   3  -4  824.22   21.00
  -3   3  -4  803.92   21.10
  -3   3  -4  725.93   21.60
  -3   3  -4  798.82   21.70
  -4  -3  -4   16.20    1.40
  -4  -3  -4   17.90    1.70
  -4  -3  -4   16.40    1.80
   4  -3   4   17.70    3.30
   4  -3   4   15.30    2.00
  -4  -3  -4   15.40    1.30
   4  -3   4   15.80    1.00
  -4   3  -4   17.10    1.60
   4   3   4   11.60    1.70
  -4   3  -4   14.80    1.60
  -4   3  -4   16.10    1.30
   4   3   4   15.20    1.60
  -4   3  -4   14.20    1.40
  -4   3  -4   14.30    1.30
  -4   3  -4   14.60    1.30
  -4   3  -4   13.20    1.60
  -5  -3  -4   27.10    2.40
  -5  -3  -4   26.90    2.60
   5  -3   4   28.70    4.40
  -5  -3  -4   21.70    2.30
  -5  -3  -4   27.60    1.60
   5  -3   4   23.50    1.30
  -5  -3  -4   19.00    2.20
  -5  -3  -4   25.20    1.90
   5  -3   4   22.20    2.60
  -5   3  -4   22.70    2.20
  -5   3  -4   25.20    2.20
   5   3   4   21.10    2.40
  -5   3  -4   25.20    2.20
  -5   3  -4   22.10    2.20
  -5   3  -4   26.00    1.80
  -5   3  -4   21.20    2.30
   5   3   4   26.00    2.00
  -5   3  -4   26.40    2.40
   6  -3   4   94.49    5.30
  -6  -3  -4   91.79    4.50
   6  -3   4   96.59    7.60
  -6  -3  -4   92.89    3.20
  -6  -3  -4   91.29    4.90
  -6  -3  -4   95.19    4.40
  -6  -3  -4   89.59    4.20
   6  -3   4   89.09    3.20
  -6  -3  -4   91.69    4.40
  -6   3  -4   88.69    4.10
  -6   3  -4   95.19    4.00
  -6   3  -4   89.59    4.90
  -6   3  -4   95.69    4.10
  -6   3  -4   94.39    3.90
   6   3   4   92.79    3.60
   6   3   4   90.89    5.30
  -6   3  -4   96.49    4.10
  -7  -3  -4   30.20    3.00
   7  -3   4   33.30    6.10
  -7  -3  -4   32.90    3.00
   7  -3   4   29.80    3.70
   7  -3   4   26.30    2.30
  -7  -3  -4   34.50    3.50
  -7  -3  -4   27.80    3.00
  -7  -3  -4   27.40    2.80
   7   3   4   31.40    5.50
  -7   3  -4   29.10    3.20
  -7   3  -4   32.60    3.40
   7   3   4   24.40    2.60
  -7   3  -4   30.30    3.20
  -7   3  -4   26.10    3.30
   7   3   4   29.90    4.00
  -7   3  -4   24.80    2.50
  -7   3  -4   30.70    3.20
  -8  -3  -4    1.40    2.30
  -8  -3  -4    2.10    3.10
   8  -3   4   -5.50    6.30
  -8  -3  -4    1.40    3.10
   8  -3   4   -4.00    3.30
  -8  -3  -4   -0.90    2.70
   8   3   4    2.40    3.50
  -8   3  -4   -0.80    2.30
  -8   3  -4   -0.50    2.80
   8   3   4    0.60    2.30
  -8   3  -4    1.90    2.60
  -8   3  -4    1.80    2.80
  -8   3  -4    3.30    2.10
  -8   3  -4    0.10    2.80
   9  -4  -4    1.90    2.80
  -9  -4   4    1.10    2.80
  -9  -4   4   -4.00    2.50
  -9  -4   4   -0.60    2.50
  -9  -4   4    2.80    2.80
   9   4  -4    5.70    3.00
  -9   4   4    4.50    2.70
  -9   4   4   -2.20    3.40
  -9   4   4   -1.90    2.80
   9   4  -4    2.90    2.70
  -9   4   4   -0.40    2.80
  -8  -4   4   17.10    2.70
  -8  -4   4   15.20    2.60
   8  -4  -4   10.50    5.50
   8  -4  -4   16.90    4.30
  -8   4   4   18.60    3.00
   8   4  -4   19.30    2.70
  -8   4   4   16.70    3.00
  -8   4   4   16.50    3.30
  -8   4   4   19.60    2.90
  -8   4   4   18.40    3.30
  -7  -4   4   49.30    3.50
   7  -4  -4   37.50    2.70
  -7  -4   4   38.40    3.30
  -7  -4   4   39.50    3.10
   7  -4  -4   48.00    5.60
  -7  -4   4   40.10    3.30
   7  -4  -4   38.40    3.80
  -7   4   4   41.10    3.70
  -7   4   4   44.40    3.50
  -7   4   4   43.90    3.50
  -7   4   4   42.10    3.80
  -7   4   4   39.60    3.70
   7   4  -4   40.80    3.50
   7   4  -4   39.10    3.60
   7   4  -4   41.40    3.50
   6  -4  -4  347.07   12.30
  -6  -4   4  339.07   10.10
  -6  -4   4  329.87   10.10
  -6  -4   4  334.07   10.00
   6  -4  -4  349.07    9.70
   6  -4  -4  335.97   10.50
  -6  -4   4  327.27    9.90
  -6   4   4  339.57   10.20
   6   4  -4  329.97   10.20
  -6   4   4  328.77   10.20
  -6   4   4  345.57   10.30
   6   4  -4  331.47   10.20
  -6   4   4  337.17   10.30
  -6   4   4  331.97   10.20
   6   4  -4  335.97   10.30
   5  -4  -4    2.80    1.20
  -5  -4   4    2.70    1.20
   5  -4  -4    3.80    2.60
   5  -4  -4    2.00    0.70
  -5  -4   4    0.80    1.10
  -5  -4   4    2.00    1.10
  -5  -4   4    3.30    1.20
  -5   4   4    2.70    1.30
   5   4  -4    2.00    1.40
  -5   4   4    3.60    1.30
  -5   4   4    3.80    1.20
  -5   4   4    3.50    1.30
   5   4  -4    2.40    1.20
   5   4  -4    1.80    0.40
  -5   4   4    1.30    1.30
   5   4  -4    2.10    1.20
   5   4  -4    2.70    0.80
   4  -4  -4    3.00    2.10
  -4  -4   4    2.80    1.00
   4  -4  -4    3.20    1.00
  -4  -4   4    2.10    0.90
  -4  -4   4    3.20    1.00
   4  -4  -4    3.60    0.60
   4   4  -4    4.60    1.00
  -4   4   4    3.00    1.10
  -4   4   4    3.00    1.00
   4   4  -4    3.00    1.10
  -4   4   4    2.60    1.00
  -4   4   4    2.80    1.00
   4   4  -4    2.80    1.10
  -4   4   4    2.50    0.70
   4   4  -4    2.40    0.70
   4   4  -4    2.90    1.10
  -3  -4   4  379.76   10.80
  -3  -4   4  385.66   10.90
   3  -4  -4  381.06   12.30
  -3  -4   4  377.86   10.70
   3  -4  -4  384.46   11.10
   3  -4  -4  390.26   11.00
  -3   4   4  399.36   10.50
   3   4  -4  385.86   11.00
  -3   4   4  399.36   10.90
   3   4  -4  394.46   10.30
  -3   4   4  389.86   10.90
  -3   4   4  394.06   11.00
  -3   4   4  403.96   11.00
   3   4  -4  373.46   10.90
   3   4  -4  388.96   11.10
   3   4  -4  393.96   10.70
  -2  -4   4 1045.50   28.30
   2  -4  -4 1069.99   29.60
  -2  -4   4 1072.19   28.60
   2  -4  -4 1046.30   28.10
  -2  -4   4 1041.90   28.10
  -2  -4   4 1046.10   28.10
   2  -4  -4 1104.69   28.50
   2   4  -4 1049.99   27.90
   2   4  -4 1093.99   28.30
  -2   4   4 1055.09   28.30
   2   4  -4 1135.89   27.70
   2   4  -4 1071.09   28.40
   2   4  -4 1068.69   28.20
  -2   4   4 1087.39   27.70
  -2   4   4 1079.29   28.20
  -2   4   4 1072.09   28.30
   2   4  -4 1124.79   28.90
  -2   4   4 1090.99   28.20
  -1  -4   4  142.79    4.20
   1  -4  -4  146.89    4.80
   1  -4  -4  144.19    4.30
  -1  -4   4  136.89    4.20
   1  -4  -4  139.09    4.60
   1  -4  -4  142.59    4.60
  -1  -4   4  146.59    4.30
  -1  -4   4  140.29    4.50
   1  -4  -4  137.19    5.80
  -1  -4   4  146.89    3.80
  -1  -4   4  141.29    4.30
  -1  -4   4  136.79    4.40
  -1  -4   4  133.29    5.30
   1   4  -4  134.29    4.60
   1   4  -4  116.59    4.80
   1   4  -4  146.49    4.20
   1   4  -4  141.09    4.00
   1   4  -4  145.49    5.30
   1   4  -4  142.69    4.40
  -1   4   4  140.19    4.60
   1   4  -4  141.79    4.10
  -1   4   4  137.99    4.50
   0  -4   4   63.09    2.30
   0  -4   4   63.69    2.50
   0  -4  -4   62.99    2.00
   0  -4  -4   60.09    2.70
   0  -4   4   61.49    2.10
   0  -4   4   56.79    3.70
   0  -4   4   55.49    2.20
   0  -4   4   59.29    2.20
   0  -4   4   61.69    2.40
   0  -4  -4   63.19    2.20
   0  -4  -4   62.29    2.60
   0  -4  -4   56.79    2.50
   0   4  -4   63.19    1.80
   0   4  -4   62.89    3.40
   0   4  -4   60.29    2.30
   0   4  -4   62.19    2.60
   0   4   4   62.89    2.30
   0   4  -4   62.79    2.20
   0   4   4   64.49    2.70
   0   4  -4   59.19    2.40
  -1  -4  -4  153.38    5.90
  -1  -4  -4  157.58    5.70
  -1  -4  -4  168.68    5.30
  -1  -4  -4  167.48    4.80
   1  -4   4  180.48    5.10
  -1  -4  -4  177.38    4.90
   1  -4   4  165.38    6.90
  -1   4  -4  170.08    5.00
   1   4   4  169.78    4.90
   1   4   4  172.18    5.40
  -1   4  -4  172.68    5.50
  -1   4  -4  174.88    5.00
  -1   4  -4  169.38    5.40
  -2  -4  -4    0.50    0.90
   2  -4   4    0.70    0.60
   2  -4   4    0.10    2.10
  -2  -4  -4   -0.80    0.80
  -2  -4  -4    1.00    0.70
  -2   4  -4    0.80    1.00
   2   4   4    1.00    0.40
  -2   4  -4    0.70    0.40
  -2   4  -4    0.80    0.50
  -2   4  -4    1.10    0.90
  -2   4  -4    1.80    0.50
  -2   4  -4    0.50    0.70
  -2   4  -4    0.70    0.50
  -3  -4  -4   47.90    2.90
   3  -4   4   43.60    4.60
   3  -4   4   47.00    2.90
  -3  -4  -4   52.49    2.40
  -3  -4  -4   46.10    2.60
  -3   4  -4   53.09    2.10
   3   4   4   49.50    1.80
  -3   4  -4   49.60    2.60
  -3   4  -4   51.79    1.70
  -3   4  -4   49.00    2.10
  -3   4  -4   49.40    2.40
  -3   4  -4   50.49    3.00
  -3   4  -4   48.10    2.10
  -3   4  -4   51.09    2.60
  -4  -4  -4  190.18    6.20
   4  -4   4  188.08    6.70
   4  -4   4  184.08    8.70
  -4  -4  -4  184.28    6.40
  -4  -4  -4  171.98    6.80
   4   4   4  179.98    6.00
  -4   4  -4  182.28    6.60
   4   4   4  186.28    6.80
  -4   4  -4  194.58    6.10
  -4   4  -4  182.88    5.70
  -4   4  -4  188.88    5.70
  -4   4  -4  185.68    5.90
  -4   4  -4  189.38    6.20
  -5  -4  -4  199.58    6.70
   5  -4   4  189.68    7.40
  -5  -4  -4  195.18    6.90
  -5  -4  -4  187.18    6.50
   5  -4   4  191.68    9.80
   5   4   4  199.68    7.50
  -5   4  -4  203.38    6.50
  -5   4  -4  197.78    6.30
  -5   4  -4  195.08    6.50
   5   4   4  195.28    6.40
  -5   4  -4  192.98    6.70
  -5   4  -4  193.88    6.40
  -5   4  -4  201.68    7.30
  -6  -4  -4   17.80    2.80
   6  -4   4   22.60    3.40
  -6  -4  -4   24.00    2.70
  -6  -4  -4   24.60    2.80
   6  -4   4   23.80    5.20
  -6  -4  -4   23.00    2.60
  -6  -4  -4   20.90    2.40
   6   4   4   24.00    3.20
  -6   4  -4   22.10    2.40
  -6   4  -4   26.90    3.20
  -6   4  -4   26.50    2.60
  -6   4  -4   22.30    2.40
  -6   4  -4   25.10    2.30
   6   4   4   23.10    2.50
  -6   4  -4   21.70    2.30
  -7  -4  -4   17.60    3.00
  -7  -4  -4   20.20    2.80
  -7  -4  -4   14.40    3.00
  -7  -4  -4    9.50    2.50
  -7  -4  -4   15.80    3.40
   7  -4   4   22.70    6.20
   7  -4   4   12.60    3.60
  -7   4  -4   16.00    2.60
  -7   4  -4   11.90    2.60
  -7   4  -4   13.10    2.30
  -7   4  -4   14.80    2.60
  -7   4  -4   23.10    3.50
   7   4   4   15.40    3.70
  -7   4  -4   15.40    2.70
   7   4   4   15.10    2.20
  -8  -4  -4   29.80    3.60
  -8  -4  -4   34.30    3.80
  -8  -4  -4   28.20    3.60
   8  -4   4   38.90    5.00
  -8  -4  -4   22.80    4.00
  -8   4  -4   33.40    3.70
   8   4   4   29.10    3.70
   8   4   4   35.10    5.00
  -8   4  -4   26.30    4.20
  -8   4  -4   27.30    4.20
  -8  -5   4    1.20    2.30
   8  -5  -4    2.40    2.50
  -8  -5   4    0.60    2.40
   8  -5  -4    2.60    6.10
  -8  -5   4    4.20    2.50
  -8  -5   4    6.90    2.50
  -8   5   4    1.40    2.70
  -8   5   4    5.10    2.90
  -8   5   4    4.80    2.90
   8   5  -4    7.80    2.70
  -8   5   4    1.30    2.90
   8   5  -4   -1.90    2.50
  -7  -5   4   92.09    4.80
  -7  -5   4   86.59    4.80
  -7  -5   4   86.29    4.60
   7  -5  -4   86.69    8.80
  -7  -5   4   92.69    5.00
   7  -5  -4   78.49    5.20
   7   5  -4   76.69    5.00
  -7   5   4   92.59    5.00
  -7   5   4   91.59    5.70
  -7   5   4   78.49    5.20
  -7   5   4   84.79    4.90
   7   5  -4   84.59    5.00
  -6  -5   4   59.39    3.90
  -6  -5   4   50.19    3.50
  -6  -5   4   54.59    3.50
   6  -5  -4   55.59    4.10
  -6  -5   4   59.49    3.80
   6  -5  -4   53.99    5.80
  -6   5   4   54.59    3.70
  -6   5   4   54.69    4.00
   6   5  -4   49.10    3.70
  -6   5   4   51.59    3.80
   6   5  -4   56.99    3.80
   6   5  -4   53.99    3.90
  -6   5   4   57.09    4.20
  -6   5   4   55.99    3.80
   5  -5  -4   39.80    5.50
  -5  -5   4   39.60    3.00
  -5  -5   4   37.10    2.60
   5  -5  -4   31.50    3.00
  -5  -5   4   41.00    2.90
  -5  -5   4   44.90    3.00
  -5   5   4   40.10    2.90
  -5   5   4   41.90    3.30
   5   5  -4   37.10    2.00
  -5   5   4   38.70    3.20
   5   5  -4   39.80    3.10
  -5   5   4   37.90    3.00
  -5   5   4   39.50    3.00
   5   5  -4   37.20    3.00
   5   5  -4   40.40    3.10
  -4  -5   4   -0.50    1.20
   4  -5  -4   -0.10    1.10
   4  -5  -4    0.30    1.80
  -4  -5   4    0.60    1.10
   4  -5  -4    3.10    2.80
  -4  -5   4    0.90    1.30
   4   5  -4   -1.70    1.00
  -4   5   4    0.90    1.40
  -4   5   4   -0.50    1.30
   4   5  -4    1.90    0.80
  -4   5   4    0.00    1.30
  -4   5   4   -0.20    0.80
   4   5  -4   -1.10    1.20
   4   5  -4   -0.50    1.20
  -4   5   4   -0.20    1.30
   3  -5  -4   14.20    3.20
   3  -5  -4   13.90    1.50
  -3  -5   4   13.90    1.60
  -3  -5   4   12.00    1.60
   3  -5  -4   14.10    1.70
  -3  -5   4    9.80    1.30
   3   5  -4   11.70    1.50
  -3   5   4   11.50    1.50
  -3   5   4   14.00    1.80
   3   5  -4   16.00    1.80
   3   5  -4    9.90    1.50
   3   5  -4   10.90    1.10
  -3   5   4   15.30    1.20
   3   5  -4   14.50    1.40
  -3   5   4   14.00    1.70
  -3   5   4   11.80    1.60
  -2  -5   4   27.00    2.10
   2  -5  -4   28.80    2.20
   2  -5  -4   29.40    1.80
   2  -5  -4   29.60    2.80
  -2  -5   4   28.50    2.30
  -2  -5   4   29.70    2.00
   2  -5  -4   26.10    2.60
   2  -5  -4   34.50    3.90
  -2  -5   4   28.80    2.90
  -2   5   4   29.80    2.20
   2   5  -4   27.20    2.10
  -2   5   4   29.20    2.20
  -2   5   4   28.00    1.40
   2   5  -4   29.30    2.30
   2   5  -4   26.10    2.90
   2   5  -4   27.20    1.40
   1  -5  -4  252.77    7.80
   1  -5  -4  260.47    7.30
  -1  -5   4  269.77    8.10
  -1  -5   4  255.37    7.70
  -1  -5   4  243.48    7.60
  -1  -5   4  251.77    7.50
   1  -5  -4  245.78    9.20
   1  -5  -4  248.68    7.90
   1  -5  -4  260.57    8.20
  -1  -5   4  248.98    8.60
   1   5  -4  254.57    6.90
   1   5  -4  249.78    7.70
   1   5  -4  248.68    7.80
   1   5  -4  252.07    7.60
  -1   5   4  252.67    7.60
  -1   5   4  258.07    7.80
   0  -5   4   84.19    3.30
   0  -5   4   67.39    4.60
   0  -5  -4   66.59    3.40
   0  -5   4   71.09    3.30
   0  -5   4   71.79    3.10
   0  -5  -4   63.89    3.20
   0  -5   4   74.49    3.20
   0  -5  -4   75.09    2.50
   0  -5  -4   73.09    3.20
   0   5  -4   72.19    3.00
   0   5   4   71.39    3.20
   0   5   4   67.19    2.90
   0   5  -4   70.49    3.20
   0   5  -4   70.49    3.30
  -1  -5  -4    4.10    0.60
  -1  -5  -4    1.90    0.90
   1  -5   4    4.20    2.30
  -1  -5  -4    3.60    1.50
  -1  -5  -4    4.10    1.30
  -1  -5  -4    3.60    1.30
  -1   5  -4    3.70    0.90
   1   5   4    6.80    1.40
  -1   5  -4    3.10    1.20
  -1   5  -4    4.10    1.10
  -1   5  -4    4.00    1.00
   1   5   4    4.00    0.80
  -2  -5  -4   29.50    2.70
  -2  -5  -4   23.30    2.40
   2  -5   4   24.30    3.60
  -2  -5  -4   25.40    2.40
  -2  -5  -4   26.30    2.50
  -2   5  -4   25.30    1.50
  -2   5  -4   25.30    2.00
  -2   5  -4   22.20    2.40
   2   5   4   27.10    1.40
  -2   5  -4   26.10    2.20
  -3  -5  -4  462.75   13.20
  -3  -5  -4  448.76   13.10
   3  -5   4  464.45   15.70
  -3  -5  -4  456.45   13.40
  -3  -5  -4  457.45   13.20
  -3   5  -4  463.15   12.60
  -3   5  -4  453.75   12.80
  -3   5  -4  457.85   13.40
  -3   5  -4  468.75   12.60
   3   5   4  455.25   13.10
  -3   5  -4  466.75   12.30
  -3   5  -4  441.46   13.10
   3   5   4  456.35   12.30
   4  -5   4   68.69    6.60
  -4  -5  -4   67.89    4.10
  -4  -5  -4   73.29    3.80
  -4  -5  -4   76.09    3.80
  -4  -5  -4   69.09    3.60
   4   5   4   72.49    4.40
   4   5   4   69.29    2.50
  -4   5  -4   67.79    3.60
  -4   5  -4   74.19    3.50
  -4   5  -4   68.29    4.00
   4   5   4   66.09    3.50
  -4   5  -4   69.59    3.90
  -4   5  -4   64.89    4.10
   5  -5   4  138.79    9.20
  -5  -5  -4  138.69    5.70
  -5  -5  -4  146.09    5.20
  -5  -5  -4  135.69    5.90
  -5  -5  -4  150.08    5.90
  -5   5  -4  139.09    5.40
  -5   5  -4  136.49    5.40
  -5   5  -4  143.19    6.40
  -5   5  -4  135.19    5.50
   5   5   4  139.89    6.60
  -5   5  -4  141.39    5.70
   5   5   4  147.59    5.50
  -6  -5  -4    5.50    2.60
  -6  -5  -4    3.80    2.50
  -6  -5  -4    3.00    2.20
  -6  -5  -4    2.80    2.10
   6  -5   4    2.80    5.10
   6   5   4    8.10    3.10
  -6   5  -4    4.10    2.20
   6   5   4    3.70    1.90
  -6   5  -4    4.60    2.30
  -6   5  -4    5.00    2.60
  -6   5  -4    1.50    2.20
  -6   5  -4    7.70    2.40
  -7  -5  -4   91.49    5.60
  -7  -5  -4   84.19    5.50
  -7  -5  -4   90.79    5.90
  -7  -5  -4   83.39    6.60
  -7   5  -4   87.79    5.70
   7   5   4   80.19    4.90
  -7   5  -4   76.99    6.60
  -7   5  -4   71.99    6.50
   7   5   4   87.19    7.40
  -7  -6   4    6.50    2.30
  -7  -6   4    6.70    2.60
  -7  -6   4    3.20    2.50
  -7  -6   4    4.10    2.50
   7  -6  -4    3.90    2.60
  -7   6   4    2.10    2.70
   7   6  -4    3.00    2.70
   7   6  -4    7.40    2.50
  -7   6   4    2.10    2.70
  -7   6   4   10.60    2.90
  -6  -6   4   23.80    3.00
  -6  -6   4   22.20    2.60
   6  -6  -4   20.60    4.00
  -6  -6   4   21.10    3.30
   6  -6  -4   24.10    5.90
   6  -6  -4   23.80    2.80
  -6  -6   4   22.20    2.90
   6   6  -4   24.50    2.80
  -6   6   4   21.60    3.60
   6   6  -4   25.10    3.30
  -6   6   4   19.50    3.20
   6   6  -4   27.10    3.00
  -6   6   4   21.90    3.00
  -6   6   4   24.60    3.00
  -5  -6   4   -1.50    1.80
  -5  -6   4    2.10    1.70
   5  -6  -4    0.00    1.70
  -5  -6   4   -0.60    1.60
   5  -6  -4   -0.50    3.80
   5  -6  -4    1.30    3.00
  -5   6   4    0.00    1.90
  -5   6   4    1.40    1.50
   5   6  -4   -0.70    1.60
  -5   6   4    1.10    2.30
  -5   6   4   -0.70    1.80
  -5   6   4    0.20    1.90
   5   6  -4   -0.40    1.80
   5   6  -4    1.50    1.90
   4  -6  -4   45.90    3.20
  -4  -6   4   44.90    3.30
  -4  -6   4   45.20    3.50
   4  -6  -4   43.50    6.20
  -4  -6   4   44.60    3.10
   4  -6  -4   43.20    4.40
  -4   6   4   43.20    3.50
   4   6  -4   40.80    2.90
  -4   6   4   43.40    3.60
   4   6  -4   40.60    3.40
   4   6  -4   47.10    3.40
  -4   6   4   46.90    3.90
  -4   6   4   44.50    3.40
  -4   6   4   46.40    3.40
  -3  -6   4    5.10    1.40
  -3  -6   4    6.50    1.70
   3  -6  -4    7.00    2.30
   3  -6  -4    7.40    2.20
   3  -6  -4    5.40    3.40
   3  -6  -4    9.60    2.10
   3  -6  -4    8.30    1.50
  -3  -6   4    6.90    1.70
   3   6  -4    5.50    1.30
  -3   6   4    7.30    1.00
  -3   6   4    7.90    1.90
   3   6  -4    5.90    1.60
  -3   6   4   10.20    1.90
  -3   6   4    7.30    1.80
   3   6  -4    6.70    1.60
   2  -6  -4   27.00    5.30
   2  -6  -4   23.60    2.60
   2  -6  -4   19.10    2.30
  -2  -6   4   26.00    3.20
  -2  -6   4   25.00    2.40
  -2  -6   4   23.10    2.40
   2  -6  -4   21.10    2.80
   2  -6  -4   24.20    2.20
  -2  -6   4   26.10    2.60
  -2   6   4   26.30    2.60
  -2   6   4   26.10    2.60
   2   6  -4   21.60    1.40
   2   6  -4   25.80    2.50
  -2   6   4   25.90    1.50
   2   6  -4   24.70    2.60
   1  -6  -4   11.20    2.20
  -1  -6   4   11.20    1.60
   1  -6  -4   15.40    3.60
   1  -6  -4   12.60    2.10
  -1  -6   4   10.80    1.80
  -1  -6   4    9.90    1.90
  -1  -6   4   14.30    3.10
   1  -6  -4   11.70    1.30
   1  -6  -4    8.40    1.80
   1   6  -4   13.00    0.90
  -1   6   4    9.50    1.70
   1   6  -4    9.50    1.60
  -1   6   4   10.60    1.70
   1   6  -4   12.20    1.90
   1   6  -4   12.10    1.50
   1   6  -4   12.70    1.90
   0  -6  -4   -0.10    0.60
   0  -6   4    1.40    1.50
   0  -6   4   -0.70    1.20
   0  -6  -4    0.00    1.80
   0  -6   4   -1.60    2.50
   0  -6  -4   -0.50    1.60
   0  -6  -4   -1.10    1.50
   0  -6   4    0.70    1.30
   0   6  -4   -0.90    1.10
   0   6  -4    0.10    1.10
   0   6   4   -0.90    1.30
   0   6   4    0.50    1.10
   0   6  -4   -0.70    1.30
   0   6  -4    0.90    1.40
   1  -6   4    7.80    3.20
   1  -6   4    6.10    1.60
  -1  -6  -4    6.20    1.80
   1  -6   4    6.50    1.60
   1  -6   4    6.70    1.70
  -1  -6  -4    5.80    2.10
  -1  -6  -4    8.50    2.00
  -1  -6  -4    6.10    1.80
  -1   6  -4    4.90    1.60
  -1   6  -4    7.60    1.40
  -1   6  -4    7.30    1.70
  -1   6  -4    7.70    1.30
   1   6   4    5.00    1.50
   1   6   4    6.70    1.30
  -2  -6  -4   28.40    3.10
  -2  -6  -4   26.90    2.80
  -2  -6  -4   23.70    2.50
  -2  -6  -4   27.60    3.20
   2  -6   4   26.20    4.80
  -2   6  -4   26.20    2.20
   2   6   4   29.10    2.10
  -2   6  -4   23.40    2.10
  -2   6  -4   26.90    2.80
  -2   6  -4   18.40    2.20
  -3  -6  -4    3.60    1.70
  -3  -6  -4    1.60    1.70
   3  -6   4    3.20    3.60
  -3  -6  -4    2.70    2.00
  -3  -6  -4    3.90    1.90
  -3   6  -4    1.20    1.50
   3   6   4    3.30    1.60
  -3   6  -4    3.80    1.80
   3   6   4    3.80    1.20
  -3   6  -4    3.30    1.10
  -3   6  -4    3.30    1.80
  -4  -6  -4    8.40    2.20
  -4  -6  -4    8.30    2.40
   4  -6   4    5.80    4.50
  -4  -6  -4    9.70    2.60
  -4  -6  -4    9.80    2.10
  -4   6  -4   10.70    2.00
   4   6   4    7.40    2.00
  -4   6  -4   11.30    2.00
  -4   6  -4    6.20    2.10
  -4   6  -4    8.20    2.30
  -4   6  -4    6.90    2.10
  -5  -6  -4   17.40    3.10
  -5  -6  -4   14.80    3.10
  -5  -6  -4   17.60    2.80
   5  -6   4   16.10    5.40
  -5   6  -4   18.20    2.90
  -5   6  -4   18.70    2.60
   5   6   4   18.30    2.50
   5   6   4   18.90    3.60
  -5   6  -4   17.90    2.80
  -6  -6  -4   65.39    5.00
  -6  -6  -4   81.19    5.50
  -6  -6  -4   66.79    5.50
  -6  -6  -4   62.69    5.80
  -6   6  -4   64.99    6.10
  -6   6  -4   78.99    5.60
   6   6   4   58.59    4.80
   6   6   4   64.69    6.70
  -6   6  -4   71.19    5.40
  -6  -7   4   32.30    3.60
  -6  -7   4   34.70    3.60
  -6  -7   4   31.10    3.40
  -6  -7   4   35.10    3.30
   6  -7  -4   21.20    3.20
  -6   7   4   32.70    3.90
  -6   7   4   29.40    3.80
  -6   7   4   34.10    4.20
   6   7  -4   26.80    3.50
  -6   7   4   28.40    3.80
   6   7  -4   27.50    3.70
   6   7  -4   30.00    3.50
   5  -7  -4   28.50    4.90
   5  -7  -4   20.10    4.20
   5  -7  -4   27.30    4.70
   5  -7  -4   24.30    2.90
   5  -7  -4   29.70    6.80
  -5  -7   4   31.20    3.20
  -5  -7   4   25.10    3.20
  -5  -7   4   30.40    3.00
   5   7  -4   28.60    3.00
  -5   7   4   26.50    3.50
   5   7  -4   33.20    3.40
   5   7  -4   32.30    3.40
  -5   7   4   29.40    3.50
   4  -7  -4   50.79    4.00
   4  -7  -4   47.30    4.50
  -4  -7   4   57.49    4.00
   4  -7  -4   49.80    6.60
   4  -7  -4   46.60    4.30
  -4  -7   4   56.59    4.50
  -4  -7   4   50.09    4.20
   4  -7  -4   43.10    4.50
   4   7  -4   50.69    4.30
   4   7  -4   44.50    3.70
   4   7  -4   51.39    4.40
  -4   7   4   55.79    4.80
  -4   7   4   50.49    4.50
   3  -7  -4   67.89    3.90
   3  -7  -4   72.39    5.00
   3  -7  -4   73.89    5.50
   3  -7  -4   77.39    7.50
   3  -7  -4   76.49    5.60
  -3  -7   4   71.39    4.10
  -3  -7   4   77.89    4.40
  -3  -7   4   82.09    4.70
   3   7  -4   74.89    4.50
  -3   7   4   72.69    4.60
  -3   7   4   76.99    4.70
   3   7  -4   78.59    4.50
  -2  -7   4   16.80    3.60
   2  -7  -4   12.10    2.50
  -2  -7   4   10.20    2.40
  -2  -7   4    8.70    2.10
   2  -7  -4   12.10    1.60
   2  -7  -4    7.00    2.60
   2  -7  -4   10.80    2.70
   2  -7  -4    9.90    4.10
  -2  -7   4   14.40    2.30
  -2   7   4   12.30    2.40
   2   7  -4   10.10    2.10
  -2   7   4   10.20    2.10
   2   7  -4   13.70    2.30
   1  -7  -4    2.40    2.00
  -1  -7   4    1.90    2.00
   1  -7  -4    1.00    2.40
   1  -7  -4    1.50    2.40
  -1  -7   4    1.30    1.70
  -1  -7   4    2.00    1.70
   1   7  -4    1.70    1.90
  -1   7   4    2.80    1.70
   1   7  -4    3.30    1.60
  -1   7   4   -1.90    1.90
   0  -7   4    1.40    1.80
   0  -7   4    0.20    3.70
   0  -7   4    2.80    1.80
   0  -7   4    0.60    2.00
   0  -7  -4    2.00    1.90
   0  -7  -4    3.70    2.30
   0  -7  -4    0.00    2.00
   0   7  -4    3.80    2.00
   0   7   4    2.20    1.60
   0   7   4    2.00    1.90
   0   7  -4    3.60    1.60
   0   7  -4    1.20    1.60
   0   7  -4   -0.80    1.70
  -1  -7  -4  311.87   10.20
   1  -7   4  294.37   12.20
  -1  -7  -4  310.17   10.00
   1  -7   4  304.77   10.00
   1  -7   4  294.07   10.10
  -1  -7  -4  314.07   10.50
  -1  -7  -4  297.87   10.30
   1  -7   4  288.37    9.60
  -1   7  -4  304.57    9.30
  -1   7  -4  297.37    9.30
   1   7   4  294.47    9.20
  -1   7  -4  307.37    9.90
   1   7   4  298.77    9.90
  -1   7  -4  303.57    9.90
  -2  -7  -4   27.60    3.30
   2  -7   4   26.30    3.00
  -2  -7  -4   21.40    2.90
   2  -7   4   23.80    5.20
  -2  -7  -4   20.00    2.90
   2  -7   4   24.10    3.20
  -2  -7  -4   20.60    2.60
   2  -7   4   26.70    3.00
  -2   7  -4   23.40    2.50
   2   7   4   26.00    2.80
  -2   7  -4   28.20    2.90
  -2   7  -4   27.50    2.40
   2   7   4   25.10    2.70
  -2   7  -4   24.40    2.80
   3  -7   4    8.00    2.70
  -3  -7  -4    7.30    2.60
  -3  -7  -4    7.80    2.40
  -3  -7  -4   12.40    3.10
   3  -7   4   10.00    5.10
  -3  -7  -4    9.10    2.70
  -3   7  -4    7.40    2.30
   3   7   4   12.70    2.50
  -3   7  -4    7.20    2.20
  -3   7  -4   11.90    2.40
  -3   7  -4    9.30    2.30
  -4  -7  -4   20.60    6.10
   4  -7   4   18.70    5.90
  -4  -7  -4   17.50    3.30
  -4  -7  -4   15.60    2.90
  -4  -7  -4   23.40    5.50
  -4   7  -4   16.80    3.10
  -4   7  -4   18.90    2.90
   4   7   4   13.70    3.60
  -4   7  -4   18.10    3.00
   4   7   4   11.50    2.80
  -5  -7  -4   60.39    5.00
  -5  -7  -4   57.89    6.20
  -5  -7  -4   56.89    5.30
   5   7   4   69.69    7.30
  -5   7  -4   62.59    5.60
   5   7   4   57.29    4.90
  -5   7  -4   50.39    5.60
  -5   7  -4   58.69    6.10
  -4  -8   4   47.70    4.90
  -4  -8   4   48.80    4.50
  -4  -8   4   40.40    4.00
   4  -8  -4   56.89    5.50
   4  -8  -4   41.80    4.70
   4   8  -4   42.30    4.10
  -4   8   4   46.60    4.40
  -4   8   4   38.40    4.00
   4   8  -4   46.60    4.10
   3  -8  -4    9.10    3.30
  -3  -8   4   14.60    3.10
  -3  -8   4   17.90    2.70
   3  -8  -4   16.50    4.00
  -3  -8   4   15.50    3.00
   3  -8  -4   16.00    4.10
  -3   8   4   18.90    3.20
   3   8  -4   13.60    3.00
  -3   8   4   14.90    3.10
   3   8  -4   19.40    3.10
   2  -8  -4   50.19    4.50
  -2  -8   4   54.99    4.80
  -2  -8   4   45.70    4.10
  -2  -8   4   51.79    5.00
   2  -8  -4   58.29    6.10
   2  -8  -4   57.09    5.30
  -2   8   4   58.59    5.40
   2   8  -4   50.09    4.70
   2   8  -4   48.90    4.70
  -1  -8   4    3.80    3.20
  -1  -8   4    5.10    5.00
  -1  -8   4   -1.40    2.30
   1  -8  -4    3.10    4.90
   1  -8  -4    5.30    3.60
  -1  -8   4   -0.20    2.40
   1   8  -4    6.40    3.40
  -1   8   4    2.80    2.30
   1   8  -4    2.80    2.40
  -1   8   4   -1.40    2.60
   0  -8   4   90.89    9.00
   0  -8   4   86.69    6.10
   0  -8  -4   80.59    8.80
   0  -8   4   89.09    6.20
   0  -8   4   82.49    5.60
   0  -8  -4   87.29    6.70
   0   8  -4   82.89    5.30
   0   8  -4   95.99    5.70
   0   8  -4   91.99    5.10
   0   8   4   83.69    5.80
   0   8   4   87.59    5.00
   0   8  -4   91.59    5.30
   0   8   4   86.99    5.90
  -1  -8  -4    7.50    3.40
  -1  -8  -4   15.80    3.10
  -1  -8  -4   13.20    4.30
   1  -8   4    8.10    2.70
   1  -8   4    9.00    5.20
   1  -8   4    7.70    2.50
  -1  -8  -4    9.00    3.50
   1  -8   4    7.10    2.90
  -1   8  -4    9.60    2.60
  -1   8  -4   11.70    2.40
   1   8   4    7.70    2.50
   1   8   4    9.90    2.30
  -1   8  -4    4.80    2.60
  -1   8  -4   10.50    2.80
  -2  -8  -4   45.30    4.70
   2  -8   4   42.80    4.20
   2  -8   4   42.40    4.20
  -2  -8  -4   49.70    4.80
  -2  -8  -4   49.99    4.90
   2  -8   4   43.60    4.70
  -2   8  -4   55.69    5.00
  -2   8  -4   49.20    4.90
   2   8   4   55.09    4.90
  -2   8  -4   54.39    4.50
  -3  -8  -4   10.00    3.20
  -3  -8  -4   12.60    3.70
  -3  -8  -4    7.30    4.00
   3  -8   4    6.90    3.30
   3  -8   4   11.10    3.00
   3  -8   4    7.70    3.30
  -3  -8  -4    8.40    5.30
  -3   8  -4    7.10    3.10
  -3   8  -4    8.50    2.90
  -3   8  -4    7.10    3.20
   3   8   4    7.20    2.80
  10   0  -5   -4.50    2.60
 -10   0   5    0.90    2.50
 -10   0   5   -3.40    2.80
  10   0  -5   -1.70    4.20
 -10   0   5    2.50    2.50
  10   0  -5   -1.30    2.80
 -10   0   5    1.50    2.60
  -9   0   5   32.60    3.10
   9   0  -5   27.80    3.60
   9   0  -5   28.50    3.10
  -9   0   5   29.60    3.00
   9   0  -5   25.50    3.00
  -9   0   5   31.30    3.10
  -9   0   5   28.70    2.90
   8   0  -5    0.20    1.60
   8   0  -5   -1.80    2.00
   8   0  -5    0.70    1.60
  -8   0   5    0.80    1.50
  -8   0   5    0.00    1.50
   8   0  -5   -2.40    1.40
  -8   0   5   -0.10    1.50
  -8   0   5    1.70    1.40
   7   0  -5  295.67    9.00
   7   0  -5  271.87    7.90
   7   0  -5  292.57    8.90
  -7   0   5  284.97    8.70
  -7   0   5  298.67    8.70
  -7   0   5  290.07    8.70
   7   0  -5  284.77    9.00
   7   0  -5  291.17    9.30
  -7   0   5  288.97    8.70
  -6   0   5    1.30    0.90
   6   0  -5    1.30    0.60
  -6   0   5    0.80    0.80
   6   0  -5   -0.60    1.00
  -6   0   5   -0.70    0.40
   6   0  -5    0.10    0.90
   6   0  -5    0.10    1.20
  -6   0   5   -0.90    0.80
  -6   0   5   -0.10    0.80
   6   0  -5    0.10    0.90
  -5   0   5  192.98    5.80
   5   0  -5  196.98    6.10
   5   0  -5  197.38    5.60
   5   0  -5  197.18    5.30
  -5   0   5  194.38    5.80
   5   0  -5  193.48    6.10
   5   0  -5  187.18    6.00
   5   0  -5  189.28    6.10
  -5   0   5  204.98    5.20
  -5   0   5  208.18    5.30
   4   0  -5    0.10    0.30
  -4   0   5   -0.30    0.30
  -4   0   5    0.60    0.40
   4   0  -5   -0.30    0.50
  -4   0   5    0.00    0.30
  -4   0   5    0.60    0.30
   4   0  -5   -0.30    0.40
   4   0  -5    0.20    0.40
  -4   0   5   -0.70    0.30
  -4   0   5   -0.40    0.60
   4   0  -5    1.20    0.50
  -3   0   5  789.32   19.70
  -3   0   5  748.43   19.70
   3   0  -5  724.63   19.70
   3   0  -5  727.43   19.70
  -3   0   5  760.52   19.50
  -3   0   5  713.13   19.40
   3   0  -5  733.13   19.50
   3   0  -5  816.62   19.70
  -3   0   5  788.02   19.30
  -3   0   5  737.13   19.50
   3   0  -5  738.83   19.80
  -3   0   5  738.93   19.40
   2   0  -5   -0.30    0.30
  -2   0   5    0.80    0.30
   2   0  -5    0.30    0.30
  -2   0   5   -0.80    0.30
   2   0  -5    0.20    0.30
  -2   0   5    0.00    0.30
  -2   0   5    0.00    0.40
   2   0  -5   -0.50    0.20
  -2   0   5   -0.40    0.40
  -2   0   5    0.30    0.20
   2   0  -5    0.10    0.20
   2   0  -5    0.60    0.20
  -2   0   5   -0.10    0.20
   2   0  -5   -0.20    0.20
  -2   0   5   -0.20    0.20
   2   0  -5    0.20    0.20
  -2   0   5    0.00    0.20
   1   0  -5 1887.71   50.09
  -1   0   5 1978.90   49.99
  -1   0   5 2011.50   49.99
  -1   0   5 1958.20   50.19
  -1   0   5 1950.60   49.90
   0   0  -5    0.70    0.10
   0   0  -5    0.60    0.30
   0   0  -5    0.70    0.30
   0   0   5    0.40    0.20
   0   0   5    0.60    0.40
   0   0  -5    0.40    0.20
   0   0  -5    0.70    0.30
   0   0  -5    0.50    0.30
   0   0  -5    0.80    0.20
   0   0  -5    0.80    0.20
   0   0  -5    0.80    0.30
   0   0   5    0.90    0.30
   0   0   5    0.60    0.20
   0   0  -5    0.70    0.10
   0   0   5    0.30    0.20
   0   0  -5    0.20    0.20
   0   0   5    0.60    0.30
   0   0   5    0.20    0.20
   1   0   5   84.49    2.80
   1   0   5   88.89    2.40
  -1   0  -5   84.19    2.40
  -1   0  -5   80.69    2.80
  -1   0  -5   85.79    2.40
  -1   0  -5   85.89    2.30
   1   0   5   85.69    2.50
  -1   0  -5   84.39    2.40
   1   0   5   72.19    2.60
   1   0   5   87.49    2.50
   1   0   5   81.39    2.50
  -1   0  -5   87.09    2.30
  -1   0  -5   80.89    2.70
  -1   0  -5   81.99    2.70
  -2   0  -5    0.30    0.40
   2   0   5    1.60    0.50
  -2   0  -5    0.50    0.50
  -2   0  -5    0.20    0.30
   2   0   5    0.30    0.40
   2   0   5    0.30    0.30
  -2   0  -5    0.40    0.20
  -2   0  -5   -0.10    0.30
   2   0   5    0.40    0.30
  -2   0  -5    0.00    0.30
   2   0   5   -0.50    0.50
  -2   0  -5    0.10    0.30
   3   0   5  219.48    6.10
  -3   0  -5  204.28    6.40
  -3   0  -5  202.78    6.40
   3   0   5  219.08    5.70
  -3   0  -5  216.68    5.70
  -3   0  -5  216.58    6.00
  -3   0  -5  211.18    6.10
  -3   0  -5  225.88    6.00
  -3   0  -5  204.58    6.30
  -3   0  -5  215.58    6.10
   3   0   5  212.58    6.60
  -4   0  -5   -0.50    0.50
  -4   0  -5    0.00    0.80
  -4   0  -5    0.30    0.30
  -4   0  -5   -0.30    0.90
  -4   0  -5   -0.20    0.50
  -4   0  -5    0.90    0.50
   4   0   5    0.60    1.70
  -4   0  -5    1.20    0.60
   4   0   5   -0.80    1.00
  -4   0  -5    0.80    0.70
  -5   0  -5  225.38    7.40
  -5   0  -5  250.97    7.10
   5   0   5  226.88    9.30
  -5   0  -5  246.18    7.90
  -5   0  -5  246.88    7.70
   5   0   5  242.58    8.30
  -5   0  -5  246.38    7.40
  -5   0  -5  250.27    6.60
  -5   0  -5  236.48    7.60
   6   0   5    0.00    3.10
  -6   0  -5    0.00    1.40
  -6   0  -5   -0.10    1.20
  -6   0  -5    1.60    1.50
  -6   0  -5    0.00    0.60
  -6   0  -5   -0.70    0.90
  -6   0  -5    1.50    1.20
  -6   0  -5    0.20    1.20
   6   0   5   -1.00    1.90
  -7   0  -5  211.28    7.20
   7   0   5  221.08    8.90
  -7   0  -5  224.48    7.50
   7   0   5  210.78   10.80
  -7   0  -5  220.08    7.80
  -7   0  -5  209.88    8.20
  -7   0  -5  217.38    7.30
  -8   0  -5   -2.50    2.20
   8   0   5   -4.70    4.60
  -8   0  -5    0.30    2.20
  -8   0  -5   -3.20    2.10
  -8   0  -5   -2.00    2.40
  -8   0  -5    0.40    1.90
   8   0   5   -1.50    2.00
   8   0   5    6.20    6.30
  -9   0  -5  180.88    7.90
  -9   0  -5  182.48    9.00
   9   0   5  169.78    7.70
  -9   0  -5  173.88    7.80
  -9   0  -5  179.88    8.30
  -9   0  -5  176.98    8.00
   9   0   5  175.48   10.20
  10  -1  -5    5.70    2.80
 -10  -1   5    2.10    2.50
 -10  -1   5    6.00    2.60
  10  -1  -5    5.80    3.10
 -10  -1   5    8.90    2.70
 -10  -1   5    8.80    3.20
  10   1  -5    7.00    4.20
  10   1  -5    5.10    2.80
 -10   1   5    8.50    2.80
 -10   1   5   11.10    2.80
  10   1  -5    7.20    3.20
 -10   1   5    8.60    2.80
 -10   1   5    9.00    3.40
  -9  -1   5    1.50    1.90
   9  -1  -5    5.10    2.30
  -9  -1   5   -0.10    2.00
   9  -1  -5    1.00    2.30
   9   1  -5    0.10    2.20
  -9   1   5    0.40    3.20
   9   1  -5   -0.10    2.20
   9   1  -5    0.10    1.90
   9   1  -5    5.90    3.00
  -9   1   5   -1.00    2.40
  -9   1   5    2.00    3.10
  -9   1   5    3.00    2.20
  -8  -1   5  229.48    7.90
  -8  -1   5  243.68    7.90
  -8  -1   5  233.88    7.90
   8  -1  -5  241.18    8.40
   8  -1  -5  238.08    8.10
  -8  -1   5  240.28    7.80
   8  -1  -5  241.28    8.80
  -8   1   5  242.78    8.10
  -8   1   5  251.87    8.10
   8   1  -5  231.88    8.40
  -8   1   5  242.38    7.90
  -8   1   5  244.38    8.00
   8   1  -5  253.37    8.30
   8   1  -5  243.88    8.00
   8   1  -5  245.98    8.10
   7  -1  -5   53.99    3.20
  -7  -1   5   47.10    2.80
  -7  -1   5   56.49    2.90
  -7  -1   5   54.19    3.00
  -7  -1   5   52.99    2.30
   7  -1  -5   48.10    3.30
   7  -1  -5   54.49    2.00
  -7  -1   5   55.59    3.00
   7  -1  -5   52.59    3.40
   7  -1  -5   54.79    3.70
   7   1  -5   49.99    3.40
  -7   1   5   52.79    3.10
  -7   1   5   48.00    2.70
  -7   1   5   53.29    3.00
   7   1  -5   53.69    3.20
   7   1  -5   52.19    3.10
  -7   1   5   51.69    2.90
   7   1  -5   51.49    3.20
   6  -1  -5  164.58    5.70
  -6  -1   5  167.18    5.40
  -6  -1   5  167.38    5.40
  -6  -1   5  170.98    5.30
   6  -1  -5  167.88    5.60
   6  -1  -5  162.18    5.90
   6  -1  -5  173.18    4.90
  -6  -1   5  170.68    5.40
   6  -1  -5  163.28    5.70
   6   1  -5  168.28    5.50
  -6   1   5  176.88    6.00
  -6   1   5  158.88    5.40
  -6   1   5  165.18    5.30
  -6   1   5  164.78    5.40
   6   1  -5  160.08    5.70
   6   1  -5  168.98    5.60
  -6   1   5  162.58    5.40
   6   1  -5  171.38    5.60
  -5  -1   5   17.40    1.20
   5  -1  -5   19.10    1.10
   5  -1  -5   17.90    1.90
  -5  -1   5   16.50    1.30
   5  -1  -5   18.90    1.60
   5  -1  -5   16.90    1.90
   5  -1  -5   15.90    1.70
  -5  -1   5   14.90    1.40
  -5  -1   5   13.40    1.30
   5   1  -5   18.90    1.40
  -5   1   5   16.20    1.40
  -5   1   5   16.00    1.50
   5   1  -5   16.20    1.60
  -5   1   5   17.20    1.40
   5   1  -5   16.80    1.60
   5   1  -5   15.10    1.30
  -5   1   5   18.10    1.40
  -4  -1   5  987.50   25.80
   4  -1  -5  983.00   25.90
  -4  -1   5  986.00   25.80
   4  -1  -5  987.30   26.10
  -4  -1   5  989.60   25.80
   4  -1  -5  983.20   26.40
  -4  -1   5 1006.30   25.80
   4  -1  -5  995.70   26.00
  -4   1   5  998.20   25.90
   4   1  -5  988.00   26.00
  -4   1   5 1061.09   26.60
   4   1  -5 1018.60   25.90
  -4   1   5  995.30   25.80
  -4   1   5  976.70   25.90
   4   1  -5 1000.50   26.10
   4   1  -5  981.50   26.10
  -4   1   5  964.70   25.90
  -3  -1   5 1528.95   40.10
  -3  -1   5 1550.94   40.10
  -3  -1   5 1542.15   40.10
  -3  -1   5 1566.74   40.10
   3  -1  -5 1541.75   40.40
   3  -1  -5 1581.34   40.70
  -3  -1   5 1569.94   40.10
   3  -1  -5 1555.44   40.50
  -3  -1   5 1647.74   40.10
   3  -1  -5 1595.04   40.40
  -3  -1   5 1688.43   40.20
   3   1  -5 1551.14   40.50
   3   1  -5 1573.44   40.40
  -3   1   5 1617.64   40.80
   3   1  -5 1535.75   40.50
   3   1  -5 1508.35   40.30
  -3   1   5 1527.65   40.20
  -3   1   5 1487.65   40.20
  -3   1   5 1587.64   40.20
  -3   1   5 1570.74   40.20
  -2  -1   5 1212.08   30.40
   2  -1  -5 1175.48   30.40
  -2  -1   5 1183.08   30.20
  -2  -1   5 1193.68   30.50
  -2  -1   5 1174.08   30.20
   2  -1  -5 1196.28   30.30
  -2  -1   5 1234.08   30.50
   2  -1  -5 1180.68   30.20
   2  -1  -5 1141.19   30.60
  -2  -1   5 1248.58   30.20
   2  -1  -5 1172.28   30.60
  -2  -1   5 1186.38   30.20
   2  -1  -5 1196.58   30.60
  -2   1   5 1147.79   30.40
   2   1  -5 1115.79   30.50
   2   1  -5 1178.78   30.40
   2   1  -5 1202.48   30.10
   2   1  -5 1138.99   30.60
  -2   1   5 1158.48   30.30
  -2   1   5 1212.98   31.00
  -2   1   5 1190.58   30.30
   2   1  -5 1154.08   30.50
  -2   1   5 1172.48   30.40
   2   1  -5 1212.78   30.10
  -2   1   5 1194.38   30.30
   2   1  -5 1172.68   30.60
   1  -1  -5 1084.69   27.20
   1  -1  -5 1076.09   27.50
   1  -1  -5 1100.89   27.30
  -1  -1   5 1099.89   27.50
  -1  -1   5 1031.10   27.50
   1  -1  -5 1093.29   27.20
   1  -1  -5 1080.69   27.30
  -1  -1   5 1098.09   27.40
   1  -1  -5 1063.49   27.60
   1  -1  -5 1038.70   27.50
   1  -1  -5 1132.09   27.20
   1  -1  -5 1023.90   27.30
   1  -1  -5 1074.29   27.30
   1   1  -5 1048.50   27.50
   1   1  -5 1022.70   27.40
  -1   1   5 1026.40   27.30
  -1   1   5 1037.50   27.30
  -1   1   5 1097.19   27.10
  -1   1   5 1058.09   27.30
   1   1  -5  998.90   27.40
   1   1  -5 1039.20   27.50
   1   1  -5 1053.79   27.50
  -1   1   5 1092.29   27.90
  -1   1   5 1106.29   27.40
   1   1  -5 1044.80   27.40
   1   1  -5 1010.80   27.40
  -1   1   5 1071.29   27.30
   0  -1  -5  462.75   11.60
   0  -1  -5  432.46   11.50
   0  -1   5  452.15   11.70
   0  -1  -5  459.95   11.90
   0  -1   5  439.26   11.40
   0  -1   5  433.96   11.40
   0  -1  -5  448.96   11.70
   0  -1   5  451.75   11.70
   0  -1   5  461.85   11.70
   0  -1  -5  450.35   11.50
   0  -1  -5  446.66   12.00
   0  -1   5  433.36   11.70
   0  -1  -5  444.66   11.90
   0  -1  -5  450.05   11.60
   0   1   5  427.26   11.60
   0   1  -5  422.46   11.80
   0   1  -5  436.96   11.70
   0   1  -5  436.06   11.70
   0   1  -5  415.66   11.80
   0   1  -5  431.56   11.80
   0   1   5  440.56   11.70
   0   1  -5  443.76   11.90
   0   1  -5  442.96   11.70
   0   1   5  458.95   11.70
   0   1   5  456.65   11.50
   0   1   5  464.05   11.70
   0   1   5  462.15   11.80
   1  -1   5  280.67    7.20
   1  -1   5  263.87    8.40
  -1  -1  -5  273.57    7.40
  -1  -1  -5  264.07    7.60
   1  -1   5  277.57    7.20
   1  -1   5  282.37    7.20
   1  -1   5  270.67    7.40
  -1  -1  -5  262.47    7.50
  -1  -1  -5  277.17    7.30
  -1  -1  -5  261.47    7.30
   1  -1   5  271.77    7.30
  -1  -1  -5  277.87    7.70
  -1  -1  -5  266.17    7.30
   1  -1   5  275.17    7.20
   1  -1   5  273.97    7.50
  -1   1  -5  272.17    7.30
  -1   1  -5  272.87    7.10
  -1   1  -5  270.27    7.60
  -1   1  -5  278.27    7.10
   1   1   5  292.37    7.50
  -1   1  -5  248.48    7.50
   1   1   5  284.57    7.40
  -1   1  -5  274.07    7.20
   1   1   5  274.27    7.40
  -1   1  -5  246.98    7.10
  -1   1  -5  269.97    7.60
   2  -1   5  894.51   21.90
   2  -1   5  873.71   21.60
  -2  -1  -5  797.92   22.40
  -2  -1  -5  820.62   22.30
  -2  -1  -5  864.51   22.00
  -2  -1  -5  859.91   22.00
   2  -1   5  868.51   22.50
  -2  -1  -5  839.02   22.10
   2  -1   5  833.62   23.40
   2  -1   5  855.81   22.00
   2  -1   5  873.61   21.90
  -2   1  -5  834.22   21.80
  -2   1  -5  818.22   22.30
  -2   1  -5  890.81   21.80
  -2   1  -5  828.22   22.30
  -2   1  -5  834.02   21.90
  -2   1  -5  838.92   21.90
  -2   1  -5  863.31   21.90
   2   1   5  839.12   22.10
  -2   1  -5  814.82   22.30
  -3  -1  -5   41.50    1.80
  -3  -1  -5   37.30    1.60
  -3  -1  -5   36.80    1.60
   3  -1   5   37.00    1.70
  -3  -1  -5   37.40    1.50
   3  -1   5   37.20    3.20
  -3  -1  -5   34.60    1.60
   3  -1   5   36.90    2.10
  -3  -1  -5   33.70    1.90
  -3   1  -5   35.60    1.90
  -3   1  -5   35.80    1.50
   3   1   5   33.50    1.80
   3   1   5   29.70    1.90
  -3   1  -5   39.50    1.50
  -3   1  -5   38.20    1.80
  -3   1  -5   36.90    1.80
  -3   1  -5   36.70    1.50
  -3   1  -5   38.90    1.50
  -4  -1  -5  103.19    3.50
  -4  -1  -5  105.79    4.10
  -4  -1  -5  101.79    3.70
  -4  -1  -5  100.29    3.50
   4  -1   5  106.89    4.40
  -4  -1  -5  103.69    3.40
   4  -1   5   98.29    5.50
  -4  -1  -5  104.29    3.40
  -4   1  -5  103.69    3.30
   4   1   5  101.09    4.30
  -4   1  -5  105.49    3.20
  -4   1  -5  102.99    4.10
  -4   1  -5  103.49    3.40
  -4   1  -5  103.09    3.90
   4   1   5  102.29    3.10
  -4   1  -5  102.79    3.30
   5  -1   5  974.30   27.80
  -5  -1  -5 1032.90   26.80
  -5  -1  -5 1020.70   26.80
  -5  -1  -5 1025.70   27.00
  -5  -1  -5 1010.60   26.90
   5  -1   5  982.40   29.20
  -5  -1  -5 1018.30   26.00
  -5  -1  -5 1012.70   27.00
  -5  -1  -5  984.30   27.40
  -5   1  -5 1028.90   26.50
   5   1   5  994.90   27.80
  -5   1  -5 1024.70   27.30
  -5   1  -5 1030.40   26.80
  -5   1  -5 1052.49   26.70
   5   1   5 1022.80   26.20
  -5   1  -5 1079.89   26.80
  -5   1  -5 1019.60   27.50
  -5   1  -5 1004.90   26.90
  -6  -1  -5  185.48    6.00
  -6  -1  -5  194.18    6.40
   6  -1   5  194.28    7.60
  -6  -1  -5  186.38    6.20
   6  -1   5  202.08    9.40
  -6  -1  -5  190.38    6.50
  -6  -1  -5  192.78    6.90
   6   1   5  184.68    7.60
   6   1   5  193.88    5.30
  -6   1  -5  192.98    6.20
   6   1   5  184.88    8.90
  -6   1  -5  190.88    6.00
  -6   1  -5  193.58    7.10
  -6   1  -5  188.08    6.20
  -6   1  -5  188.58    6.60
  -6   1  -5  191.18    5.70
  -6   1  -5  184.88    6.30
  -7  -1  -5    5.20    1.80
  -7  -1  -5    8.40    2.00
   7  -1   5    7.20    3.00
  -7  -1  -5    7.10    1.90
   7  -1   5   10.90    5.00
  -7  -1  -5    6.70    2.20
  -7   1  -5    5.50    1.90
  -7   1  -5    6.30    1.90
   7   1   5    7.40    2.90
  -7   1  -5    8.70    2.00
  -7   1  -5    5.70    2.30
  -7   1  -5    7.50    1.50
  -7   1  -5    4.80    1.70
   8  -1   5   32.10    7.50
  -8  -1  -5   27.70    4.00
  -8  -1  -5   26.30    3.10
   8  -1   5   23.20    2.60
  -8  -1  -5   25.80    3.00
  -8  -1  -5   20.50    3.50
   8  -1   5   13.00    6.10
  -8  -1  -5   18.80    3.00
  -8   1  -5   24.90    2.80
  -8   1  -5   23.70    4.00
  -8   1  -5   27.30    3.00
   8   1   5   30.40    7.00
  -8   1  -5   24.80    3.10
  -8   1  -5   18.10    2.80
  -9  -1  -5   24.80    3.80
   9  -1   5   24.60    3.20
  -9  -1  -5   30.00    4.20
  -9  -1  -5   26.30    4.00
  -9  -1  -5   37.90    3.90
   9  -1   5   27.10    5.30
  -9  -1  -5   26.20    4.40
   9   1   5   28.00    3.70
  -9   1  -5   27.90    4.80
  -9   1  -5   22.30    4.50
  -9   1  -5   26.00    3.50
  -9   1  -5   27.70    4.10
  -9   1  -5   23.00    4.00
   9   1   5   27.00    5.00
 -10  -2   5   22.70    3.30
 -10  -2   5   17.90    3.10
 -10  -2   5   13.80    2.90
 -10  -2   5   15.40    3.40
 -10   2   5   16.00    3.20
 -10   2   5   13.50    3.10
 -10   2   5   20.10    3.20
   9  -2  -5   19.00    3.00
  -9  -2   5   24.40    4.00
  -9  -2   5   19.50    4.00
  -9  -2   5   23.30    2.70
   9  -2  -5   19.80    2.80
  -9  -2   5   23.90    2.80
  -9   2   5   20.30    2.80
   9   2  -5   20.40    3.00
  -9   2   5   19.30    2.80
   9   2  -5   18.30    3.70
   9   2  -5   21.20    3.00
  -9   2   5   25.80    3.20
   9   2  -5   15.80    2.60
  -9   2   5   22.10    3.00
  -8  -2   5    6.80    1.80
  -8  -2   5    7.50    1.60
   8  -2  -5    4.80    3.20
  -8  -2   5    6.00    1.90
  -8  -2   5    6.30    1.80
   8  -2  -5    4.50    1.80
   8  -2  -5    5.30    2.00
  -8  -2   5    5.00    1.70
   8   2  -5    6.50    1.70
  -8   2   5    3.20    1.80
  -8   2   5    7.30    2.10
  -8   2   5    4.60    1.90
   8   2  -5    3.60    2.30
  -8   2   5    6.00    1.90
   8   2  -5    6.20    2.00
   8   2  -5    6.40    2.00
  -7  -2   5    6.70    1.50
  -7  -2   5    5.90    1.40
  -7  -2   5    6.10    1.40
   7  -2  -5    4.60    1.60
   7  -2  -5    2.00    1.60
   7  -2  -5    9.50    2.70
  -7  -2   5    6.00    1.50
   7  -2  -5    5.70    1.10
   7   2  -5    5.80    1.30
   7   2  -5    5.40    1.70
   7   2  -5    7.30    1.70
  -7   2   5    6.00    1.60
  -7   2   5    5.50    1.60
  -7   2   5    2.90    1.60
  -7   2   5    7.00    1.60
   7   2  -5    5.30    1.60
   6  -2  -5   -0.80    1.10
  -6  -2   5   -0.20    0.90
  -6  -2   5    0.30    0.80
   6  -2  -5   -1.90    1.70
   6  -2  -5   -0.60    1.00
  -6  -2   5    0.00    1.00
  -6  -2   5    0.30    0.90
  -6   2   5    2.10    1.10
  -6   2   5   -0.40    0.90
   6   2  -5    1.70    1.10
  -6   2   5    1.50    1.00
   6   2  -5    0.10    1.00
   6   2  -5    0.00    0.90
  -6   2   5    0.20    1.10
   6   2  -5    1.10    0.80
   5  -2  -5  556.84   15.70
  -5  -2   5  570.34   15.40
   5  -2  -5  570.24   16.30
   5  -2  -5  579.34   15.50
  -5  -2   5  567.54   15.40
  -5  -2   5  564.04   15.30
   5   2  -5  587.64   15.30
   5   2  -5  577.54   15.60
  -5   2   5  579.14   15.50
  -5   2   5  580.24   15.50
  -5   2   5  551.24   15.40
  -5   2   5  577.04   16.60
  -5   2   5  548.85   15.40
   5   2  -5  559.04   15.60
   5   2  -5  574.84   15.30
  -4  -2   5   11.80    1.00
   4  -2  -5   12.40    1.10
  -4  -2   5   11.30    0.90
  -4  -2   5   13.50    1.00
  -4  -2   5   12.60    1.20
   4  -2  -5   15.50    2.00
   4   2  -5    8.10    1.20
   4   2  -5   13.60    0.90
   4   2  -5   11.20    1.60
  -4   2   5   12.50    1.10
  -4   2   5   14.10    1.80
  -4   2   5    9.20    1.00
  -4   2   5   13.90    1.20
   4   2  -5   12.10    1.00
   4   2  -5   13.10    1.40
  -3  -2   5  206.48    5.70
  -3  -2   5  202.48    5.60
   3  -2  -5  198.28    6.70
  -3  -2   5  204.48    5.70
   3  -2  -5  207.18    5.90
  -3  -2   5  215.68    5.60
  -3  -2   5  204.98    5.60
   3  -2  -5  210.78    6.10
   3   2  -5  209.28    6.00
  -3   2   5  192.98    5.80
  -3   2   5  208.28    6.80
  -3   2   5  200.68    5.80
   3   2  -5  207.28    5.70
   3   2  -5  193.48    6.00
  -3   2   5  213.68    5.90
   3   2  -5  196.98    6.00
  -3   2   5  203.48    5.90
  -2  -2   5 1223.58   30.60
   2  -2  -5 1177.58   31.10
  -2  -2   5 1263.57   30.70
   2  -2  -5 1173.98   30.90
  -2  -2   5 1205.18   30.50
   2  -2  -5 1195.98   30.90
  -2  -2   5 1177.08   30.50
   2  -2  -5 1165.78   31.50
  -2  -2   5 1175.08   30.80
  -2  -2   5 1210.88   30.50
  -2  -2   5 1173.08   30.50
  -2  -2   5 1165.88   30.50
   2  -2  -5 1230.98   30.80
   2  -2  -5 1265.67   30.50
  -2   2   5 1172.68   30.80
  -2   2   5 1170.08   30.70
   2   2  -5 1168.48   30.70
   2   2  -5 1159.38   31.00
  -2   2   5 1169.18   30.70
  -2   2   5 1222.48   31.60
   2   2  -5 1162.78   30.90
   2   2  -5 1198.68   30.80
  -2   2   5 1176.78   30.80
   2   2  -5 1177.98   30.90
   1  -2  -5  717.13   18.90
  -1  -2   5  735.33   19.30
  -1  -2   5  720.93   18.40
  -1  -2   5  750.22   18.70
   1  -2  -5  703.43   19.10
  -1  -2   5  735.63   18.40
   1  -2  -5  732.23   18.70
  -1  -2   5  731.13   18.50
   1  -2  -5  724.43   18.90
   1  -2  -5  727.43   18.80
   1  -2  -5  729.43   18.90
   1   2  -5  703.33   18.70
  -1   2   5  718.33   19.50
  -1   2   5  720.93   18.70
  -1   2   5  709.53   18.70
   1   2  -5  718.33   18.90
   1   2  -5  685.23   18.80
  -1   2   5  710.83   18.70
  -1   2   5  687.83   18.70
   1   2  -5  721.73   18.80
   1   2  -5  714.03   18.70
   1   2  -5  703.03   18.80
   0  -2  -5  387.96   10.60
   0  -2   5  405.46   10.30
   0  -2   5  396.66   10.10
   0  -2  -5  404.36   10.40
   0  -2   5  394.76   11.50
   0  -2  -5  389.76   10.50
   0  -2   5  386.96   10.10
   0  -2   5  396.76   10.10
   0  -2   5  390.66   10.10
   0  -2  -5  380.86   10.80
   0  -2   5  393.26   10.30
   0  -2  -5  370.56   10.60
   0   2   5  411.66   10.60
   0   2  -5  378.06   10.60
   0   2   5  401.76   11.30
   0   2  -5  372.76   10.40
   0   2   5  390.96   10.50
   0   2  -5  389.96   10.60
   0   2  -5  395.36   10.60
   0   2  -5  384.16   10.10
   0   2  -5  378.36   10.50
   0   2  -5  394.96   10.40
  -1  -2  -5 2313.17   59.39
  -1  -2  -5 2230.58   59.39
   1  -2   5 2433.26   59.09
   1  -2   5 2352.66   59.09
  -1  -2  -5 2338.17   59.69
   1  -2   5 2326.37   59.39
  -1  -2  -5 2333.57   59.29
   1  -2   5 2355.76   59.09
   1  -2   5 2357.66   59.09
  -1  -2  -5 2323.47   59.29
   1  -2   5 2355.66   59.09
   1  -2   5 2306.47   60.69
  -1   2  -5 2386.16   59.39
  -1   2  -5 2225.38   59.29
   1   2   5 2214.48   59.39
  -1   2  -5 2291.87   59.49
   1   2   5 2458.75   59.49
  -1   2  -5 2134.39   59.59
   2  -2   5  818.02   20.20
   2  -2   5  832.42   20.30
  -2  -2  -5  821.32   20.50
  -2  -2  -5  779.42   20.60
   2  -2   5  758.12   20.80
   2  -2   5  737.83   22.00
   2  -2   5  791.72   20.20
   2  -2   5  791.52   20.30
  -2  -2  -5  760.52   20.40
  -2  -2  -5  741.43   20.80
  -2  -2  -5  757.32   20.70
  -2   2  -5  776.32   20.60
  -2   2  -5  760.32   20.20
  -2   2  -5  776.22   20.20
  -2   2  -5  756.42   20.00
  -2   2  -5  778.02   20.40
  -2   2  -5  834.22   20.10
  -2   2  -5  779.42   20.10
  -2   2  -5  757.12   20.80
  -3  -2  -5  100.29    3.80
  -3  -2  -5   93.89    3.30
   3  -2   5   89.39    5.00
  -3  -2  -5   98.79    3.20
   3  -2   5   93.19    3.70
  -3  -2  -5   94.49    3.30
  -3  -2  -5   93.39    3.20
   3  -2   5   95.79    3.20
   3   2   5   91.59    3.80
  -3   2  -5   95.29    2.90
  -3   2  -5   98.39    3.10
  -3   2  -5   91.29    3.00
  -3   2  -5   96.19    3.10
  -3   2  -5   97.39    3.00
  -3   2  -5   95.49    3.70
  -3   2  -5   96.29    3.40
  -4  -2  -5  114.59    4.60
   4  -2   5  110.69    6.20
  -4  -2  -5  128.39    4.00
  -4  -2  -5  109.79    5.00
  -4  -2  -5  125.19    4.10
   4  -2   5  124.29    5.00
  -4   2  -5  120.19    3.80
   4   2   5  120.79    4.90
  -4   2  -5  118.09    4.00
  -4   2  -5  126.19    3.90
   4   2   5  126.79    3.80
  -4   2  -5  122.09    4.40
  -4   2  -5  125.59    3.90
  -4   2  -5  119.29    4.70
  -4   2  -5  127.89    3.90
   5  -2   5  230.38    8.10
  -5  -2  -5  221.48    7.70
  -5  -2  -5  231.78    7.40
  -5  -2  -5  238.68    7.00
  -5  -2  -5  233.98    7.40
   5  -2   5  226.38    9.80
  -5  -2  -5  231.78    7.00
  -5  -2  -5  237.88    7.20
   5   2   5  232.78    6.60
  -5   2  -5  237.78    6.90
  -5   2  -5  237.58    7.00
  -5   2  -5  232.18    7.40
  -5   2  -5  236.18    6.80
  -5   2  -5  240.28    7.90
   5   2   5  223.98    8.00
  -5   2  -5  234.18    7.10
  -5   2  -5  236.78    6.90
   6  -2   5    5.20    2.30
  -6  -2  -5    1.30    1.60
  -6  -2  -5    3.40    1.50
  -6  -2  -5    4.60    1.70
   6  -2   5    7.20    5.70
  -6  -2  -5    2.20    1.40
  -6   2  -5    2.80    1.40
  -6   2  -5    0.00    1.80
  -6   2  -5    4.00    1.50
  -6   2  -5    3.30    1.30
   6   2   5    1.70    0.80
  -6   2  -5    2.00    1.40
   6   2   5    2.80    2.10
  -6   2  -5    1.80    1.50
  -7  -2  -5   53.19    3.80
   7  -2   5   47.90    5.30
  -7  -2  -5   45.90    3.80
  -7  -2  -5   49.40    3.80
  -7  -2  -5   50.69    4.40
   7  -2   5   55.19    6.90
   7  -2   5   56.79    3.30
  -7   2  -5   48.30    3.90
   7   2   5   59.09    8.40
  -7   2  -5   51.79    3.50
  -7   2  -5   51.49    4.80
   7   2   5   62.29    5.50
  -7   2  -5   60.29    3.70
  -7   2  -5   49.30    3.40
  -7   2  -5   54.79    3.70
   8  -2   5    4.90    3.80
   8  -2   5    6.10    2.10
   8  -2   5   14.10    7.10
  -8  -2  -5    2.10    2.60
  -8  -2  -5    8.10    2.60
  -8  -2  -5    7.50    2.60
  -8  -2  -5    6.40    2.70
  -8   2  -5    7.40    2.50
  -8   2  -5    6.90    2.80
   8   2   5   -0.40    6.00
  -8   2  -5    5.80    2.80
   8   2   5    6.30    3.80
  -8   2  -5    7.20    3.20
  -9  -2  -5    4.50    3.40
   9  -2   5    4.80    4.30
  -9  -2  -5    0.40    3.00
  -9  -2  -5    2.10    3.80
  -9  -2  -5    0.10    3.60
  -9  -2  -5    1.30    3.40
   9   2   5   -2.40    2.90
   9   2   5    0.20    4.70
  -9   2  -5    2.70    3.70
  -9   2  -5   -1.10    2.90
  -9  -3   5    9.80    2.50
  -9  -3   5   11.30    2.70
   9  -3  -5    6.90    2.60
   9  -3  -5    7.70    2.80
  -9  -3   5    5.90    2.50
  -9  -3   5    9.70    2.50
  -9   3   5    4.00    2.60
   9   3  -5    5.90    2.70
  -9   3   5   12.30    3.40
  -9   3   5   10.80    5.30
  -9   3   5    9.90    2.80
  -9   3   5    5.30    2.70
   8  -3  -5   -3.60    2.70
   8  -3  -5    4.40    6.80
   8  -3  -5   -0.10    1.90
   8  -3  -5    0.50    2.00
  -8  -3   5    2.80    1.90
  -8  -3   5    0.10    1.70
  -8  -3   5    0.90    1.70
  -8  -3   5    3.50    1.80
  -8   3   5   -0.10    1.90
  -8   3   5   -1.40    1.90
   8   3  -5   -0.70    1.40
  -8   3   5    1.20    2.10
   8   3  -5    0.40    2.00
   8   3  -5    1.40    2.10
   8   3  -5   -0.10    2.00
  -8   3   5    1.90    1.80
  -8   3   5    2.20    2.20
  -7  -3   5   30.00    2.50
  -7  -3   5   26.50    2.70
   7  -3  -5   28.00    2.70
  -7  -3   5   28.60    2.70
  -7  -3   5   27.50    2.60
   7  -3  -5   27.30    3.20
   7  -3  -5   35.60    4.30
   7   3  -5   31.10    3.10
  -7   3   5   25.00    2.50
  -7   3   5   25.80    2.60
   7   3  -5   27.20    3.00
  -7   3   5   28.50    2.80
   7   3  -5   26.20    2.50
  -7   3   5   28.70    3.00
   7   3  -5   30.80    2.70
  -7   3   5   26.90    2.50
   6  -3  -5  188.58    6.10
   6  -3  -5  199.48    7.80
  -6  -3   5  181.78    6.00
   6  -3  -5  183.88    6.60
  -6  -3   5  179.08    6.10
  -6  -3   5  179.78    6.10
  -6  -3   5  189.08    6.10
  -6   3   5  191.98    6.30
  -6   3   5  190.98    6.40
  -6   3   5  193.48    6.20
   6   3  -5  186.48    6.40
  -6   3   5  193.58    6.40
   6   3  -5  191.68    6.40
   6   3  -5  184.88    5.60
  -6   3   5  188.58    6.30
   6   3  -5  181.68    5.80
   5  -3  -5    9.40    1.40
   5  -3  -5   12.50    2.50
  -5  -3   5   13.00    1.40
  -5  -3   5   12.20    1.30
  -5  -3   5   15.20    1.60
  -5  -3   5   12.20    1.30
  -5   3   5   11.20    1.40
  -5   3   5   10.60    1.50
  -5   3   5    9.60    1.30
   5   3  -5   12.80    1.00
   5   3  -5   12.80    1.10
  -5   3   5   12.20    1.40
   5   3  -5    9.60    1.30
  -5   3   5   13.90    1.40
   5   3  -5   11.60    1.50
   5   3  -5   13.40    1.60
  -4  -3   5  146.99    4.60
  -4  -3   5  154.48    4.10
  -4  -3   5  144.89    4.50
   4  -3  -5  146.69    5.00
   4  -3  -5  146.79    5.90
   4  -3  -5  156.08    4.60
  -4  -3   5  142.59    4.60
  -4  -3   5  144.59    4.50
  -4   3   5  151.18    4.80
   4   3  -5  142.49    4.80
  -4   3   5  147.59    4.80
   4   3  -5  144.09    5.00
   4   3  -5  148.79    4.30
   4   3  -5  143.69    4.90
  -4   3   5  150.98    4.50
   4   3  -5  158.08    4.20
  -4   3   5  149.59    4.90
  -4   3   5  145.49    4.90
   3  -3  -5  131.69    5.50
   3  -3  -5  143.19    3.70
  -3  -3   5  132.19    4.10
   3  -3  -5  144.39    4.50
   3  -3  -5  128.29    4.40
   3  -3  -5  132.19    4.10
  -3  -3   5  132.39    4.00
  -3  -3   5  132.49    4.10
  -3   3   5  130.59    4.30
   3   3  -5  137.09    3.90
  -3   3   5  129.69    4.30
  -3   3   5  136.89    3.90
  -3   3   5  132.99    4.30
  -3   3   5  133.59    4.40
  -3   3   5  132.19    5.60
   3   3  -5  126.99    4.40
  -2  -3   5  448.76   11.80
   2  -3  -5  451.55   12.10
  -2  -3   5  458.45   11.60
   2  -3  -5  439.16   11.90
  -2  -3   5  429.46   11.80
   2  -3  -5  445.46   12.10
   2  -3  -5  411.36   13.00
  -2  -3   5  443.86   12.10
  -2  -3   5  425.06   11.60
  -2  -3   5  444.36   11.70
  -2   3   5  463.05   11.40
  -2   3   5  446.16   12.00
   2   3  -5  451.95   11.60
   2   3  -5  447.66   12.00
  -2   3   5  418.36   13.00
   2   3  -5  425.16   12.20
  -2   3   5  424.46   12.00
   2   3  -5  455.15   11.90
  -2   3   5  458.55   12.00
  -2   3   5  439.86   12.00
   2   3  -5  446.46   12.10
   1  -3  -5  130.89    4.30
  -1  -3   5  131.69    3.80
  -1  -3   5  120.09    3.60
  -1  -3   5  120.69    4.60
  -1  -3   5  125.79    3.60
  -1  -3   5  131.59    3.60
  -1  -3   5  131.29    3.60
  -1  -3   5  123.59    3.50
   1  -3  -5  126.09    4.00
   1  -3  -5  122.59    3.90
   1  -3  -5  119.69    4.00
   1  -3  -5  122.29    4.10
  -1  -3   5  122.29    3.70
   1   3  -5  126.49    4.10
   1   3  -5  122.49    3.70
   1   3  -5  128.69    3.90
   1   3  -5  128.39    4.50
  -1   3   5  122.69    4.80
  -1   3   5  124.29    3.90
  -1   3   5  115.49    3.90
   1   3  -5  116.69    3.90
   0  -3  -5 1722.73   45.20
   0  -3   5 1786.92   44.80
   0  -3  -5 1722.93   45.10
   0  -3  -5 1724.13   45.40
   0  -3   5 1755.82   44.70
   0  -3   5 1761.22   46.30
   0  -3   5 1802.12   44.70
   0  -3  -5 1768.62   45.20
   0  -3  -5 1718.93   45.50
   0  -3   5 1748.72   44.80
   0  -3   5 1771.12   44.80
   0   3   5 1831.82   46.30
   0   3  -5 1643.94   45.20
   0   3  -5 1816.02   44.90
   0   3   5 1700.13   45.20
   0   3  -5 1799.62   44.80
   0   3  -5 1723.13   44.80
   0   3  -5 1739.43   45.20
   0   3  -5 1691.83   45.30
   0   3  -5 1871.51   46.30
   0   3  -5 1700.13   45.00
  -1  -3  -5  179.48    5.10
  -1  -3  -5  171.78    5.10
   1  -3   5  173.08    5.10
  -1  -3  -5  170.08    5.40
   1  -3   5  173.48    4.80
   1  -3   5  168.38    6.60
   1  -3   5  180.48    4.60
   1  -3   5  181.08    4.80
  -1  -3  -5  163.38    5.10
  -1  -3  -5  178.48    4.70
   1  -3   5  183.18    4.90
  -1  -3  -5  153.38    5.20
  -1   3  -5  174.28    5.40
  -1   3  -5  175.58    6.30
  -1   3  -5  170.68    5.20
  -1   3  -5  171.38    4.80
   1   3   5  144.99    5.80
   1   3   5  174.58    4.70
  -1   3  -5  171.28    4.80
  -1   3  -5  158.38    5.10
   1   3   5  168.68    5.20
  -2  -3  -5  288.77    8.50
   2  -3   5  279.97    8.00
   2  -3   5  295.87   10.10
  -2  -3  -5  291.57    8.20
   2  -3   5  280.47    7.90
  -2  -3  -5  297.27    8.40
   2  -3   5  291.17    7.60
  -2  -3  -5  287.37    8.20
   2  -3   5  297.07    8.00
   2  -3   5  272.67    8.30
  -2   3  -5  295.67    7.90
  -2   3  -5  293.37    8.20
  -2   3  -5  293.37    7.70
  -2   3  -5  290.47    7.70
  -2   3  -5  286.67    7.90
  -2   3  -5  276.17    8.50
   2   3   5  297.17    7.60
  -2   3  -5  292.17    7.80
  -3  -3  -5   12.10    1.20
  -3  -3  -5   12.40    1.30
   3  -3   5   10.80    1.10
   3  -3   5    9.80    2.80
   3  -3   5    9.50    0.90
  -3   3  -5   10.20    1.20
  -3   3  -5   12.10    0.90
  -3   3  -5    6.90    1.20
  -3   3  -5   12.20    1.40
  -3   3  -5   11.10    1.00
  -3   3  -5   12.10    0.90
  -3   3  -5   12.30    1.10
  -4  -3  -5  361.06   10.30
  -4  -3  -5  360.56   10.20
  -4  -3  -5  359.46   10.90
   4  -3   5  343.27   10.90
   4  -3   5  360.86   12.90
  -4  -3  -5  350.66   10.50
  -4  -3  -5  365.46   10.30
  -4   3  -5  356.26   10.20
  -4   3  -5  343.37    9.90
  -4   3  -5  361.36   10.10
  -4   3  -5  362.56   10.90
   4   3   5  368.96   10.10
  -4   3  -5  358.46    9.90
   4   3   5  365.86   11.00
  -4   3  -5  360.06   10.40
  -4   3  -5  360.46    9.90
   5  -3   5   -0.90    0.60
  -5  -3  -5   -0.20    0.90
   5  -3   5    2.40    1.90
  -5  -3  -5    0.80    1.20
  -5  -3  -5    0.20    1.50
  -5  -3  -5    0.80    1.20
   5  -3   5    1.80    3.30
  -5   3  -5    0.00    0.80
  -5   3  -5    1.70    1.30
   5   3   5    0.70    1.00
   5   3   5    1.60    1.70
  -5   3  -5   -0.90    1.10
  -5   3  -5    0.30    1.10
  -5   3  -5   -2.50    0.80
  -5   3  -5    0.20    1.60
   6  -3   5   41.00    5.90
  -6  -3  -5   31.70    3.10
  -6  -3  -5   31.90    2.40
  -6  -3  -5   30.50    3.20
  -6  -3  -5   29.80    3.10
   6  -3   5   33.50    2.50
  -6  -3  -5   26.60    3.00
   6  -3   5   29.40    3.10
  -6  -3  -5   34.10    2.90
   6   3   5   36.70    3.70
  -6   3  -5   31.40    2.90
  -6   3  -5   31.50    3.00
  -6   3  -5   31.40    2.80
   6   3   5   32.90    2.30
  -6   3  -5   37.40    3.10
  -6   3  -5   35.00    2.90
  -6   3  -5   34.30    3.80
   7  -3   5   15.70    3.50
  -7  -3  -5   10.30    2.40
  -7  -3  -5   14.50    2.40
  -7  -3  -5   17.20    2.70
  -7  -3  -5   20.10    3.20
   7  -3   5   26.70    6.00
  -7   3  -5   12.40    2.40
   7   3   5   19.10    3.40
   7   3   5   17.90    5.80
  -7   3  -5   16.90    2.60
  -7   3  -5   17.70    2.40
   7   3   5   16.80    1.70
  -7   3  -5   15.00    2.30
  -7   3  -5   20.70    3.20
  -7   3  -5   15.50    2.40
  -8  -3  -5   10.70    3.30
  -8  -3  -5   10.50    3.40
   8  -3   5   10.60    4.00
  -8  -3  -5   10.30    4.10
  -8  -3  -5    9.60    2.70
   8  -3   5   11.30    7.60
  -8   3  -5    9.80    2.80
  -8   3  -5    5.80    2.90
  -8   3  -5    9.20    3.30
  -8   3  -5    6.60    2.60
  -8   3  -5    7.50    2.90
   8   3   5   10.00    4.00
  -8   3  -5    9.40    2.60
  -9  -4   5   25.60    3.10
  -9  -4   5   30.40    3.50
  -9  -4   5   30.70    3.50
   9  -4  -5   29.50    3.60
  -9  -4   5   30.50    3.40
  -9   4   5   33.00    3.70
  -9   4   5   31.20    3.80
  -9   4   5   22.70    4.40
  -9   4   5   31.10    4.20
  -9   4   5   35.40    3.60
   9   4  -5   31.00    3.60
   9   4  -5   31.00    3.80
   8  -4  -5    9.90    2.70
   8  -4  -5   18.60    5.60
  -8  -4   5   15.30    2.90
  -8  -4   5   16.90    2.50
  -8  -4   5   14.80    2.90
  -8   4   5   20.80    3.20
  -8   4   5   19.40    3.20
   8   4  -5   21.60    2.90
  -8   4   5   21.10    3.00
   8   4  -5   16.20    3.30
  -7  -4   5  108.39    4.80
   7  -4  -5  115.99    5.60
  -7  -4   5  113.79    4.90
   7  -4  -5  106.69    7.70
  -7  -4   5  113.39    4.90
   7  -4  -5  109.99    4.60
  -7  -4   5  116.29    5.10
  -7   4   5  117.19    5.40
  -7   4   5  121.49    5.20
   7   4  -5  116.99    5.30
  -7   4   5  115.29    5.10
  -7   4   5  116.29    5.30
   7   4  -5  115.09    5.30
  -7   4   5  118.49    5.30
  -6  -4   5    0.50    1.30
   6  -4  -5   -2.20    2.90
  -6  -4   5    0.70    1.30
   6  -4  -5   -0.90    1.50
   6  -4  -5    1.60    1.30
  -6  -4   5    0.00    1.30
  -6  -4   5    0.90    1.30
   6   4  -5   -0.80    1.50
  -6   4   5    0.80    1.40
  -6   4   5    1.00    1.60
   6   4  -5    0.80    1.00
  -6   4   5    0.80    1.60
  -6   4   5   -1.10    1.40
   6   4  -5    0.30    1.50
  -6   4   5   -0.10    1.50
  -5  -4   5  172.98    5.60
   5  -4  -5  178.58    6.20
   5  -4  -5  181.58    5.50
  -5  -4   5  179.88    5.80
   5  -4  -5  174.28    7.60
  -5  -4   5  170.88    5.80
  -5  -4   5  169.88    5.60
  -5   4   5  176.48    6.10
   5   4  -5  181.78    6.20
   5   4  -5  181.08    6.10
  -5   4   5  179.68    6.00
   5   4  -5  171.98    4.80
  -5   4   5  169.38    5.90
  -5   4   5  179.68    6.10
   5   4  -5  177.48    6.00
   5   4  -5  170.78    5.10
  -5   4   5  175.58    5.60
  -4  -4   5   69.59    2.80
  -4  -4   5   66.69    2.90
   4  -4  -5   69.29    3.10
  -4  -4   5   66.99    2.90
   4  -4  -5   65.69    3.20
   4  -4  -5   69.19    2.50
   4  -4  -5   64.19    4.50
  -4   4   5   66.69    3.10
   4   4  -5   68.79    2.10
  -4   4   5   67.49    2.50
  -4   4   5   63.09    3.00
  -4   4   5   67.29    3.00
   4   4  -5   64.39    3.00
  -4   4   5   63.79    3.10
   4   4  -5   60.29    3.00
   4   4  -5   68.99    3.20
   3  -4  -5  116.79    5.50
   3  -4  -5  108.69    4.00
   3  -4  -5  112.99    4.00
  -3  -4   5  114.79    3.70
  -3  -4   5  106.09    3.80
  -3  -4   5  106.29    3.80
  -3   4   5  115.39    4.10
  -3   4   5  107.19    3.90
   3   4  -5  117.39    4.00
   3   4  -5  111.59    4.10
  -3   4   5  103.49    3.90
   3   4  -5  104.99    3.90
   3   4  -5  106.29    4.00
  -3   4   5  114.29    3.30
  -3   4   5  107.29    4.00
  -2  -4   5   21.30    1.40
   2  -4  -5   29.20    3.20
  -2  -4   5   28.50    1.70
  -2  -4   5   28.50    2.40
   2  -4  -5   28.80    1.80
  -2  -4   5   27.80    1.60
  -2  -4   5   22.60    1.50
   2  -4  -5   25.80    1.60
   2  -4  -5   27.10    1.90
   2  -4  -5   29.90    1.90
  -2  -4   5   28.70    1.80
  -2   4   5   29.00    1.70
   2   4  -5   29.20    2.10
  -2   4   5   30.50    1.00
   2   4  -5   28.00    1.80
  -2   4   5   25.80    1.70
   2   4  -5   30.70    2.00
  -2   4   5   28.40    1.70
  -2   4   5   29.00    1.90
   2   4  -5   28.30    1.40
   2   4  -5   33.30    2.40
  -1  -4   5 1172.88   31.10
   1  -4  -5 1197.28   31.20
  -1  -4   5 1220.98   30.80
  -1  -4   5 1253.67   31.00
  -1  -4   5 1196.98   32.20
  -1  -4   5 1177.78   31.30
  -1  -4   5 1229.48   31.00
  -1  -4   5 1174.58   31.20
  -1  -4   5 1228.38   31.10
   1  -4  -5 1207.58   31.50
   1  -4  -5 1202.08   31.70
   1  -4  -5 1190.58   31.50
   1   4  -5 1197.08   31.60
   1   4  -5 1136.59   31.40
   1   4  -5 1243.38   32.40
   1   4  -5 1177.38   30.90
  -1   4   5 1159.68   31.40
   1   4  -5 1187.38   31.00
   1   4  -5 1255.17   30.80
  -1   4   5 1180.58   31.40
   0  -4  -5  284.67    8.60
   0  -4  -5  271.37    8.20
   0  -4   5  283.47    7.70
   0  -4  -5  294.47    8.20
   0  -4   5  272.27    9.40
   0  -4  -5  285.07    7.90
   0  -4   5  289.07    7.70
   0  -4   5  290.37    7.80
   0   4  -5  280.97    8.20
   0   4   5  286.27    7.80
   0   4  -5  282.67    7.70
   0   4  -5  285.57    7.90
   0   4  -5  296.97    7.50
   0   4  -5  264.97    8.30
   0   4  -5  260.77    7.70
   0   4   5  285.17    8.20
   0   4  -5  263.57    9.20
   1  -4   5    7.00    2.30
  -1  -4  -5    2.10    0.70
   1  -4   5    1.60    0.70
  -1  -4  -5    2.00    0.50
  -1  -4  -5    1.70    0.50
  -1  -4  -5    2.20    1.10
  -1   4  -5    3.00    0.90
  -1   4  -5    2.10    0.50
   1   4   5    2.10    0.50
  -1   4  -5    2.00    1.00
  -1   4  -5    0.90    0.80
   1   4   5    1.70    0.90
  -1   4  -5    2.20    0.50
  -2  -4  -5   -0.30    0.90
  -2  -4  -5   -0.40    0.90
  -2  -4  -5    0.20    0.70
  -2  -4  -5    0.50    1.00
   2  -4   5    0.70    0.80
   2  -4   5   -0.70    2.20
   2  -4   5    0.60    0.80
  -2   4  -5    0.50    0.80
  -2   4  -5   -0.20    0.50
  -2   4  -5    1.90    1.00
  -2   4  -5   -0.10    0.50
  -2   4  -5   -0.40    0.40
  -2   4  -5   -0.10    1.00
   2   4   5    0.30    0.40
  -2   4  -5    0.30    0.50
  -3  -4  -5  818.82   21.70
  -3  -4  -5  803.12   21.80
   3  -4   5  804.62   22.00
   3  -4   5  799.02   24.10
  -3  -4  -5  818.62   22.00
  -3  -4  -5  819.22   21.90
   3   4   5  801.42   20.80
  -3   4  -5  775.92   22.10
  -3   4  -5  814.32   21.30
  -3   4  -5  837.82   21.30
  -3   4  -5  818.92   21.80
  -3   4  -5  809.32   20.90
  -3   4  -5  788.42   21.70
  -3   4  -5  814.72   21.40
  -4  -4  -5  282.57    8.70
  -4  -4  -5  294.17    8.70
   4  -4   5  283.37   11.60
  -4  -4  -5  284.97    8.70
   4  -4   5  293.27    9.40
  -4  -4  -5  296.37    9.10
  -4   4  -5  287.57    8.20
  -4   4  -5  287.47    8.80
  -4   4  -5  291.47    9.30
   4   4   5  289.47    8.60
   4   4   5  275.47    9.40
  -4   4  -5  273.67    8.40
  -4   4  -5  282.17    8.70
  -4   4  -5  292.37    8.20
  -5  -4  -5   46.60    3.40
   5  -4   5   56.89    4.20
  -5  -4  -5   47.40    3.20
  -5  -4  -5   51.09    3.60
  -5  -4  -5   54.79    3.10
   5  -4   5   45.80    5.70
  -5  -4  -5   52.49    4.10
   5   4   5   46.20    2.80
  -5   4  -5   48.40    3.10
  -5   4  -5   48.00    3.30
  -5   4  -5   50.49    3.30
  -5   4  -5   48.10    3.00
   5   4   5   45.30    4.20
  -5   4  -5   47.40    3.90
  -5   4  -5   47.10    3.00
  -6  -4  -5   35.60    3.40
  -6  -4  -5   33.70    3.80
   6  -4   5   35.60    6.50
  -6  -4  -5   36.40    3.60
   6  -4   5   35.70    3.80
  -6  -4  -5   38.00    3.80
  -6  -4  -5   40.30    3.90
  -6   4  -5   38.90    4.40
   6   4   5   39.40    2.90
  -6   4  -5   31.80    3.30
  -6   4  -5   37.60    3.30
  -6   4  -5   40.20    3.30
  -6   4  -5   37.10    3.40
  -6   4  -5   37.60    3.50
   6   4   5   40.90    4.10
   7  -4   5    8.50    5.00
   7  -4   5   13.40    6.30
  -7  -4  -5   11.00    2.70
  -7  -4  -5   10.00    2.90
  -7  -4  -5   11.40    2.80
  -7  -4  -5    8.30    4.10
   7   4   5   14.90    6.80
  -7   4  -5    8.50    2.50
  -7   4  -5   14.50    2.50
  -7   4  -5    8.40    3.60
  -7   4  -5    9.80    2.60
  -7   4  -5   13.40    3.60
   7   4   5    6.70    2.00
  -8  -4  -5    5.00    3.50
  -8  -4  -5    5.00    3.40
  -8  -4  -5    1.10    3.20
  -8  -4  -5   -1.80    2.70
   8  -4   5   -1.20    3.90
  -8   4  -5   -0.70    3.40
  -8   4  -5   -2.10    3.40
   8   4   5   -2.80    4.10
  -8   4  -5    4.50    3.10
   8  -5  -5   12.20    6.90
  -8  -5   5   17.20    2.90
  -8  -5   5   24.50    3.10
   8  -5  -5   16.40    3.10
  -8  -5   5   16.60    2.80
  -8  -5   5   21.20    2.80
  -8   5   5   12.80    3.00
  -8   5   5   15.50    3.60
   8   5  -5   21.80    3.20
  -8   5   5   14.20    3.00
  -8   5   5   16.60    3.20
   8   5  -5   11.10    3.00
  -7  -5   5   20.70    2.70
   7  -5  -5   13.50    2.60
  -7  -5   5   16.40    2.50
  -7  -5   5   17.20    2.50
  -7  -5   5   16.60    2.40
   7  -5  -5   15.80    5.40
  -7   5   5   14.00    4.00
   7   5  -5   14.70    2.50
  -7   5   5   17.90    2.50
   7   5  -5   21.70    2.90
  -7   5   5   18.80    2.90
  -7   5   5   14.00    2.80
  -7   5   5   14.30    3.00
   6  -5  -5   31.50    3.70
  -6  -5   5   34.20    3.20
  -6  -5   5   36.60    3.30
   6  -5  -5   31.90    5.10
  -6  -5   5   34.10    3.10
   6  -5  -5   35.20    3.70
  -6  -5   5   29.30    3.00
  -6   5   5   30.00    2.90
   6   5  -5   34.90    3.40
   6   5  -5   34.50    3.10
  -6   5   5   32.00    3.40
  -6   5   5   35.80    3.80
   6   5  -5   32.20    3.50
  -6   5   5   32.70    3.20
  -6   5   5   31.40    3.10
  -5  -5   5    8.20    1.70
   5  -5  -5   15.80    3.90
   5  -5  -5    9.10    2.60
  -5  -5   5    8.40    1.60
  -5  -5   5    9.10    1.60
   5  -5  -5    7.90    1.80
  -5  -5   5    8.50    1.70
  -5   5   5    8.70    1.80
  -5   5   5   12.30    2.10
  -5   5   5    9.20    1.80
   5   5  -5    9.80    1.90
   5   5  -5    7.80    1.60
  -5   5   5   11.80    2.00
  -5   5   5    9.30    1.60
   5   5  -5   11.20    2.00
  -4  -5   5    7.20    1.30
   4  -5  -5    3.10    3.10
   4  -5  -5    7.10    1.50
  -4  -5   5    4.30    1.30
   4  -5  -5    5.90    1.40
  -4  -5   5    7.30    1.50
   4   5  -5    5.00    1.50
  -4   5   5    8.30    1.70
  -4   5   5    8.40    1.60
  -4   5   5    8.40    1.00
   4   5  -5    4.70    1.20
  -4   5   5    7.60    1.60
  -4   5   5    5.30    1.40
   4   5  -5    6.10    1.50
   3  -5  -5    4.80    1.60
   3  -5  -5    3.70    2.70
  -3  -5   5    2.20    1.20
  -3  -5   5    5.40    1.20
  -3  -5   5    4.00    1.10
   3  -5  -5    3.10    1.20
   3  -5  -5    3.70    1.20
   3  -5  -5    3.10    1.70
  -3   5   5    5.20    0.70
   3   5  -5    4.00    1.30
  -3   5   5    4.90    1.50
   3   5  -5    3.90    1.30
   3   5  -5    4.50    1.10
  -3   5   5    3.10    1.30
  -3   5   5    4.00    1.20
  -3   5   5    5.80    1.30
   2  -5  -5   54.59    3.50
  -2  -5   5   57.69    2.70
   2  -5  -5   63.29    2.90
   2  -5  -5   57.29    2.80
  -2  -5   5   56.79    2.70
  -2  -5   5   55.99    2.90
   2  -5  -5   59.89    4.60
   2  -5  -5   55.59    3.20
  -2  -5   5   55.19    3.60
   2   5  -5   57.89    3.20
   2   5  -5   57.79    2.90
   2   5  -5   57.89    2.20
  -2   5   5   55.69    3.00
   2   5  -5   47.90    3.50
   2   5  -5   57.49    2.90
   2   5  -5   58.89    1.90
  -2   5   5   60.19    3.00
   1  -5  -5   63.99    3.50
  -1  -5   5   58.49    2.60
  -1  -5   5   54.49    2.70
   1  -5  -5   57.89    3.10
  -1  -5   5   57.89    4.00
  -1  -5   5   57.79    2.80
   1  -5  -5   58.59    2.40
   1  -5  -5   53.49    2.70
   1   5  -5   56.79    3.00
   1   5  -5   58.19    2.00
   1   5  -5   54.29    2.70
  -1   5   5   60.09    3.00
   1   5  -5   56.59    2.90
   1   5  -5   61.19    2.40
  -1   5   5   53.89    2.70
   0  -5  -5   20.40    2.10
   0  -5  -5   24.20    1.40
   0  -5  -5   22.60    2.50
   0  -5  -5   16.70    1.80
   0  -5   5   20.30    1.90
   0  -5   5   29.20    3.50
   0  -5   5   20.70    1.90
   0  -5   5   21.00    2.00
   0  -5  -5   18.80    2.10
   0   5  -5   23.00    1.80
   0   5  -5   26.00    2.20
   0   5   5   20.80    2.10
   0   5  -5   19.20    2.20
   0   5  -5   20.20    1.40
  -1  -5  -5   12.40    1.10
  -1  -5  -5    7.70    1.50
  -1  -5  -5    9.20    1.60
  -1  -5  -5    7.80    1.30
   1  -5   5    7.30    2.90
  -1  -5  -5   10.50    1.90
  -1   5  -5    8.70    1.20
  -1   5  -5    9.10    1.40
   1   5   5    8.10    0.90
  -1   5  -5    7.10    1.30
  -1   5  -5    8.00    1.50
   1   5   5    7.20    1.40
  -2  -5  -5   18.40    1.90
  -2  -5  -5   21.50    2.60
  -2  -5  -5   19.30    2.00
  -2  -5  -5   17.10    2.10
   2  -5   5   20.80    3.70
  -2   5  -5   13.10    1.60
   2   5   5   16.90    1.20
  -2   5  -5   21.40    1.40
  -2   5  -5   20.00    2.10
  -2   5  -5   18.70    1.80
   3  -5   5    1.30    3.20
  -3  -5  -5   -0.50    1.60
  -3  -5  -5   -0.50    1.40
  -3  -5  -5   -0.40    1.30
  -3  -5  -5   -1.20    1.40
  -3   5  -5   -1.00    1.30
  -3   5  -5    1.10    1.60
  -3   5  -5    0.70    0.60
  -3   5  -5    0.80    1.20
  -3   5  -5    0.00    0.90
  -3   5  -5   -0.30    0.80
   3   5   5    0.00    0.60
  -4  -5  -5  168.58    6.50
   4  -5   5  168.58    9.40
  -4  -5  -5  164.18    6.20
  -4  -5  -5  170.68    6.20
  -4  -5  -5  166.28    6.00
  -4   5  -5  160.58    6.00
  -4   5  -5  164.28    6.60
   4   5   5  161.78    5.90
  -4   5  -5  166.18    5.40
  -4   5  -5  171.68    5.80
  -4   5  -5  168.28    6.10
  -4   5  -5  163.38    5.30
   4   5   5  162.78    6.90
  -5  -5  -5   14.30    2.00
  -5  -5  -5   15.00    2.60
  -5  -5  -5   11.30    2.20
   5  -5   5   14.20    2.80
  -5  -5  -5   17.50    2.60
   5  -5   5   10.90    4.90
  -5   5  -5   15.30    2.10
  -5   5  -5   13.30    2.00
   5   5   5   14.20    2.00
  -5   5  -5   11.90    2.60
   5   5   5   17.40    3.10
  -5   5  -5   13.40    2.10
  -5   5  -5   12.00    2.10
  -5   5  -5   14.80    2.30
   6  -5   5   20.00    3.60
  -6  -5  -5   21.20    3.00
  -6  -5  -5   12.20    4.30
  -6  -5  -5   21.10    3.20
   6  -5   5   32.70    6.40
  -6  -5  -5   14.40    2.70
  -6  -5  -5   17.30    3.30
  -6   5  -5   21.50    2.70
   6   5   5   19.80    2.40
   6   5   5   23.90    3.80
  -6   5  -5   18.70    2.80
  -6   5  -5   18.90    3.40
  -7  -5  -5   -1.90    3.10
  -7  -5  -5    3.00    3.30
  -7  -5  -5    3.20    3.00
  -7  -5  -5    0.70    2.50
   7   5   5    3.00    3.90
  -7   5  -5   -0.70    3.20
  -7   5  -5   -1.40    2.70
  -7   5  -5    4.80    3.10
   7   5   5   -0.70    2.50
  -7  -6   5   31.90    3.40
  -7  -6   5   29.60    3.30
  -7  -6   5   39.10    4.00
  -7  -6   5   40.30    3.60
   7  -6  -5   29.10    3.50
   7   6  -5   34.40    3.60
  -7   6   5   36.20    3.70
  -7   6   5   38.70    4.10
  -7   6   5   35.80    3.80
   7   6  -5   31.00    3.60
   6  -6  -5    3.20    2.20
  -6  -6   5    7.30    2.30
  -6  -6   5    3.40    2.90
   6  -6  -5    4.20    5.10
  -6  -6   5    5.90    3.20
  -6   6   5    3.60    2.30
  -6   6   5   -0.60    2.80
   6   6  -5    5.20    2.60
   6   6  -5    5.30    2.20
  -6   6   5    4.80    2.40
  -6   6   5    2.40    2.30
   5  -6  -5  111.29    8.40
  -5  -6   5  137.19    5.50
  -5  -6   5  132.99    5.10
   5  -6  -5  128.39    5.60
  -5  -6   5  130.49    5.40
  -5  -6   5  126.49    5.10
   5  -6  -5  122.79    6.60
  -5   6   5  122.39    5.60
  -5   6   5  127.59    5.80
   5   6  -5  128.79    5.70
  -5   6   5  129.29    6.10
  -5   6   5  129.19    5.60
   5   6  -5  127.39    5.30
   5   6  -5  120.59    5.60
  -4  -6   5   84.99    4.20
  -4  -6   5   77.69    3.80
   4  -6  -5   74.99    5.10
   4  -6  -5   85.79    4.20
  -4  -6   5   79.79    4.10
   4  -6  -5   77.79    4.80
   4  -6  -5   83.89    7.10
   4  -6  -5   78.29    5.20
  -4   6   5   81.39    4.30
  -4   6   5   87.69    4.10
  -4   6   5   77.29    4.40
   4   6  -5   75.59    4.30
   4   6  -5   76.49    4.30
   4   6  -5   79.89    3.80
  -4   6   5   79.29    4.60
   3  -6  -5  159.58    6.40
  -3  -6   5  151.48    5.70
  -3  -6   5  147.89    5.70
   3  -6  -5  150.58    5.50
   3  -6  -5  145.49    6.30
  -3  -6   5  157.78    5.50
   3  -6  -5  149.39    8.20
   3  -6  -5  160.58    6.80
  -3   6   5  159.38    6.00
   3   6  -5  154.78    5.20
  -3   6   5  152.78    6.00
  -3   6   5  154.48    5.90
   3   6  -5  154.68    5.80
   3   6  -5  149.19    5.80
  -2  -6   5   34.70    3.00
   2  -6  -5   32.90    3.20
   2  -6  -5   30.50    3.50
   2  -6  -5   33.30    3.30
  -2  -6   5   27.90    2.60
  -2  -6   5   28.80    2.50
   2  -6  -5   35.80    2.60
  -2  -6   5   32.30    3.90
   2  -6  -5   32.20    4.60
   2   6  -5   35.50    2.90
   2   6  -5   32.70    2.80
  -2   6   5   31.90    2.80
   2   6  -5   34.10    1.70
  -2   6   5   32.00    2.90
  -1  -6   5   43.90    2.90
   1  -6  -5   48.40    3.40
   1  -6  -5   45.40    2.30
   1  -6  -5   43.40    3.60
  -1  -6   5   47.90    2.80
   1  -6  -5   44.10    3.80
  -1  -6   5   37.20    3.00
  -1  -6   5   39.20    4.40
   1   6  -5   41.00    3.20
  -1   6   5   39.80    3.10
   1   6  -5   41.60    2.80
   1   6  -5   46.50    3.00
  -1   6   5   48.00    2.90
   1   6  -5   41.90    2.60
   0  -6   5   14.40    1.80
   0  -6  -5   15.50    2.20
   0  -6   5   14.70    2.00
   0  -6  -5   13.50    2.20
   0  -6   5   15.90    2.00
   0  -6  -5   20.40    2.70
   0  -6  -5   17.10    1.40
   0  -6   5   12.00    3.10
   0  -6  -5   16.90    2.30
   0   6  -5   14.60    1.70
   0   6  -5   15.80    2.10
   0   6  -5   15.20    2.00
   0   6   5   13.70    2.00
   0   6  -5   14.60    1.60
   0   6   5   15.90    1.70
  -1  -6  -5  147.09    5.80
   1  -6   5  142.19    7.70
   1  -6   5  137.99    5.60
  -1  -6  -5  143.49    6.10
  -1  -6  -5  144.59    6.00
  -1  -6  -5  147.19    5.70
   1  -6   5  145.09    5.40
   1  -6   5  139.19    5.50
   1   6   5  141.49    5.70
   1   6   5  143.99    4.90
  -1   6  -5  145.19    5.00
  -1   6  -5  147.59    5.70
  -1   6  -5  149.59    5.60
  -1   6  -5  142.29    5.00
  -2  -6  -5   20.70    2.50
  -2  -6  -5   18.50    2.40
  -2  -6  -5   14.60    2.40
  -2  -6  -5   15.50    2.10
   2  -6   5   18.10    4.50
  -2   6  -5   14.50    2.10
  -2   6  -5   15.70    1.80
   2   6   5   16.00    1.60
  -2   6  -5   14.60    2.10
  -2   6  -5   17.20    1.70
  -3  -6  -5   11.20    2.30
  -3  -6  -5    7.00    2.00
   3  -6   5    7.60    4.40
  -3  -6  -5   10.60    2.50
  -3  -6  -5    8.80    2.00
  -3   6  -5    8.60    1.70
   3   6   5    9.70    2.00
   3   6   5   11.70    1.80
  -3   6  -5   11.10    2.30
  -3   6  -5    9.20    1.40
  -3   6  -5    7.50    1.90
  -4  -6  -5   55.39    4.60
   4  -6   5   58.69    7.20
  -4  -6  -5   55.39    4.40
  -4  -6  -5   47.10    4.10
  -4  -6  -5   50.29    3.90
   4   6   5   54.09    3.80
  -4   6  -5   55.09    3.70
  -4   6  -5   49.99    4.60
   4   6   5   60.39    5.20
  -4   6  -5   54.49    4.10
  -5  -6  -5   20.70    3.30
  -5  -6  -5   16.80    2.80
   5  -6   5   28.70    6.30
  -5  -6  -5   22.10    3.40
  -5   6  -5   20.80    3.10
  -5   6  -5   23.60    3.30
   5   6   5   19.40    2.70
   5   6   5   13.90    3.50
  -5   6  -5   20.50    2.80
  -6  -6  -5   10.60    3.00
  -6  -6  -5    9.50    3.30
  -6  -6  -5   11.40    3.70
  -6  -6  -5    7.60    3.00
   6   6   5   12.10    4.10
  -6   6  -5    5.90    3.10
  -6   6  -5    6.90    3.00
  -6   6  -5    8.10    3.10
   6   6   5    9.20    2.60
  -6  -7   5    2.10    2.70
  -6  -7   5    6.40    2.90
  -6  -7   5    7.70    2.50
   6  -7  -5    4.20    2.60
  -6  -7   5    3.60    2.70
   6  -7  -5   -2.90    4.50
   6  -7  -5    0.70    4.10
  -6   7   5   -0.90    3.00
  -6   7   5    0.80    3.10
   6   7  -5    5.20    2.80
   6   7  -5    3.70    3.10
   6   7  -5    0.20    2.90
  -6   7   5   -3.50    3.20
  -6   7   5   -1.10    2.80
   5  -7  -5   -3.30    2.10
   5  -7  -5    2.80    3.50
  -5  -7   5   -4.10    2.10
  -5  -7   5    2.00    2.40
  -5  -7   5   -4.20    2.10
  -5  -7   5   -2.60    2.00
   5  -7  -5    3.40    3.60
  -5   7   5   -1.00    2.70
  -5   7   5   -0.80    2.50
   5   7  -5    2.00    2.40
   5   7  -5    0.20    2.50
   5   7  -5   -3.70    3.50
  -4  -7   5  115.19    5.20
   4  -7  -5  120.99    7.00
   4  -7  -5  114.89    6.40
  -4  -7   5  113.59    5.90
   4  -7  -5  103.89    6.90
   4  -7  -5  122.89    9.20
  -4  -7   5  129.39    5.80
   4  -7  -5  116.59    5.50
   4   7  -5  115.09    5.80
   4   7  -5  118.79    6.50
   4   7  -5  118.29    5.00
  -4   7   5   95.09    8.40
  -4   7   5  119.39    5.90
  -3  -7   5    5.90    2.00
  -3  -7   5    4.50    1.80
   3  -7  -5    2.70    2.90
   3  -7  -5    0.60    1.70
   3  -7  -5    7.90    4.10
  -3  -7   5    0.80    2.00
   3  -7  -5    1.00    2.80
   3  -7  -5    0.90    2.50
   3   7  -5    4.70    2.10
  -3   7   5    1.10    1.90
  -3   7   5    2.30    2.10
   3   7  -5    1.30    1.80
  -2  -7   5   11.10    2.20
  -2  -7   5   11.40    2.30
  -2  -7   5   12.10    2.10
   2  -7  -5    8.10    2.40
   2  -7  -5   12.40    2.90
  -2  -7   5   10.50    3.70
   2  -7  -5    6.20    1.40
   2  -7  -5   16.10    3.10
   2   7  -5   15.10    2.40
  -2   7   5    9.70    2.20
   2   7  -5    8.90    2.10
  -2   7   5   12.70    2.30
   1  -7  -5    5.90    2.70
   1  -7  -5    7.50    2.70
  -1  -7   5    7.80    2.30
   1  -7  -5    7.70    2.40
  -1  -7   5   10.60    7.20
  -1  -7   5    5.10    1.90
  -1  -7   5    6.40    2.00
   1   7  -5    6.10    2.10
   1   7  -5    5.60    1.90
   1   7  -5    7.40    2.00
  -1   7   5    8.80    2.30
  -1   7   5    6.10    1.90
   0  -7  -5  115.89    5.40
   0  -7   5  112.29    5.20
   0  -7  -5  110.89    6.00
   0  -7   5  104.69    7.60
   0  -7  -5  110.39    6.00
   0  -7   5  105.99    5.40
   0  -7  -5  111.89    5.90
   0  -7   5  107.49    5.00
   0   7   5  125.09    5.50
   0   7  -5  114.29    5.40
   0   7  -5  107.39    4.90
   0   7  -5  121.89    5.40
   0   7  -5  112.69    4.80
   0   7   5  114.29    4.80
   1  -7   5    1.30    2.00
   1  -7   5    7.20    4.30
   1  -7   5    5.20    2.00
   1  -7   5    7.80    2.30
  -1  -7  -5    2.20    2.30
  -1  -7  -5    5.90    2.50
  -1  -7  -5    8.10    2.40
  -1  -7  -5    7.40    2.80
   1   7   5    5.80    1.70
  -1   7  -5    7.20    2.30
  -1   7  -5    5.00    1.80
   1   7   5    8.20    2.40
  -1   7  -5    3.70    2.00
  -1   7  -5    4.60    1.70
  -2  -7  -5   49.80    4.70
  -2  -7  -5   50.39    4.90
   2  -7   5   55.09    6.50
  -2  -7  -5   52.19    4.70
  -2  -7  -5   47.70    4.10
   2  -7   5   56.89    4.30
   2  -7   5   58.69    4.40
   2  -7   5   52.89    4.00
  -2   7  -5   54.29    3.60
  -2   7  -5   46.10    4.10
   2   7   5   53.49    3.00
  -2   7  -5   53.59    4.50
   2   7   5   43.50    4.10
  -2   7  -5   52.39    3.70
   3  -7   5    8.60    4.80
  -3  -7  -5    1.90    2.40
   3  -7   5    0.50    2.50
  -3  -7  -5    1.50    2.90
  -3  -7  -5    0.00    2.40
  -3  -7  -5   -1.40    2.80
   3   7   5    0.90    2.20
  -3   7  -5    3.20    2.40
  -3   7  -5   -2.50    2.10
  -3   7  -5    0.30    2.10
  -4  -7  -5    2.80    2.80
  -4  -7  -5    4.20    3.10
  -4  -7  -5   -3.00    2.70
  -4  -7  -5    3.60    2.60
  -4   7  -5   -0.70    2.70
   4   7   5    3.40    2.20
   4   7   5   -5.60    4.00
  -4   7  -5   -1.90    2.40
  -4   7  -5    2.70    2.70
  -5  -7  -5    1.30    3.40
  -5  -7  -5    2.10    3.00
  -5   7  -5    4.50    3.40
  -5   7  -5   -0.30    3.00
   5   7   5    2.30    4.30
  -5   7  -5    0.30    3.20
   5   7   5    1.70    2.60
   4  -8  -5    5.70    3.70
  -4  -8   5    6.20    3.00
   4  -8  -5   12.70    4.30
  -4  -8   5    5.50    2.60
  -4  -8   5   12.10    2.90
   4   8  -5   16.40    3.40
  -4   8   5    9.80    3.30
   4   8  -5   13.00    3.10
  -4   8   5    9.50    3.40
  -3  -8   5   42.00    3.80
  -3  -8   5   41.20    4.00
   3  -8  -5   35.70    4.00
  -3  -8   5   44.10    4.50
   3  -8  -5   35.10    4.60
   3   8  -5   31.10    3.50
   3   8  -5   33.70    3.80
  -3   8   5   45.40    4.10
  -3   8   5   32.60    3.60
   2  -8  -5   -2.80    3.70
   2  -8  -5    4.40    3.50
  -2  -8   5    1.40    2.70
   2  -8  -5    0.70    2.90
  -2  -8   5    3.70    2.30
  -2  -8   5   -0.30    2.40
   2   8  -5    1.00    2.50
  -2   8   5   -2.90    2.60
   2   8  -5    1.90    2.40
  -1  -8   5   17.50    5.20
  -1  -8   5   10.30    2.70
   1  -8  -5   12.10    3.90
  -1  -8   5   12.90    3.10
   1  -8  -5   11.40    3.30
   1  -8  -5   15.90    3.80
   1  -8  -5   15.80    3.40
  -1  -8   5   17.40    2.70
  -1   8   5   14.60    3.30
   1   8  -5   18.60    3.20
  -1   8   5   17.90    2.80
   0  -8  -5   -1.80    2.90
   0  -8  -5   -1.90    2.80
   0  -8   5    0.40    2.20
   0  -8   5   -1.20    2.70
   0  -8  -5   -2.80    3.30
   0  -8  -5   -4.10    3.40
   0  -8   5   -2.10    2.30
   0  -8   5   -4.30    5.20
   0   8  -5    0.30    2.90
   0   8  -5   -0.60    2.40
   0   8   5    5.20    2.40
   0   8  -5    0.70    2.60
   0   8  -5   -1.70    2.40
   0   8   5   -0.80    2.60
   1  -8   5   55.19    5.10
   1  -8   5   52.39    5.00
  -1  -8  -5   47.00    4.50
   1  -8   5   48.30    4.60
  -1  -8  -5   56.39    5.90
  -1  -8  -5   50.69    5.80
  -1  -8  -5   39.60    4.10
   1  -8   5   58.59    7.70
   1   8   5   46.20    4.70
   1   8   5   50.09    3.90
  -1   8  -5   48.00    4.90
  -1   8  -5   47.90    4.90
  -1   8  -5   50.49    4.70
  -2  -8  -5    9.80    3.50
  -2  -8  -5    4.80    3.50
   2  -8   5   10.90    3.30
   2  -8   5   10.20    2.90
   2  -8   5    7.60    2.80
  -2  -8  -5    7.00    3.10
  -2  -8  -5    8.00    3.60
  -2   8  -5   15.30    3.20
  -2   8  -5   13.80    3.10
   2   8   5    5.70    2.60
  -2   8  -5   10.30    3.10
  -3  -8  -5    7.30    3.60
   3  -8   5    3.40    2.90
  -3  -8  -5    8.90    3.60
  -3  -8  -5    3.40    3.00
   3  -8   5   10.30    3.30
   3  -8   5    3.00    3.30
   3   8   5   -0.40    2.60
  -3   8  -5    7.50    3.10
  -3   8  -5    7.50    3.30
  -3   8  -5    4.60    3.00
 -10   0   6    0.40    2.40
 -10   0   6    3.00    2.90
 -10   0   6    3.60    2.30
 -10   0   6    6.50    2.70
  10   0  -6   -0.90    2.80
  10   0  -6    3.20    3.10
   9   0  -6    0.40    2.30
  -9   0   6   -0.60    2.00
  -9   0   6    2.40    2.00
   9   0  -6   -0.80    2.10
  -8   0   6  260.47    8.40
  -8   0   6  257.67    8.30
   8   0  -6  261.87    9.00
  -8   0   6  265.47    8.40
  -8   0   6  254.37    8.30
   8   0  -6  255.47    8.70
   8   0  -6  268.07    8.70
   8   0  -6  257.47    8.70
  -7   0   6   -0.80    1.00
  -7   0   6    0.30    1.10
   7   0  -6    1.40    1.30
   7   0  -6   -0.90    1.50
   7   0  -6   -1.00    1.20
  -7   0   6    0.40    1.20
   7   0  -6   -0.90    1.20
  -7   0   6    2.00    1.20
   6   0  -6   94.69    3.80
  -6   0   6   83.39    3.20
  -6   0   6   87.49    3.40
  -6   0   6   78.99    3.30
   6   0  -6   86.09    3.70
   6   0  -6   86.49    3.70
  -6   0   6   89.39    3.30
   6   0  -6   81.19    3.70
  -5   0   6   -0.10    0.70
  -5   0   6    0.30    0.60
  -5   0   6   -0.60    0.60
  -5   0   6    0.60    0.50
   5   0  -6   -0.10    0.80
   5   0  -6   -0.50    0.70
   5   0  -6   -1.30    0.90
   5   0  -6    1.00    0.40
   4   0  -6   24.60    1.50
  -4   0   6   25.40    1.20
  -4   0   6   22.70    1.20
  -4   0   6   23.90    1.20
  -4   0   6   26.30    1.00
  -4   0   6   24.90    1.20
   4   0  -6   24.00    1.40
   4   0  -6   26.40    1.60
   4   0  -6   26.50    1.20
  -4   0   6   25.90    1.50
   3   0  -6   -0.30    0.30
   3   0  -6    0.80    0.40
  -3   0   6    0.40    0.60
  -3   0   6    0.00    0.30
   3   0  -6   -0.50    0.30
   3   0  -6    0.10    0.40
   3   0  -6    0.20    0.30
  -3   0   6   -0.10    0.30
  -3   0   6    0.40    0.30
  -3   0   6    0.40    0.30
  -3   0   6    0.10    0.70
   3   0  -6    0.40    0.20
   2   0  -6 1318.57   35.40
  -2   0   6 1335.97   34.90
  -2   0   6 1441.36   35.10
   2   0  -6 1301.87   35.30
  -2   0   6 1377.56   35.20
  -2   0   6 1352.76   34.90
   2   0  -6 1411.16   34.80
   2   0  -6 1210.58   35.10
  -2   0   6 1521.75   35.20
  -2   0   6 1341.37   34.90
   2   0  -6 1417.66   34.80
   2   0  -6 1340.57   35.40
   2   0  -6 1378.36   35.00
   2   0  -6 1420.16   34.90
   2   0  -6 1355.36   35.30
  -1   0   6    0.00    0.10
   1   0  -6   -0.10    0.30
   1   0  -6    0.80    0.40
   1   0  -6   -0.30    0.30
   1   0  -6    0.30    0.30
  -1   0   6    0.20    0.40
   1   0  -6    0.40    0.20
   1   0  -6   -0.40    0.30
  -1   0   6   -0.20    0.40
   1   0  -6    0.00    0.30
  -1   0   6    0.00    0.20
  -1   0   6    0.00    0.20
  -1   0   6    0.10    0.20
  -1   0   6    0.10    0.20
   1   0  -6    0.40    0.30
   0   0  -6  148.89    3.90
   0   0  -6  147.29    4.40
   0   0  -6  144.19    3.80
   0   0  -6  142.89    3.80
   0   0  -6  137.39    4.40
   0   0  -6  143.49    4.30
   0   0  -6  149.39    3.80
   0   0  -6  142.69    4.00
   0   0   6  135.09    4.10
   0   0   6  144.99    3.90
   0   0   6  149.88    3.90
   0   0  -6  142.29    4.30
   0   0   6  139.89    4.00
   0   0  -6  136.69    4.10
   0   0  -6  148.09    3.80
   0   0   6  146.09    4.00
   1   0   6   -1.00    0.30
   1   0   6   -0.40    0.40
  -1   0  -6   -0.20    0.30
  -1   0  -6    0.20    0.20
   1   0   6   -0.20    0.30
   1   0   6   -0.10    0.30
  -1   0  -6   -0.60    0.30
  -1   0  -6    0.10    0.10
  -1   0  -6    0.10    0.20
   1   0   6   -0.30    0.40
  -1   0  -6   -0.30    0.40
   2   0   6 3841.22   94.19
  -2   0  -6 3589.44   94.49
   2   0   6 3662.03   94.29
  -2   0  -6 3702.63   94.69
  -3   0  -6    0.20    0.50
  -3   0  -6   -0.30    0.50
  -3   0  -6    0.30    0.40
  -3   0  -6    0.20    0.40
  -3   0  -6   -0.20    0.60
   3   0   6    0.60    0.40
   3   0   6    1.00    0.60
  -3   0  -6   -0.60    0.20
   4   0   6  176.78    7.60
  -4   0  -6  197.48    5.10
  -4   0  -6  183.68    6.70
  -4   0  -6  191.78    5.60
  -4   0  -6  192.08    5.80
  -4   0  -6  180.88    6.20
   4   0   6  187.78    6.60
  -4   0  -6  186.78    5.50
  -4   0  -6  181.18    6.10
  -4   0  -6  189.18    5.50
  -5   0  -6    0.30    0.80
   5   0   6   -3.90    2.40
  -5   0  -6    0.30    0.90
  -5   0  -6    0.40    0.70
  -5   0  -6    1.40    1.00
   5   0   6   -0.60    1.60
  -5   0  -6   -0.60    0.40
  -5   0  -6    0.40    1.30
  -5   0  -6   -0.30    1.00
  -5   0  -6    0.50    1.40
  -6   0  -6   87.49    3.70
  -6   0  -6   84.89    4.40
  -6   0  -6   76.09    3.60
  -6   0  -6   83.29    3.80
   6   0   6   82.19    5.10
   6   0   6   84.39    7.00
  -6   0  -6   84.69    4.60
   7   0   6    4.40    5.10
  -7   0  -6    2.40    1.80
  -7   0  -6    0.20    1.70
   7   0   6    1.00    2.70
  -7   0  -6   -1.70    2.10
  -7   0  -6   -0.90    1.90
  -7   0  -6   -1.30    1.80
  -8   0  -6    9.00    3.00
  -8   0  -6   10.70    3.20
  -8   0  -6    9.00    2.90
   8   0   6   11.90    6.70
  -8   0  -6   16.90    4.90
  -8   0  -6   11.50    2.90
   8   0   6    9.50    3.90
  -9   0  -6    5.10    3.30
  -9   0  -6    0.00    2.80
   9   0   6   -1.30    2.70
  -9   0  -6    5.20    3.50
  -9   0  -6   -0.20    3.50
  -9   0  -6   -2.40    3.20
   9   0   6    2.50    4.60
  10  -1  -6   26.70    3.60
 -10  -1   6   29.00    3.50
 -10  -1   6   24.70    3.20
 -10  -1   6   31.20    3.60
 -10  -1   6   23.20    3.20
  10  -1  -6   27.50    3.60
 -10   1   6   24.90    3.30
  10   1  -6   21.60    3.50
 -10   1   6   26.10    3.30
  10   1  -6   22.70    3.50
 -10   1   6   24.80    3.80
 -10   1   6   26.10    3.30
  -9  -1   6    3.20    2.10
   9  -1  -6   -0.70    2.40
  -9  -1   6    2.40    3.50
  -9  -1   6    2.10    2.10
   9  -1  -6    1.60    2.30
  -9   1   6   -0.80    3.30
   9   1  -6    0.30    3.00
  -9   1   6    6.20    3.00
  -9   1   6    4.50    2.40
   9   1  -6    1.10    2.30
   9   1  -6    0.20    2.00
  -8  -1   6   31.40    2.90
   8  -1  -6   29.40    3.50
  -8  -1   6   37.20    3.00
   8  -1  -6   27.60    2.70
  -8  -1   6   31.30    3.10
  -8  -1   6   32.30    3.00
   8   1  -6   35.40    3.50
   8   1  -6   34.70    3.50
  -8   1   6   33.90    3.20
   8   1  -6   32.40    3.10
   8   1  -6   29.70    3.30
  -8   1   6   31.50    3.00
  -8   1   6   33.20    2.90
  -8   1   6   36.00    3.20
  -7  -1   6   42.90    2.60
   7  -1  -6   44.50    3.10
   7  -1  -6   48.70    3.10
  -7  -1   6   52.59    2.90
  -7  -1   6   47.50    2.70
   7  -1  -6   37.40    3.20
  -7  -1   6   47.30    2.70
  -7  -1   6   47.40    2.10
   7   1  -6   47.60    3.20
   7   1  -6   46.00    3.10
  -7   1   6   44.70    2.80
   7   1  -6   50.69    3.10
  -7   1   6   46.00    2.90
  -7   1   6   46.00    2.90
  -7   1   6   49.99    2.80
   7   1  -6   44.50    3.20
   6  -1  -6    4.80    1.20
   6  -1  -6    2.00    1.10
  -6  -1   6    4.90    1.00
  -6  -1   6    3.80    1.10
   6  -1  -6    6.00    1.60
  -6  -1   6    4.70    1.10
   6  -1  -6    4.90    0.70
  -6  -1   6    3.10    1.00
  -6   1   6    5.00    1.10
  -6   1   6    4.00    1.10
  -6   1   6    4.60    1.20
   6   1  -6    4.40    1.10
   6   1  -6    4.20    1.30
  -6   1   6    6.50    1.70
  -6   1   6    3.90    1.00
   6   1  -6    2.90    1.30
   6   1  -6    1.40    1.00
  -5  -1   6   17.90    1.40
  -5  -1   6   18.80    1.40
  -5  -1   6   17.50    1.40
   5  -1  -6   15.50    1.60
   5  -1  -6   16.70    1.80
  -5  -1   6   18.20    1.20
   5  -1  -6   18.70    1.90
   5  -1  -6   19.40    1.20
  -5   1   6   18.30    2.40
   5   1  -6   19.30    1.80
   5   1  -6   18.00    1.30
  -5   1   6   17.80    1.50
  -5   1   6   18.00    1.50
  -5   1   6   17.50    1.50
  -5   1   6   16.60    1.40
   5   1  -6   17.50    1.80
   4  -1  -6   18.40    1.30
  -4  -1   6   17.60    1.00
  -4  -1   6   18.70    1.00
  -4  -1   6   17.40    1.00
   4  -1  -6   18.60    1.20
  -4  -1   6   16.50    1.30
   4   1  -6   13.90    1.40
   4   1  -6   22.60    2.40
  -4   1   6   20.30    1.80
   4   1  -6   17.10    1.20
  -4   1   6   17.00    1.10
  -4   1   6   17.70    1.10
  -4   1   6   16.40    1.10
   4   1  -6   21.40    0.80
  -3  -1   6  919.11   24.20
  -3  -1   6  902.81   24.20
   3  -1  -6  922.51   24.60
   3  -1  -6  974.10   24.30
  -3  -1   6  936.71   24.20
  -3  -1   6 1002.30   24.30
  -3  -1   6  931.71   24.10
   3  -1  -6  929.41   24.70
   3  -1  -6  925.01   24.60
  -3  -1   6  981.20   24.30
  -3   1   6  985.20   25.00
   3   1  -6  939.41   24.50
   3   1  -6  971.60   24.70
  -3   1   6  927.91   24.30
   3   1  -6  920.81   24.70
   3   1  -6  939.71   24.30
  -3   1   6  914.31   24.30
  -3   1   6  901.61   24.30
  -3   1   6  911.91   24.30
   3   1  -6  941.61   24.60
   2  -1  -6  188.38    5.40
  -2  -1   6  202.98    5.20
   2  -1  -6  202.78    5.40
  -2  -1   6  205.08    5.20
   2  -1  -6  191.58    5.80
  -2  -1   6  195.98    5.20
   2  -1  -6  208.48    5.40
  -2  -1   6  200.78    5.20
  -2  -1   6  210.68    5.30
   2  -1  -6  183.48    5.80
  -2   1   6  200.28    5.50
   2   1  -6  200.78    5.70
   2   1  -6  184.18    5.70
  -2   1   6  197.38    5.40
   2   1  -6  199.38    5.50
  -2   1   6  206.78    5.40
   2   1  -6  201.78    5.70
   2   1  -6  192.28    5.70
  -2   1   6  194.58    5.40
   2   1  -6  199.38    5.60
   2   1  -6  195.38    5.70
  -2   1   6  210.08    6.20
  -2   1   6  192.68    5.50
   1  -1  -6  236.18    6.00
   1  -1  -6  213.38    6.30
   1  -1  -6  225.08    6.10
   1  -1  -6  216.38    6.40
   1  -1  -6  216.48    6.40
   1  -1  -6  217.68    6.20
   1  -1  -6  236.78    5.90
   1  -1  -6  229.88    6.00
   1   1  -6  229.88    6.30
  -1   1   6  235.48    5.90
   1   1  -6  218.78    6.30
  -1   1   6  220.88    6.00
   1   1  -6  219.68    6.30
   1   1  -6  210.88    6.20
  -1   1   6  222.48    6.10
  -1   1   6  223.98    6.00
  -1   1   6  229.68    6.10
  -1   1   6  224.78    6.80
   1   1  -6  220.78    6.20
  -1   1   6  220.08    6.10
   1   1  -6  213.68    6.30
  -1   1   6  234.28    6.20
   1   1  -6  218.68    6.30
   0  -1  -6 2478.65   60.79
   0  -1  -6 2504.65   60.89
   0  -1  -6 2425.16   61.19
   0  -1  -6 2308.97   61.29
   0  -1  -6 2405.86   60.89
   0  -1  -6 2347.17   61.19
   0   1  -6 2331.77   61.09
   0   1  -6 2216.88   61.09
   0   1   6 2544.35   60.99
   0   1   6 2506.85   60.79
   0   1  -6 2254.47   61.09
   0   1  -6 2317.47   61.09
   0   1  -6 2316.37   61.19
   0   1   6 2459.55   60.99
  -1  -1  -6 2583.94   62.69
  -1  -1  -6 2466.85   63.19
  -1  -1  -6 2535.85   63.29
   1  -1   6 2475.35   62.69
   1  -1   6 2507.05   62.89
   1  -1   6 2456.25   62.69
  -1  -1  -6 2446.86   62.89
  -1  -1  -6 2250.87   63.19
   1  -1   6 2457.65   63.09
  -1   1  -6 2430.16   63.29
   1   1   6 2533.25   62.99
   1   1   6 2571.14   63.09
  -1   1  -6 2232.48   63.19
   1   1   6 2630.34   62.99
  -1   1  -6 2371.36   63.19
  -2  -1  -6  375.16   10.00
   2  -1   6  348.67   11.40
  -2  -1  -6  352.16   10.30
   2  -1   6  386.26    9.80
   2  -1   6  360.86   10.40
  -2  -1  -6  369.66    9.90
  -2  -1  -6  323.17    9.80
  -2  -1  -6  365.56   10.10
   2  -1   6  378.56    9.80
   2  -1   6  374.36    9.50
   2  -1   6  378.26    9.90
  -2  -1  -6  366.36   10.30
  -2   1  -6  375.56    9.70
  -2   1  -6  360.86    9.80
  -2   1  -6  375.96   10.30
  -2   1  -6  382.56    9.60
  -2   1  -6  356.56   10.30
  -2   1  -6  371.56    9.80
  -2   1  -6  373.26    9.70
   2   1   6  385.06   10.00
  -2   1  -6  360.16   10.30
   3  -1   6 1131.69   27.10
   3  -1   6  987.80   28.20
  -3  -1  -6 1044.00   27.20
  -3  -1  -6 1060.99   27.00
   3  -1   6 1001.10   29.10
  -3  -1  -6 1041.80   27.10
  -3  -1  -6 1066.19   27.40
  -3  -1  -6 1001.00   27.40
  -3  -1  -6 1035.40   27.20
  -3  -1  -6 1043.00   27.70
  -3   1  -6 1061.09   27.00
  -3   1  -6 1015.30   26.90
  -3   1  -6 1078.19   26.90
  -3   1  -6 1006.90   27.40
   3   1   6 1053.19   27.30
   3   1   6 1071.29   27.80
  -3   1  -6 1061.29   27.00
  -3   1  -6 1100.19   26.90
  -3   1  -6  907.31   28.80
  -4  -1  -6   78.09    3.50
  -4  -1  -6   88.19    3.00
  -4  -1  -6   87.09    3.60
   4  -1   6   83.69    5.40
  -4  -1  -6   87.09    3.10
  -4  -1  -6   82.59    3.00
   4  -1   6   90.49    4.10
  -4  -1  -6   84.99    3.70
  -4  -1  -6   86.89    3.30
  -4   1  -6   88.69    3.00
  -4   1  -6   79.49    3.60
  -4   1  -6   89.89    3.50
  -4   1  -6   84.79    2.70
  -4   1  -6   88.69    3.20
   4   1   6   86.29    4.00
  -4   1  -6   86.49    2.90
   4   1   6   84.69    2.70
   5  -1   6  401.86   14.00
   5  -1   6  381.56   12.20
  -5  -1  -6  396.46   11.20
  -5  -1  -6  409.46   11.10
  -5  -1  -6  389.66   11.20
  -5  -1  -6  385.06   11.30
  -5  -1  -6  401.56   11.90
  -5  -1  -6  406.76   11.80
  -5  -1  -6  390.56   11.40
  -5   1  -6  382.86   11.60
  -5   1  -6  405.36   11.10
  -5   1  -6  393.36   11.20
   5   1   6  392.56   12.30
  -5   1  -6  391.46   10.90
  -5   1  -6  393.66   11.00
   5   1   6  403.06   10.50
  -5   1  -6  388.46   11.90
  -5   1  -6  405.86   10.70
   6  -1   6   82.69    9.60
  -6  -1  -6   70.69    4.30
  -6  -1  -6   68.39    3.50
   6  -1   6   70.79    4.80
  -6  -1  -6   68.29    3.20
  -6  -1  -6   69.89    3.70
  -6  -1  -6   70.39    4.10
  -6  -1  -6   69.09    3.40
  -6  -1  -6   68.99    3.10
  -6   1  -6   67.09    4.40
  -6   1  -6   65.99    3.90
  -6   1  -6   65.39    2.50
  -6   1  -6   66.79    3.30
  -6   1  -6   61.09    3.40
  -6   1  -6   64.79    3.40
   6   1   6   58.29    4.80
   6   1   6   74.79    6.60
   7  -1   6  162.78   10.40
  -7  -1  -6  162.18    6.20
  -7  -1  -6  171.58    7.30
  -7  -1  -6  173.58    6.50
  -7  -1  -6  176.88    6.50
  -7  -1  -6  166.08    7.00
   7  -1   6  169.98    8.10
  -7   1  -6  172.68    6.80
  -7   1  -6  181.38    6.50
   7   1   6  169.78    8.00
  -7   1  -6  168.38    7.50
   7   1   6  166.18   10.40
  -7   1  -6  174.58    6.30
  -7   1  -6  169.68    6.30
   8  -1   6   34.50    5.00
  -8  -1  -6   29.80    3.40
   8  -1   6   26.60    3.00
  -8  -1  -6   31.20    3.40
  -8  -1  -6   29.60    3.30
  -8  -1  -6   20.00    5.40
  -8  -1  -6   25.70    3.60
   8  -1   6   45.50    8.10
   8   1   6   17.70    4.30
  -8   1  -6   31.50    3.50
  -8   1  -6   27.00    3.40
  -8   1  -6   23.90    3.80
   8   1   6   44.30    7.80
  -8   1  -6   23.00    3.80
  -8   1  -6   25.90    3.30
   9  -2  -6   -3.00    2.20
  -9  -2   6    4.30    2.10
  -9  -2   6    2.10    2.20
   9  -2  -6   -0.70    2.30
  -9  -2   6   -0.50    2.60
  -9  -2   6    0.50    2.00
   9   2  -6    1.70    2.50
  -9   2   6   -1.90    2.50
   9   2  -6   -1.70    2.30
  -9   2   6    1.90    2.20
   9   2  -6    2.00    2.40
  -9   2   6   -0.60    2.30
  -9   2   6    0.80    2.20
  -8  -2   6   52.49    3.40
  -8  -2   6   40.40    3.40
  -8  -2   6   46.80    3.30
   8  -2  -6   42.20    4.00
  -8  -2   6   50.59    3.40
   8  -2  -6   43.10    3.60
   8   2  -6   48.90    3.90
  -8   2   6   42.80    3.30
   8   2  -6   48.60    4.00
   8   2  -6   39.10    3.90
  -8   2   6   41.00    3.30
   8   2  -6   47.90    3.50
  -8   2   6   46.50    3.70
  -8   2   6   45.50    3.80
   7  -2  -6   12.80    1.40
  -7  -2   6   15.60    1.80
   7  -2  -6   14.80    2.90
   7  -2  -6   13.00    1.90
   7  -2  -6   14.20    2.00
  -7  -2   6   11.90    1.70
  -7  -2   6   13.30    1.70
  -7  -2   6   12.80    1.60
  -7   2   6   18.70    2.10
   7   2  -6   15.50    2.10
   7   2  -6   12.90    1.60
   7   2  -6   10.00    1.80
  -7   2   6   10.80    1.70
  -7   2   6   15.70    2.00
   7   2  -6   16.30    2.00
  -7   2   6   14.50    1.80
  -6  -2   6  625.14   17.30
   6  -2  -6  660.63   17.40
   6  -2  -6  657.93   17.60
  -6  -2   6  641.94   17.30
  -6  -2   6  644.74   17.40
   6  -2  -6  639.94   17.80
   6  -2  -6  636.64   18.20
  -6  -2   6  624.34   17.20
   6   2  -6  638.74   17.40
   6   2  -6  636.94   17.70
  -6   2   6  632.64   17.40
  -6   2   6  644.44   17.50
   6   2  -6  647.34   17.70
  -6   2   6  652.73   17.60
   6   2  -6  638.44   17.20
  -6   2   6  617.74   17.40
  -5  -2   6  265.97    7.70
   5  -2  -6  261.37    8.10
   5  -2  -6  276.17    8.00
  -5  -2   6  262.57    7.70
  -5  -2   6  265.27    7.60
   5  -2  -6  258.27    8.60
   5  -2  -6  273.37    7.90
  -5  -2   6  260.17    7.60
  -5   2   6  268.37    7.80
  -5   2   6  261.47    7.80
  -5   2   6  269.57    9.00
   5   2  -6  274.57    7.50
  -5   2   6  268.67    7.90
   5   2  -6  273.97    7.70
   5   2  -6  274.37    8.10
  -5   2   6  264.07    7.90
   5   2  -6  263.17    8.00
  -4  -2   6  941.51   22.20
   4  -2  -6  849.61   23.10
  -4  -2   6  837.12   22.50
  -4  -2   6  868.51   22.50
   4  -2  -6  872.81   22.90
   4  -2  -6  893.01   23.60
  -4  -2   6  833.12   22.50
   4  -2  -6  878.51   23.00
  -4  -2   6  807.02   22.50
   4   2  -6  866.41   23.00
   4   2  -6  874.71   23.10
   4   2  -6  875.11   22.90
  -4   2   6  878.51   22.70
  -4   2   6  822.12   22.70
  -4   2   6  846.82   22.80
  -4   2   6  889.11   23.80
  -4   2   6  863.91   22.70
   4   2  -6  857.51   22.70
   3  -2  -6  425.76   11.40
   3  -2  -6  401.06   11.50
  -3  -2   6  442.06   11.30
  -3  -2   6  414.76   11.20
  -3  -2   6  422.66   11.10
  -3  -2   6  423.36   11.10
  -3  -2   6  413.06   11.10
  -3  -2   6  414.16   11.20
   3  -2  -6  419.26   11.70
   3  -2  -6  418.76   11.70
  -3   2   6  427.86   11.40
  -3   2   6  422.56   11.50
  -3   2   6  432.96   11.40
   3   2  -6  424.76   11.70
   3   2  -6  417.66   11.60
  -3   2   6  422.06   11.40
   3   2  -6  423.16   11.70
  -3   2   6  431.46   12.40
   3   2  -6  439.76   11.40
  -2  -2   6  158.98    4.90
  -2  -2   6  160.28    4.40
   2  -2  -6  165.88    4.50
  -2  -2   6  163.38    4.30
   2  -2  -6  167.78    4.80
  -2  -2   6  163.08    4.30
  -2  -2   6  158.88    4.40
  -2  -2   6  161.18    4.30
   2  -2  -6  158.38    4.80
   2  -2  -6  155.28    5.00
   2  -2  -6  168.68    4.70
   2  -2  -6  156.48    4.90
   2  -2  -6  156.68    4.90
  -2   2   6  151.48    4.60
  -2   2   6  154.98    4.60
  -2   2   6  167.68    5.60
   2   2  -6  157.98    4.90
  -2   2   6  151.28    4.60
  -2   2   6  154.78    4.70
   2   2  -6  164.78    4.90
   2   2  -6  161.78    4.70
   2   2  -6  156.88    4.60
   2   2  -6  154.88    4.70
  -2   2   6  165.58    4.20
   2   2  -6  151.18    4.80
  -1  -2   6 1501.05   39.70
   1  -2  -6 1474.55   38.90
   1  -2  -6 1568.64   38.80
   1  -2  -6 1523.15   39.00
   1  -2  -6 1491.05   39.00
   1  -2  -6 1597.44   38.80
  -1  -2   6 1491.45   38.40
  -1  -2   6 1505.15   38.50
   1  -2  -6 1544.55   38.80
   1  -2  -6 1521.55   39.20
   1   2  -6 1454.85   38.80
   1   2  -6 1498.15   38.90
  -1   2   6 1462.05   38.80
   1   2  -6 1461.05   38.90
   1   2  -6 1494.95   38.90
   1   2  -6 1501.65   39.00
  -1   2   6 1598.14   39.80
  -1   2   6 1471.35   38.80
   1   2  -6 1495.65   39.00
   1   2  -6 1518.75   38.80
   0  -2  -6 1295.87   33.00
   0  -2   6 1307.87   32.40
   0  -2   6 1266.87   34.00
   0  -2  -6 1336.07   32.80
   0  -2  -6 1281.17   32.80
   0  -2  -6 1217.88   33.30
   0  -2   6 1283.27   32.50
   0  -2  -6 1291.67   33.10
   0  -2   6 1268.77   32.50
   0  -2  -6 1247.08   33.00
   0  -2   6 1272.07   32.50
   0  -2   6 1270.37   32.70
   0   2   6 1368.86   33.00
   0   2  -6 1274.87   32.80
   0   2  -6 1222.18   33.00
   0   2  -6 1241.68   33.10
   0   2  -6 1253.47   32.80
   0   2  -6 1232.58   32.90
   0   2   6 1254.87   33.80
   0   2  -6 1282.37   32.40
   0   2   6 1248.98   32.90
   0   2  -6 1284.67   33.10
  -1  -2  -6  834.32   21.30
   1  -2   6  823.62   21.00
   1  -2   6  834.82   21.10
  -1  -2  -6  822.82   21.50
   1  -2   6  840.12   22.90
  -1  -2  -6  756.12   21.70
  -1  -2  -6  817.42   21.10
  -1  -2  -6  852.11   21.30
   1  -2   6  852.91   21.10
   1  -2   6  840.42   21.00
  -1  -2  -6  758.62   21.60
   1  -2   6  827.12   21.10
   1  -2   6  824.42   21.50
  -1  -2  -6  848.02   21.50
   1   2   6  816.62   20.80
  -1   2  -6  817.62   21.00
  -1   2  -6  790.72   21.60
  -1   2  -6  795.12   21.10
  -1   2  -6  813.32   21.30
   1   2   6  804.32   20.80
  -1   2  -6  791.32   21.00
   1   2   6  831.82   21.50
  -1   2  -6  781.22   21.60
  -1   2  -6  828.12   21.70
  -1   2  -6  814.52   20.90
  -2  -2  -6   19.90    1.20
  -2  -2  -6   19.90    1.50
  -2  -2  -6   22.10    1.30
   2  -2   6   19.30    1.50
   2  -2   6   19.90    2.80
   2  -2   6   21.20    1.10
   2  -2   6   22.00    1.20
   2  -2   6   21.40    1.10
  -2  -2  -6   21.20    1.20
  -2  -2  -6   21.50    1.50
  -2   2  -6   22.30    1.00
  -2   2  -6   23.30    0.90
  -2   2  -6   21.40    1.00
  -2   2  -6   22.80    1.00
  -2   2  -6   23.00    1.20
  -2   2  -6   22.30    1.40
  -3  -2  -6   60.29    2.20
  -3  -2  -6   55.09    2.30
  -3  -2  -6   52.39    2.40
  -3  -2  -6   53.99    2.90
   3  -2   6   59.19    2.20
  -3  -2  -6   56.99    2.20
   3  -2   6   50.29    4.20
   3   2   6   51.09    2.90
  -3   2  -6   53.09    2.60
  -3   2  -6   55.99    2.00
  -3   2  -6   57.19    2.00
  -3   2  -6   57.59    1.90
  -3   2  -6   53.09    2.10
  -3   2  -6   51.49    2.80
  -3   2  -6   56.89    2.10
   4  -2   6   12.20    3.30
   4  -2   6    9.20    1.80
  -4  -2  -6    6.70    1.40
  -4  -2  -6    8.70    1.40
  -4  -2  -6    7.10    0.90
  -4  -2  -6    7.20    1.40
   4   2   6    5.30    1.50
  -4   2  -6    7.20    0.90
  -4   2  -6    6.90    0.90
  -4   2  -6    8.40    0.90
  -4   2  -6    7.30    1.00
  -4   2  -6    8.40    1.40
  -4   2  -6    8.00    0.90
  -4   2  -6    6.20    1.40
   4   2   6    7.00    0.80
   5  -2   6   23.40    4.40
  -5  -2  -6   12.40    1.80
  -5  -2  -6   13.70    1.50
  -5  -2  -6   14.40    1.80
   5  -2   6   13.90    2.20
  -5  -2  -6   11.70    1.20
  -5  -2  -6   14.40    1.70
  -5  -2  -6    8.60    1.70
   5   2   6   11.40    2.30
  -5   2  -6   14.50    1.90
  -5   2  -6   13.40    1.30
  -5   2  -6   12.70    1.40
  -5   2  -6   15.90    1.50
  -5   2  -6   12.60    1.50
  -5   2  -6   14.30    2.10
   5   2   6   13.10    1.20
  -6  -2  -6   96.29    4.30
  -6  -2  -6   90.49    4.10
  -6  -2  -6   96.29    3.90
  -6  -2  -6   88.39    3.70
  -6  -2  -6   90.39    4.40
   6  -2   6   91.59    5.50
  -6  -2  -6   86.79    4.80
   6  -2   6   99.09    8.10
  -6   2  -6   95.29    4.10
  -6   2  -6   96.89    4.50
  -6   2  -6   96.69    4.10
  -6   2  -6   94.49    5.10
  -6   2  -6   93.59    4.10
  -6   2  -6   92.79    3.80
   6   2   6   85.49    5.50
   6   2   6   93.29    3.20
   7  -2   6  131.39    5.30
  -7  -2  -6  136.39    5.90
  -7  -2  -6  137.69    6.60
   7  -2   6  149.79   10.50
   7  -2   6  140.79    7.50
  -7  -2  -6  142.79    5.70
  -7  -2  -6  137.89    5.80
  -7   2  -6  131.89    5.10
   7   2   6  136.09    7.50
  -7   2  -6  136.39    5.70
   7   2   6  153.88   10.20
  -7   2  -6  129.59    5.70
  -7   2  -6  125.09    5.70
  -7   2  -6  139.69    6.00
  -7   2  -6  138.09    6.80
  -8  -2  -6    2.70    2.80
  -8  -2  -6    3.90    2.80
   8  -2   6    0.80    2.10
  -8  -2  -6    4.10    3.20
  -8  -2  -6    2.80    2.50
   8  -2   6   -0.20    3.60
  -8  -2  -6    1.90    2.90
   8  -2   6   -5.30    7.40
  -8   2  -6    0.50    2.50
  -8   2  -6    5.60    2.60
   8   2   6    5.90    3.90
   8   2   6    9.50    6.80
  -8   2  -6    4.60    2.70
  -8   2  -6    4.00    2.80
  -8   2  -6    2.80    3.00
  -9  -3   6   78.59    4.70
  -9  -3   6   80.29    5.00
  -9  -3   6   67.39    5.00
   9  -3  -6   75.29    5.80
   9  -3  -6   72.69    5.30
  -9  -3   6   77.49    4.50
   9   3  -6   78.89    5.60
  -9   3   6   78.29    4.90
   9   3  -6   82.29    5.70
  -9   3   6   71.19    6.50
  -9   3   6   78.69    5.10
  -9   3   6   81.59    5.50
  -9   3   6   80.29    7.50
  -8  -3   6    2.80    1.80
  -8  -3   6    4.10    1.80
   8  -3  -6    1.10    1.90
  -8  -3   6    4.40    2.00
  -8  -3   6    2.00    1.70
   8  -3  -6    4.40    2.10
  -8   3   6    3.30    2.00
  -8   3   6    5.50    2.40
   8   3  -6   -0.20    2.10
  -8   3   6    3.10    2.00
  -8   3   6    5.70    2.10
   8   3  -6    2.40    1.60
   8   3  -6    5.50    2.30
  -8   3   6    0.80    2.30
   7  -3  -6  170.28    6.00
   7  -3  -6  162.18    6.10
  -7  -3   6  156.48    5.70
   7  -3  -6  163.48    6.40
  -7  -3   6  163.28    5.80
  -7  -3   6  164.78    5.70
  -7  -3   6  160.58    5.70
   7  -3  -6  166.18    7.70
  -7   3   6  166.28    6.20
   7   3  -6  154.08    6.10
   7   3  -6  158.18    5.50
  -7   3   6  165.88    6.10
  -7   3   6  162.78    6.00
  -7   3   6  163.18    5.90
   7   3  -6  144.69    5.80
  -7   3   6  168.38    6.10
   7   3  -6  168.98    6.30
  -6  -3   6  123.49    4.40
  -6  -3   6  120.99    4.40
  -6  -3   6  120.79    4.30
   6  -3  -6  120.99    4.60
   6  -3  -6  124.39    6.20
   6  -3  -6  122.79    5.00
  -6  -3   6  112.89    4.30
  -6   3   6  119.49    4.70
  -6   3   6  117.59    4.60
   6   3  -6  123.59    4.10
  -6   3   6  121.39    4.60
   6   3  -6  119.59    4.80
   6   3  -6  112.39    3.90
   6   3  -6  112.99    4.80
  -6   3   6  130.19    4.80
  -6   3   6  129.09    4.80
   5  -3  -6 1390.96   37.30
   5  -3  -6 1410.46   36.00
   5  -3  -6 1348.27   36.40
  -5  -3   6 1336.47   35.80
  -5  -3   6 1346.17   35.80
  -5  -3   6 1378.96   35.80
  -5  -3   6 1405.76   35.80
  -5   3   6 1409.76   35.90
  -5   3   6 1362.76   36.10
   5   3  -6 1365.66   36.10
  -5   3   6 1333.17   36.00
   5   3  -6 1371.76   36.30
   5   3  -6 1387.66   36.30
   5   3  -6 1403.46   35.40
  -5   3   6 1352.46   36.00
   5   3  -6 1385.66   35.60
  -5   3   6 1395.66   36.10
  -4  -3   6   60.19    2.50
  -4  -3   6   64.19    2.50
   4  -3  -6   62.89    2.80
   4  -3  -6   64.89    2.60
  -4  -3   6   61.69    2.10
  -4  -3   6   60.39    2.20
  -4  -3   6   58.19    2.40
   4  -3  -6   64.69    3.00
   4  -3  -6   61.29    3.90
  -4   3   6   63.39    2.30
   4   3  -6   62.69    3.00
  -4   3   6   58.19    2.70
   4   3  -6   60.69    2.80
   4   3  -6   59.09    2.80
  -4   3   6   59.09    2.80
   4   3  -6   61.99    2.20
  -4   3   6   65.89    2.80
  -4   3   6   60.69    2.70
  -3  -3   6   83.49    2.80
   3  -3  -6   81.89    3.10
   3  -3  -6   86.09    2.50
   3  -3  -6   84.49    3.30
   3  -3  -6   81.59    4.30
  -3  -3   6   84.99    2.60
  -3  -3   6   81.69    2.70
  -3  -3   6   79.39    2.60
   3  -3  -6   83.59    3.00
  -3  -3   6   84.89    2.60
   3  -3  -6   86.69    2.40
   3   3  -6   80.19    2.60
   3   3  -6   80.39    3.20
  -3   3   6   81.49    3.00
   3   3  -6   77.99    3.10
  -3   3   6   79.49    3.10
   3   3  -6   75.69    2.90
  -3   3   6   83.09    3.00
  -3   3   6   85.99    2.50
  -3   3   6   84.69    3.10
   2  -3  -6  729.63   18.90
  -2  -3   6  733.73   18.20
   2  -3  -6  727.43   19.00
  -2  -3   6  705.43   18.30
   2  -3  -6  709.73   18.70
   2  -3  -6  764.92   18.80
   2  -3  -6  734.03   18.90
  -2  -3   6  697.83   18.40
  -2  -3   6  730.53   19.00
  -2  -3   6  701.13   18.40
   2   3  -6  696.03   18.90
  -2   3   6  615.04   18.90
  -2   3   6  695.43   18.80
  -2   3   6  689.43   18.80
   2   3  -6  623.84   19.10
   2   3  -6  717.83   18.60
  -2   3   6  789.02   20.90
   2   3  -6  728.43   18.50
  -2   3   6  619.84   18.90
   1  -3  -6  883.21   23.20
  -1  -3   6  909.91   22.60
   1  -3  -6  891.71   23.10
  -1  -3   6  897.51   22.60
  -1  -3   6  854.21   22.70
   1  -3  -6  879.51   23.10
   1  -3  -6  869.71   23.50
  -1  -3   6  907.71   22.50
  -1  -3   6  831.52   22.60
   1  -3  -6  922.31   23.10
  -1  -3   6  881.31   23.80
   1   3  -6  888.71   23.10
   1   3  -6  866.31   22.80
  -1   3   6  870.01   23.10
  -1   3   6  834.22   23.00
  -1   3   6  866.31   24.20
   1   3  -6  846.52   23.00
   1   3  -6  876.71   23.30
   0  -3  -6  137.19    4.30
   0  -3  -6  140.69    4.70
   0  -3   6  139.99    3.90
   0  -3   6  137.89    3.90
   0  -3   6  141.99    3.90
   0  -3   6  137.99    5.60
   0  -3  -6  136.49    4.30
   0  -3   6  162.88    4.30
   0  -3  -6  141.29    4.40
   0  -3   6  137.79    3.80
   0  -3  -6  136.39    4.50
   0   3   6  134.49    4.30
   0   3  -6  135.79    3.80
   0   3  -6  141.09    4.00
   0   3  -6  142.79    4.00
   0   3  -6  134.79    4.40
   0   3  -6  133.09    4.20
   0   3  -6  135.09    4.40
   0   3  -6  127.99    4.50
  -1  -3  -6   16.50    1.40
  -1  -3  -6   19.10    1.20
  -1  -3  -6   16.20    1.20
   1  -3   6   19.00    1.00
  -1  -3  -6   17.70    1.50
  -1  -3  -6   16.60    1.20
   1  -3   6   17.70    1.00
   1  -3   6   17.70    1.20
   1  -3   6   19.60    1.00
   1  -3   6   15.00    2.50
   1  -3   6   16.50    1.00
  -1  -3  -6   22.30    0.90
   1  -3   6   20.80    1.10
  -1   3  -6   16.20    0.90
  -1   3  -6   17.00    1.20
  -1   3  -6   15.40    1.50
   1   3   6   19.30    0.90
  -1   3  -6   17.30    1.70
  -1   3  -6   18.70    1.00
   2  -3   6   12.30    1.00
   2  -3   6    8.10    0.80
   2  -3   6    9.70    1.10
   2  -3   6   14.50    1.10
   2  -3   6   12.60    2.60
  -2  -3  -6   10.90    1.10
  -2  -3  -6   16.30    1.30
  -2  -3  -6   10.70    1.20
   2  -3   6   12.10    1.30
  -2   3  -6   11.60    0.70
  -2   3  -6   10.20    1.20
  -2   3  -6   11.70    0.80
  -2   3  -6   12.10    1.30
  -2   3  -6   12.20    0.90
  -2   3  -6   10.60    0.80
  -2   3  -6   11.50    1.30
  -3  -3  -6   26.90    2.20
  -3  -3  -6   25.20    1.60
  -3  -3  -6   29.40    2.50
   3  -3   6   26.70    2.50
   3  -3   6   25.90    1.60
  -3  -3  -6   23.10    2.80
  -3  -3  -6   24.80    2.50
   3  -3   6   30.90    4.00
  -3   3  -6   29.60    1.50
  -3   3  -6   27.80    1.90
  -3   3  -6   27.70    2.10
  -3   3  -6   32.30    2.40
  -3   3  -6   26.40    1.40
  -3   3  -6   27.60    1.40
  -3   3  -6   28.60    1.40
  -4  -3  -6   85.39    3.80
   4  -3   6   84.39    6.40
  -4  -3  -6   83.29    3.20
  -4  -3  -6   88.29    3.70
  -4  -3  -6   91.39    3.70
   4  -3   6   80.69    4.30
  -4  -3  -6   86.39    4.10
  -4   3  -6   87.09    3.80
  -4   3  -6   90.79    3.00
  -4   3  -6   86.59    3.30
  -4   3  -6   82.09    3.40
   4   3   6   85.29    3.40
  -4   3  -6   88.49    3.00
  -4   3  -6   84.09    4.10
   4   3   6   84.89    4.40
   5  -3   6   41.40    6.60
  -5  -3  -6   47.60    3.20
  -5  -3  -6   48.90    3.00
  -5  -3  -6   51.19    3.20
  -5  -3  -6   48.00    3.70
  -5  -3  -6   44.20    2.50
  -5  -3  -6   48.70    2.90
   5  -3   6   43.80    4.00
   5   3   6   45.50    2.50
  -5   3  -6   44.80    3.60
  -5   3  -6   48.90    2.90
  -5   3  -6   44.20    2.30
  -5   3  -6   49.10    2.80
  -5   3  -6   49.40    3.20
   5   3   6   48.70    4.00
  -5   3  -6   50.79    2.30
   6  -3   6    9.20    1.40
  -6  -3  -6   12.10    2.40
  -6  -3  -6   11.30    2.30
  -6  -3  -6   15.60    2.40
   6  -3   6   17.30    5.10
  -6  -3  -6   12.00    1.70
  -6  -3  -6   17.10    2.30
   6  -3   6   10.10    2.70
   6   3   6   10.80    2.90
  -6   3  -6   14.50    2.10
  -6   3  -6   16.00    2.80
  -6   3  -6   11.60    1.90
   6   3   6   10.10    1.50
  -6   3  -6   12.80    1.90
  -6   3  -6   13.40    2.00
  -6   3  -6   15.50    2.20
  -7  -3  -6    9.50    3.00
   7  -3   6    9.70    5.60
  -7  -3  -6    7.90    2.60
  -7  -3  -6    6.40    2.30
   7  -3   6    4.40    3.20
  -7  -3  -6    7.20    2.40
  -7   3  -6    6.00    2.30
   7   3   6    5.00    5.90
  -7   3  -6    7.70    2.30
  -7   3  -6    6.00    2.70
  -7   3  -6    8.70    2.30
   7   3   6    3.40    3.20
  -7   3  -6    5.70    2.10
  -7   3  -6    3.70    2.20
  -8  -3  -6    5.40    3.20
   8  -3   6    3.10    3.80
  -8  -3  -6    7.10    2.90
  -8  -3  -6    8.90    3.20
  -8  -3  -6   10.70    3.50
  -8   3  -6    6.40    3.40
  -8   3  -6   10.00    3.70
  -8   3  -6   11.20    3.00
   8   3   6    6.60    4.30
  -9  -4   6   23.00    3.10
  -9  -4   6   29.70    3.40
  -9  -4   6   25.40    3.40
   9  -4  -6   26.30    3.70
  -9  -4   6   25.80    3.00
  -9   4   6   26.90    3.50
  -9   4   6   20.50    4.40
  -9   4   6   25.90    3.50
   9   4  -6   30.70    3.90
  -9   4   6   20.90    5.10
   9   4  -6   25.30    3.60
  -9   4   6   26.60    3.50
  -8  -4   6   14.10    2.40
  -8  -4   6   12.50    2.50
   8  -4  -6   10.60    3.00
  -8  -4   6   11.50    2.30
  -8  -4   6   11.00    2.50
   8  -4  -6   18.80    5.20
   8  -4  -6    9.30    2.80
  -8   4   6   16.30    3.00
   8   4  -6   10.60    2.70
  -8   4   6    9.90    2.80
   8   4  -6   13.90    4.20
  -8   4   6   14.10    3.10
  -8   4   6    9.50    2.60
  -8   4   6   14.10    2.80
   7  -4  -6   13.40    2.30
  -7  -4   6   13.60    2.00
  -7  -4   6   12.40    2.00
   7  -4  -6   13.60    2.00
   7  -4  -6   13.30    4.60
  -7  -4   6   15.90    2.20
  -7  -4   6   12.80    2.00
   7   4  -6   15.90    2.50
   7   4  -6   14.50    2.30
  -7   4   6   14.00    2.40
  -7   4   6   18.80    2.40
  -7   4   6   12.70    2.50
  -7   4   6   15.20    2.40
  -7   4   6   18.80    2.50
   6  -4  -6   90.89    4.00
  -6  -4   6   94.79    3.80
  -6  -4   6   93.09    4.00
  -6  -4   6   87.69    3.80
  -6  -4   6   90.09    4.00
   6  -4  -6   90.59    6.60
   6  -4  -6   89.29    4.70
  -6   4   6   88.39    4.20
   6   4  -6   89.29    4.30
  -6   4   6   93.79    4.40
   6   4  -6   95.29    4.50
  -6   4   6   90.89    4.10
  -6   4   6   97.09    4.50
  -6   4   6   95.29    4.30
  -5  -4   6    3.10    1.20
   5  -4  -6    2.30    1.30
   5  -4  -6    2.00    2.90
   5  -4  -6    1.30    1.10
   5  -4  -6    3.00    1.40
  -5  -4   6    3.50    1.20
  -5  -4   6    4.10    1.20
  -5  -4   6    3.50    1.20
   5   4  -6    2.90    1.30
  -5   4   6    2.60    1.50
   5   4  -6    3.20    1.40
   5   4  -6    2.30    0.60
   5   4  -6    5.40    1.70
  -5   4   6    3.70    0.90
  -5   4   6    3.40    1.30
  -5   4   6    4.10    1.30
  -5   4   6    3.00    1.30
  -4  -4   6   50.89    2.50
  -4  -4   6   50.69    2.40
   4  -4  -6   48.50    4.40
   4  -4  -6   47.90    2.80
  -4  -4   6   56.79    2.60
   4  -4  -6   56.09    2.40
  -4  -4   6   54.59    2.60
   4  -4  -6   53.49    3.00
   4   4  -6   55.89    2.90
   4   4  -6   52.89    3.00
  -4   4   6   54.09    2.90
   4   4  -6   51.09    2.70
  -4   4   6   55.29    2.10
  -4   4   6   51.39    2.70
  -4   4   6   52.19    2.70
  -4   4   6   51.39    2.90
   4   4  -6   54.59    1.80
  -3  -4   6    1.80    0.80
   3  -4  -6    1.50    0.90
   3  -4  -6    1.50    1.90
   3  -4  -6    1.00    1.00
  -3  -4   6    1.50    0.90
  -3  -4   6    1.20    0.80
  -3  -4   6    1.10    0.80
  -3   4   6    1.30    0.40
   3   4  -6    1.50    1.00
  -3   4   6    2.50    1.10
   3   4  -6    0.60    0.90
  -3   4   6    0.60    0.80
   3   4  -6    0.80    0.90
  -3   4   6    1.20    0.90
  -3   4   6    0.90    0.90
  -2  -4   6  323.87    8.30
  -2  -4   6  311.07    8.80
  -2  -4   6  312.57    9.40
   2  -4  -6  311.67    9.10
   2  -4  -6  311.77    9.40
  -2  -4   6  322.07    8.80
  -2  -4   6  316.37    8.50
  -2  -4   6  319.17    8.50
   2  -4  -6  325.47    9.10
   2  -4  -6  320.87    9.20
  -2  -4   6  321.87    8.70
  -2   4   6  298.97    9.00
   2   4  -6  311.87    9.30
   2   4  -6  320.77    8.70
  -2   4   6  297.07    9.00
  -2   4   6  304.17    9.10
   2   4  -6  298.17    9.10
  -2   4   6  312.27    9.10
  -1  -4   6  337.17   10.30
   1  -4  -6  379.16   10.50
   1  -4  -6  371.06   11.10
   1  -4  -6  376.96   10.60
  -1  -4   6  384.56   10.10
   1  -4  -6  399.26   10.60
  -1  -4   6  390.06   10.10
   1  -4  -6  379.56   10.90
  -1  -4   6  348.37   10.60
  -1  -4   6  377.26   10.20
  -1  -4   6  378.56   11.50
  -1  -4   6  373.26   10.30
   1   4  -6  387.66   10.10
   1   4  -6  376.26   10.70
  -1   4   6  376.86   10.70
   1   4  -6  378.16   11.40
   1   4  -6  383.16   10.50
  -1   4   6  377.46   10.60
   1   4  -6  354.86   10.80
   0  -4   6  103.09    3.50
   0  -4   6  105.29    5.20
   0  -4  -6   97.29    3.60
   0  -4  -6  104.49    3.50
   0  -4  -6  103.59    3.60
   0  -4   6   97.49    3.10
   0  -4   6  101.49    3.10
   0  -4  -6   96.29    3.80
   0  -4  -6   97.39    4.20
   0   4  -6  105.39    3.80
   0   4  -6  102.09    3.40
   0   4  -6   99.09    3.20
   0   4  -6  102.89    3.10
   0   4  -6  105.79    3.00
   0   4   6  102.09    3.30
   0   4  -6  100.69    3.90
   0   4   6  102.89    3.80
   1  -4   6    6.00    0.90
  -1  -4  -6    7.80    1.80
  -1  -4  -6    8.10    1.00
  -1  -4  -6   11.60    0.80
  -1  -4  -6    8.80    1.00
  -1  -4  -6    6.80    1.30
   1  -4   6    7.60    2.50
   1   4   6    7.70    1.30
  -1   4  -6    6.40    1.30
  -1   4  -6    7.40    1.20
  -1   4  -6    9.30    1.30
   1   4   6    8.80    0.80
  -1   4  -6    9.60    0.90
  -1   4  -6   11.10    0.90
  -2  -4  -6  125.09    4.20
  -2  -4  -6  122.99    4.70
  -2  -4  -6  122.09    4.40
   2  -4   6  116.19    6.50
  -2  -4  -6  129.49    4.80
   2  -4   6  119.39    3.90
   2  -4   6  120.29    4.20
  -2   4  -6  125.89    3.80
  -2   4  -6  119.79    4.70
  -2   4  -6  123.69    3.80
  -2   4  -6  121.79    4.50
  -2   4  -6  123.79    4.40
  -2   4  -6  120.79    3.80
  -2   4  -6  123.49    3.70
   2   4   6  124.39    3.50
   3  -4   6    1.90    3.00
  -3  -4  -6    0.20    1.40
  -3  -4  -6   -0.50    1.20
  -3  -4  -6    0.50    1.20
  -3  -4  -6    2.70    0.80
   3  -4   6    1.60    1.40
  -3   4  -6   -0.50    1.10
  -3   4  -6    1.20    0.70
  -3   4  -6    1.30    0.40
  -3   4  -6   -0.60    1.00
  -3   4  -6    1.00    1.20
  -3   4  -6    1.10    0.70
  -4  -4  -6  520.55   14.20
  -4  -4  -6  503.65   14.30
   4  -4   6  504.25   14.90
  -4  -4  -6  502.35   15.10
  -4  -4  -6  494.65   14.60
  -4  -4  -6  513.85   14.40
   4   4   6  514.45   14.20
  -4   4  -6  497.75   13.80
  -4   4  -6  505.15   15.00
  -4   4  -6  504.15   13.80
  -4   4  -6  503.85   14.30
   4   4   6  506.55   15.20
  -4   4  -6  501.35   14.00
  -4   4  -6  519.75   14.50
   5  -4   6   -1.40    2.00
  -5  -4  -6   -2.00    1.70
  -5  -4  -6   -1.30    1.70
  -5  -4  -6    1.60    1.40
  -5  -4  -6    1.50    1.70
   5  -4   6   -2.80    3.90
  -5  -4  -6   -4.40    1.90
   5   4   6    0.60    1.30
  -5   4  -6    0.30    1.40
  -5   4  -6   -2.00    1.50
  -5   4  -6   -2.40    2.10
   5   4   6    0.70    2.20
  -5   4  -6    2.40    1.50
  -6  -4  -6   22.10    2.80
   6  -4   6   22.50    3.50
  -6  -4  -6   18.00    3.10
  -6  -4  -6   22.90    3.00
   6  -4   6   32.20    6.40
  -6  -4  -6   20.30    2.20
  -6  -4  -6   20.20    2.80
  -6   4  -6   19.30    2.60
  -6   4  -6   24.20    3.30
   6   4   6   17.80    2.10
  -6   4  -6   21.10    2.50
   6   4   6   17.50    3.20
  -6   4  -6   30.30    2.70
  -7  -4  -6   35.90    3.70
  -7  -4  -6   40.70    4.50
   7  -4   6   38.50    4.70
  -7  -4  -6   40.00    4.20
  -7  -4  -6   43.60    3.90
   7  -4   6   55.39    9.70
  -7   4  -6   43.70    4.60
  -7   4  -6   43.40    5.80
   7   4   6   43.10    5.10
  -7   4  -6   44.60    3.70
  -7   4  -6   46.00    4.60
  -8  -5   6    2.50    2.30
  -8  -5   6   -2.60    2.30
  -8  -5   6   -0.10    2.30
   8  -5  -6   -5.40    7.60
  -8  -5   6    0.40    2.40
   8  -5  -6    0.40    2.60
  -8   5   6    0.50    2.80
   8   5  -6   -1.80    2.60
  -8   5   6    0.90    2.70
  -8   5   6   -0.70    4.50
   8   5  -6   -0.30    2.60
  -8   5   6    0.00    2.70
  -7  -5   6   23.10    3.40
  -7  -5   6   17.50    2.50
   7  -5  -6   20.60    5.80
  -7  -5   6   20.40    3.10
   7  -5  -6   19.50    3.70
  -7   5   6   19.30    2.90
   7   5  -6   17.90    2.70
  -7   5   6   19.80    3.10
  -6  -5   6   15.30    2.20
  -6  -5   6   13.70    2.00
   6  -5  -6    9.70    2.20
  -6  -5   6   12.70    1.90
   6  -5  -6   14.80    4.50
  -6  -5   6   14.90    2.10
   6   5  -6   10.80    2.20
   6   5  -6   11.60    2.50
  -6   5   6   12.80    2.30
   6   5  -6   17.50    2.40
  -6   5   6   10.30    2.30
  -6   5   6   10.60    2.30
  -6   5   6   13.30    2.40
  -5  -5   6    2.40    1.40
  -5  -5   6    2.80    1.50
   5  -5  -6    8.80    4.00
  -5  -5   6    4.80    1.50
  -5  -5   6    6.00    1.50
   5  -5  -6    2.00    1.60
   5  -5  -6    4.20    1.90
  -5   5   6    4.40    1.90
  -5   5   6    3.90    1.70
  -5   5   6    2.40    1.60
   5   5  -6    4.00    1.70
  -5   5   6    2.60    1.00
   5   5  -6    2.80    1.50
   5   5  -6    4.40    1.90
  -5   5   6    3.10    1.70
  -4  -5   6  175.28    6.00
  -4  -5   6  181.98    5.80
   4  -5  -6  178.68    6.40
   4  -5  -6  189.78    6.40
   4  -5  -6  184.98    9.30
  -4  -5   6  183.38    6.10
   4   5  -6  182.58    6.00
   4   5  -6  173.38    6.40
  -4   5   6  190.38    5.30
  -4   5   6  180.08    6.30
  -4   5   6  182.88    6.30
  -4   5   6  174.48    6.30
   4   5  -6  177.68    6.40
  -4   5   6  183.28    6.50
   3  -5  -6   51.89    2.80
   3  -5  -6   45.80    3.40
  -3  -5   6   47.80    2.70
  -3  -5   6   48.40    2.70
   3  -5  -6   50.09    3.70
  -3  -5   6   48.80    3.10
   3  -5  -6   48.10    4.80
   3  -5  -6   43.20    2.80
  -3  -5   6   45.70    2.40
  -3   5   6   45.60    2.70
   3   5  -6   48.30    2.50
  -3   5   6   50.59    3.00
  -3   5   6   44.50    2.80
  -3   5   6   45.00    3.00
   3   5  -6   45.00    2.80
   3   5  -6   53.79    3.00
  -2  -5   6    4.20    1.90
   2  -5  -6    4.00    1.20
  -2  -5   6    3.30    1.10
   2  -5  -6    2.50    1.50
  -2  -5   6    6.00    1.20
  -2  -5   6    3.90    1.20
   2  -5  -6    5.50    1.20
   2  -5  -6    3.70    1.80
   2   5  -6    3.90    1.40
   2   5  -6    2.60    1.20
  -2   5   6    2.20    1.30
   2   5  -6    3.60    0.70
  -2   5   6    3.70    1.20
   2   5  -6    2.90    1.10
  -1  -5   6   91.39    3.60
  -1  -5   6   99.79    5.10
   1  -5  -6   99.79    4.60
  -1  -5   6   97.49    3.70
   1  -5  -6  104.79    3.90
   1  -5  -6   99.09    4.50
  -1  -5   6   96.19    3.80
   1  -5  -6   98.79    4.20
  -1   5   6   98.89    3.70
   1   5  -6   94.99    3.80
   1   5  -6   95.39    3.10
   1   5  -6   98.99    4.10
  -1   5   6  101.19    4.00
   1   5  -6   93.19    3.90
   0  -5  -6   67.79    3.80
   0  -5  -6   69.09    3.40
   0  -5  -6   69.49    3.60
   0  -5   6   66.19    4.80
   0  -5   6   68.89    3.10
   0  -5   6   66.29    3.00
   0  -5  -6   72.89    2.80
   0  -5  -6   73.99    3.10
   0  -5   6   69.69    3.20
   0   5   6   74.09    3.40
   0   5  -6   69.89    3.40
   0   5  -6   69.29    3.50
   0   5  -6   72.99    3.10
   0   5  -6   70.69    2.50
  -1  -5  -6   37.20    3.00
   1  -5   6   36.20    4.60
  -1  -5  -6   34.60    2.70
  -1  -5  -6   32.80    2.10
  -1  -5  -6   35.90    2.90
  -1  -5  -6   40.50    1.80
   1   5   6   34.20    2.60
  -1   5  -6   34.30    2.70
  -1   5  -6   33.50    2.10
  -1   5  -6   31.90    2.60
  -1   5  -6   34.50    1.70
   1   5   6   34.40    1.60
  -2  -5  -6    0.30    1.00
  -2  -5  -6   -0.60    1.60
   2  -5   6    5.70    3.50
  -2  -5  -6    1.90    1.40
  -2  -5  -6    1.50    1.50
  -2   5  -6    2.90    1.40
  -2   5  -6    0.90    0.60
  -2   5  -6    0.20    1.30
  -2   5  -6    1.80    1.00
   2   5   6    0.80    0.60
  -3  -5  -6  312.67    9.80
  -3  -5  -6  308.47    9.50
   3  -5   6  307.17   12.50
  -3  -5  -6  286.37    9.70
  -3  -5  -6  316.17    9.80
  -3   5  -6  318.17    9.60
  -3   5  -6  312.67    8.80
  -3   5  -6  308.37    9.00
  -3   5  -6  299.47    8.30
  -3   5  -6  299.77    9.50
  -3   5  -6  310.97    9.90
  -3   5  -6  307.47    8.70
   4  -5   6   45.60    6.10
  -4  -5  -6   40.40    3.30
  -4  -5  -6   37.50    3.70
  -4  -5  -6   39.50    3.30
  -4  -5  -6   39.40    3.60
  -4   5  -6   37.40    2.90
  -4   5  -6   28.80    3.20
  -4   5  -6   35.30    3.30
   4   5   6   35.90    3.10
   4   5   6   41.60    4.20
  -4   5  -6   43.70    4.00
  -5  -5  -6   10.40    2.10
  -5  -5  -6    5.30    2.00
  -5  -5  -6    4.80    2.20
  -5  -5  -6    5.00    2.50
   5  -5   6   11.60    5.00
   5  -5   6    4.60    2.50
  -5  -5  -6    7.70    2.60
  -5   5  -6    6.70    2.00
  -5   5  -6   10.30    2.00
   5   5   6    4.80    2.80
   5   5   6    8.20    1.80
  -5   5  -6    6.50    2.20
  -5   5  -6    8.80    2.50
  -6  -5  -6    5.10    3.10
  -6  -5  -6    5.60    2.50
   6  -5   6    4.50    3.60
   6  -5   6   21.80    6.20
  -6  -5  -6    8.40    2.70
  -6  -5  -6    3.90    2.90
  -6   5  -6    1.50    2.30
  -6   5  -6    5.80    2.40
   6   5   6    1.80    2.00
  -6   5  -6    6.00    2.50
  -6   5  -6    6.70    3.00
   6   5   6    1.20    4.10
  -7  -5  -6   15.50    3.90
  -7  -5  -6    8.90    3.70
   7  -5   6   10.70    4.10
  -7  -5  -6   14.10    3.20
  -7  -5  -6   15.90    3.60
   7   5   6   18.90    4.60
   7   5   6   11.60    3.20
  -7   5  -6   16.70    3.30
  -7   5  -6   17.30    3.90
  -7   5  -6   16.50    3.80
  -7  -6   6    0.90    2.70
  -7  -6   6    0.70    2.50
   7  -6  -6    1.10    2.50
  -7  -6   6    4.30    2.40
  -7  -6   6    0.90    2.30
  -7   6   6    0.00    3.70
   7   6  -6    0.00    2.80
  -7   6   6   -1.60    2.70
   7   6  -6    5.50    2.80
  -7   6   6    7.60    3.00
  -7   6   6    2.70    3.00
  -6  -6   6   -0.90    2.00
  -6  -6   6    5.50    2.10
   6  -6  -6    1.70    2.20
   6  -6  -6    4.20    5.30
   6   6  -6   -1.50    2.50
  -6   6   6    2.00    3.00
  -6   6   6   -0.30    2.30
   6   6  -6    2.00    2.20
   6   6  -6   -0.50    2.10
  -5  -6   6   12.20    2.10
   5  -6  -6    8.50    3.20
   5  -6  -6   16.30    4.60
  -5  -6   6    9.50    1.90
  -5  -6   6   11.80    2.20
  -5  -6   6   10.40    2.00
   5  -6  -6   11.90    2.20
   5   6  -6   13.10    2.60
  -5   6   6   10.50    2.40
   5   6  -6    8.30    2.40
  -5   6   6   13.20    2.70
  -5   6   6   11.30    2.50
  -5   6   6   10.30    2.50
   5   6  -6   13.10    2.20
  -4  -6   6   20.50    2.40
   4  -6  -6   16.10    3.10
   4  -6  -6   20.10    3.00
   4  -6  -6   27.60    4.80
  -4  -6   6   19.90    2.10
  -4  -6   6   18.20    2.20
   4  -6  -6   28.00    3.20
   4  -6  -6   16.90    2.20
   4   6  -6   17.30    2.30
   4   6  -6   17.70    2.10
   4   6  -6   20.50    2.50
  -4   6   6   19.40    2.40
  -4   6   6   18.10    2.70
  -3  -6   6   13.00    1.90
  -3  -6   6   11.60    1.70
   3  -6  -6   12.50    2.80
   3  -6  -6   10.70    2.40
   3  -6  -6   10.10    1.70
   3  -6  -6   10.90    2.50
  -3  -6   6   10.00    1.90
   3  -6  -6   19.60    4.10
   3   6  -6   10.70    1.60
  -3   6   6   11.20    2.00
   3   6  -6   13.30    2.00
   3   6  -6   10.90    2.10
  -3   6   6   10.30    1.90
  -3   6   6   12.30    2.20
  -2  -6   6   62.59    3.40
   2  -6  -6   60.29    3.30
  -2  -6   6   62.29    3.20
   2  -6  -6   68.59    4.00
  -2  -6   6   58.39    4.70
  -2  -6   6   61.69    3.50
   2  -6  -6   61.29    4.40
   2  -6  -6   62.09    4.20
  -2   6   6   63.99    3.80
   2   6  -6   57.19    3.50
  -2   6   6   62.69    3.50
   2   6  -6   61.49    2.40
   2   6  -6   64.09    3.60
  -1  -6   6   71.29    5.30
   1  -6  -6   70.19    4.50
  -1  -6   6   66.59    3.50
   1  -6  -6   68.09    4.00
  -1  -6   6   66.39    3.70
   1  -6  -6   72.99    4.20
   1  -6  -6   79.09    4.50
   1  -6  -6   68.79    3.30
  -1  -6   6   66.19    3.30
   1   6  -6   67.09    3.50
  -1   6   6   65.09    3.90
   1   6  -6   69.69    4.00
  -1   6   6   71.09    3.40
   1   6  -6   64.39    3.70
   0  -6   6  293.87    9.20
   0  -6  -6  307.67    8.40
   0  -6  -6  296.27    9.90
   0  -6   6  297.47    8.90
   0  -6   6  295.47   11.00
   0  -6  -6  292.17    9.40
   0  -6   6  281.47    9.10
   0  -6  -6  284.57    9.60
   0  -6  -6  278.97    9.20
   0   6   6  288.67    9.40
   0   6  -6  292.17    8.80
   0   6  -6  295.37    8.60
   0   6   6  286.87    8.70
   0   6  -6  306.37    9.50
   0   6  -6  296.87    9.30
  -1  -6  -6   35.00    3.60
   1  -6   6   32.90    2.90
  -1  -6  -6   33.50    3.50
   1  -6   6   34.90    2.90
   1  -6   6   42.60    7.40
   1  -6   6   27.00    2.70
  -1  -6  -6   30.70    3.10
  -1  -6  -6   28.30    3.10
  -1   6  -6   30.00    3.20
  -1   6  -6   34.10    2.40
  -1   6  -6   32.80    2.50
   1   6   6   31.40    2.40
   1   6   6   31.90    3.20
  -1   6  -6   32.50    3.20
  -2  -6  -6  342.57   11.00
  -2  -6  -6  361.26   11.10
  -2  -6  -6  324.97   10.70
   2  -6   6  363.36   13.50
  -2  -6  -6  329.17   10.50
  -2   6  -6  332.47   10.60
  -2   6  -6  336.97    9.80
  -2   6  -6  334.97    9.90
  -2   6  -6  351.36   10.90
   3  -6   6   40.00    6.00
  -3  -6  -6   27.10    2.90
  -3  -6  -6   25.00    3.00
  -3  -6  -6   30.80    3.10
  -3  -6  -6   25.40    2.70
   3   6   6   25.20    2.70
  -3   6  -6   25.80    2.70
  -3   6  -6   27.80    3.00
  -3   6  -6   27.10    2.90
   4  -6   6   89.09    9.10
  -4  -6  -6   86.89    5.10
  -4  -6  -6   93.89    5.40
  -4  -6  -6   85.79    5.00
  -4  -6  -6   92.19    5.40
   4   6   6   97.69    4.90
  -4   6  -6   94.39    4.60
  -4   6  -6  101.09    5.20
  -4   6  -6   98.19    5.80
   4   6   6   94.39    6.30
  -5  -6  -6    0.30    3.10
   5  -6   6    5.00    8.10
  -5  -6  -6   -6.30    3.80
  -5  -6  -6    3.80    2.90
  -5   6  -6    3.40    2.40
   5   6   6    3.90    3.60
  -5   6  -6    0.80    2.70
   5   6   6   -2.30    2.10
  -6  -6  -6   77.19    5.90
  -6  -6  -6   95.69    6.70
  -6  -6  -6   73.59    7.00
  -6  -6  -6   81.59    6.10
  -6   6  -6   88.69    6.40
  -6   6  -6   89.39    7.00
   6   6   6   83.79    5.30
   6   6   6   85.59    8.00
  -6   6  -6   90.99    6.40
   6  -7  -6    9.00    3.00
  -6  -7   6    6.50    2.60
   6  -7  -6    4.60    4.40
  -6  -7   6    7.40    2.70
  -6  -7   6   13.30    2.60
   6  -7  -6   18.30    5.10
   6   7  -6   10.00    3.40
   6   7  -6    3.00    3.10
  -6   7   6    0.50    3.10
   6   7  -6   10.10    2.90
  -6   7   6   14.90    3.40
  -5  -7   6   29.00    3.20
  -5  -7   6   28.40    3.10
   5  -7  -6   34.10    4.40
   5  -7  -6   26.00    3.10
  -5  -7   6   27.50    2.90
   5  -7  -6   32.00    4.80
  -5  -7   6   27.30    2.80
  -5   7   6   27.10    3.40
   5   7  -6   25.00    3.00
  -5   7   6   25.60    3.50
  -5   7   6   33.80    4.30
   5   7  -6   31.80    3.60
   5   7  -6   30.70    3.50
  -4  -7   6   35.50    3.30
   4  -7  -6   33.80    3.10
  -4  -7   6   33.80    3.00
   4  -7  -6   34.40    4.00
   4  -7  -6   38.00    4.60
  -4  -7   6   38.80    3.90
   4   7  -6   30.50    3.50
  -4   7   6   33.80    3.50
  -4   7   6   40.40    3.60
   4   7  -6   33.10    4.90
  -3  -7   6   43.20    3.40
  -3  -7   6   48.10    4.00
   3  -7  -6   39.20    3.80
   3  -7  -6   47.70    5.00
[truncated: 308,834 more chars]
