# Supplementary material for: Crystal structure and Hirshfeld surface analysis of bis­[hydrazinium(1+)] hexa­fluorido­silicate: (N2H5)2SiF6
Source: Acta Crystallogr E Crystallogr Commun. 2019 Sep 20;75(Pt 10):1507–10. doi: 10.1107/S2056989019012672 (PMC6775730; doi:10.1107/S2056989019012672)
Supplement: Supplementary file 2 [file e-75-01507-Isup2.hkl]

data_I                                                                          
_shelx_title ' mo_D19_109_Ouasri_NH6Si_0m_a.res in P2(1)/n'                     
_shelx_refln_list_code          4                                               
_shelx_F_calc_maximum       65.90                                               
_exptl_crystal_F_000       212.00                                               
_reflns_d_resolution_high  0.6201                                               
                                                                                
loop_                                                                           
 _space_group_symop_operation_xyz                                               
 'x, y, z'                                                                      
 '-x+1/2, y+1/2, -z+1/2'                                                        
 '-x, -y, -z'                                                                   
 'x-1/2, -y-1/2, z-1/2'                                                         
                                                                                
_cell_length_a     5.9496                                                       
_cell_length_b     5.2484                                                       
_cell_length_c    11.0029                                                       
_cell_angle_alpha  90.000                                                       
_cell_angle_beta  100.245                                                       
_cell_angle_gamma  90.000                                                       
                                                                                
_shelx_F_squared_multiplier     1.000                                           
                                                                                
loop_                                                                           
 _refln_index_h                                                                 
 _refln_index_k                                                                 
 _refln_index_l                                                                 
 _refln_F_squared_calc                                                          
 _refln_F_squared_meas                                                          
 _refln_F_squared_sigma                                                         
 _refln_observed_status                                                         
   2   0   0       1100.03        970.45        22.91 o                         
   4   0   0       1097.76       1023.45         8.74 o                         
   6   0   0         64.26         65.79         0.78 o                         
   8   0   0         16.90         16.32         0.52 o                         
   2   1   0        407.27        415.77         2.35 o                         
   3   1   0          9.27          6.98         0.09 o                         
   4   1   0        780.43        741.49         4.78 o                         
   5   1   0        191.24        188.45         1.27 o                         
   6   1   0        122.61        125.15         0.94 o                         
   7   1   0          0.01          0.08         0.12 o                         
   8   1   0          0.09          0.39         0.17 o                         
   9   1   0         20.11         20.28         0.53 o                         
   0   2   0        801.43        879.29        20.32 o                         
   1   2   0        443.40        465.66         2.31 o                         
   2   2   0        384.80        375.73         2.24 o                         
   3   2   0          3.23          3.14         0.07 o                         
   4   2   0        121.77        120.43         0.83 o                         
   5   2   0        101.78         99.97         0.77 o                         
   6   2   0         57.27         58.28         0.51 o                         
   7   2   0          4.47          4.35         0.17 o                         
   8   2   0        125.80        128.10         1.05 o                         
   9   2   0          5.22          5.19         0.36 o                         
   1   3   0        190.24        200.47         1.35 o                         
   2   3   0        110.35        125.98         0.98 o                         
   3   3   0        353.73        360.20         2.67 o                         
   4   3   0        114.15        112.36         0.83 o                         
   5   3   0          9.23         10.58         0.20 o                         
   6   3   0         45.38         44.88         0.44 o                         
   7   3   0        226.25        231.90         1.65 o                         
   8   3   0          0.26          0.27         0.22 o                         
   0   4   0          0.80          0.29         0.07 o                         
   1   4   0          7.07          6.17         0.14 o                         
   2   4   0         52.09         50.93         0.50 o                         
   3   4   0        198.59        194.40         1.50 o                         
   4   4   0          1.68          2.07         0.12 o                         
   5   4   0        114.89        111.61         0.87 o                         
   6   4   0         92.76         90.96         0.77 o                         
   7   4   0          6.52          6.70         0.28 o                         
   8   4   0          9.39          7.95         0.35 o                         
   1   5   0        581.71        557.68         3.79 o                         
   2   5   0         80.08         75.72         0.75 o                         
   3   5   0        124.38        126.10         1.09 o                         
   4   5   0          2.86          3.17         0.15 o                         
   5   5   0         84.72         86.17         0.76 o                         
   6   5   0         30.78         31.57         0.52 o                         
   7   5   0          3.40          2.89         0.30 o                         
   0   6   0        108.26        103.61         1.08 o                         
   1   6   0         40.84         40.01         0.41 o                         
   2   6   0         56.09         54.85         0.57 o                         
   3   6   0         58.79         61.53         0.67 o                         
   4   6   0         26.51         26.71         0.41 o                         
   5   6   0          9.09          8.79         0.28 o                         
   6   6   0          0.14          0.35         0.28 o                         
   1   7   0         18.43         17.70         0.39 o                         
   2   7   0          5.76          5.45         0.24 o                         
   3   7   0         30.43         30.53         0.46 o                         
   4   7   0          2.63          2.59         0.24 o                         
   5   7   0          6.28          6.44         0.36 o                         
   0   8   0          6.83          6.95         0.49 o                         
   1   8   0         14.63         14.36         0.47 o                         
   2   8   0          0.93          0.96         0.32 o                         
   3   8   0          0.35          0.28         0.31 o                         
  -9   0   1         14.47         14.99         0.70 o                         
  -7   0   1          0.31          0.37         0.15 o                         
  -5   0   1        589.55        560.09         4.85 o                         
  -3   0   1        106.65        127.01         1.03 o                         
  -1   0   1       1540.67       1698.10        33.98 o                         
   1   0   1       2100.18       2254.08        63.93 o                         
   3   0   1         29.37         32.48         0.35 o                         
   5   0   1       1186.44       1097.76        11.55 o                         
   7   0   1          0.21          0.34         0.17 o                         
   9   0   1         48.42         50.78         1.06 o                         
  -9   1   1          3.19          3.70         0.33 o                         
  -8   1   1         71.30         71.55         0.70 o                         
  -7   1   1         25.66         26.65         0.34 o                         
  -6   1   1        142.56        140.46         0.99 o                         
  -5   1   1        265.49        266.54         1.80 o                         
  -4   1   1        705.75        698.11         4.89 o                         
  -3   1   1         96.21        105.56         0.73 o                         
  -2   1   1         82.36         73.75         0.40 o                         
  -1   1   1        316.56        282.99         1.40 o                         
   0   1   1       2771.46       2994.17       125.38 o                         
   1   1   1        490.77        444.79         2.69 o                         
   2   1   1          1.12          1.19         0.05 o                         
   3   1   1         52.50         61.43         0.40 o                         
   4   1   1        265.05        260.24         1.73 o                         
   5   1   1          7.38          7.17         0.16 o                         
   6   1   1         35.72         34.72         0.37 o                         
   7   1   1          0.06          0.32         0.13 o                         
   8   1   1          0.91          1.09         0.20 o                         
   9   1   1          3.74          3.86         0.35 o                         
  -9   2   1         19.79         19.82         0.51 o                         
  -8   2   1          8.34          8.80         0.31 o                         
  -7   2   1         28.02         28.82         0.35 o                         
  -6   2   1          8.63          8.17         0.20 o                         
  -5   2   1          0.22          0.60         0.08 o                         
  -4   2   1         33.02         35.58         0.28 o                         
  -3   2   1        524.95        515.25         2.98 o                         
  -2   2   1        283.29        296.74         2.40 o                         
  -1   2   1         87.16        109.04         0.56 o                         
   0   2   1         16.06         13.53         0.10 o                         
   1   2   1        128.09        128.46         0.71 o                         
   2   2   1        714.80        734.56         4.12 o                         
   3   2   1        579.49        572.94         3.31 o                         
   4   2   1         11.62         14.30         0.22 o                         
   5   2   1          9.19          8.12         0.14 o                         
   6   2   1         72.75         72.51         0.60 o                         
   7   2   1        153.00        148.82         1.07 o                         
   8   2   1          0.00          0.08         0.22 o                         
   9   2   1         26.36         25.29         0.68 o                         
  -8   3   1         16.17         16.66         0.39 o                         
  -7   3   1          0.53          0.80         0.17 o                         
  -6   3   1         18.55         19.39         0.31 o                         
  -5   3   1          2.16          1.98         0.17 o                         
  -4   3   1          2.11          1.67         0.11 o                         
  -3   3   1          0.03          0.22         0.07 o                         
  -2   3   1        586.24        556.83         3.86 o                         
  -1   3   1        958.38        933.34         5.81 o                         
   0   3   1        136.53        153.12         1.03 o                         
   1   3   1         22.99         23.08         0.20 o                         
   2   3   1        708.81        690.79         4.34 o                         
   3   3   1        437.54        419.35         2.60 o                         
   4   3   1         27.37         29.01         0.29 o                         
   5   3   1         13.04         11.89         0.20 o                         
   6   3   1         56.51         60.44         0.57 o                         
   7   3   1          1.79          1.49         0.18 o                         
   8   3   1         74.68         74.17         0.78 o                         
  -8   4   1          1.10          1.49         0.33 o                         
  -7   4   1         94.45         94.68         0.93 o                         
  -6   4   1          1.13          0.97         0.14 o                         
  -5   4   1        105.15        108.74         0.83 o                         
  -4   4   1         24.95         24.46         0.28 o                         
  -3   4   1        146.43        144.37         1.15 o                         
  -2   4   1         17.79         17.77         0.23 o                         
  -1   4   1        574.93        555.40         3.24 o                         
   0   4   1         46.53         45.60         0.36 o                         
   1   4   1         51.28         48.22         0.48 o                         
   2   4   1          0.70          0.92         0.08 o                         
   3   4   1         71.83         70.04         0.74 o                         
   4   4   1         10.64         10.75         0.22 o                         
   5   4   1          4.85          5.12         0.17 o                         
   6   4   1          0.56          0.53         0.18 o                         
   7   4   1          9.32          9.36         0.38 o                         
   8   4   1          2.06          1.81         0.31 o                         
  -7   5   1          0.25          0.17         0.26 o                         
  -6   5   1         41.66         41.85         0.61 o                         
  -5   5   1          1.18          0.85         0.17 o                         
  -4   5   1          5.47          5.87         0.18 o                         
  -3   5   1         19.54         19.06         0.28 o                         
  -2   5   1         95.60         94.48         0.75 o                         
  -1   5   1         94.83         94.06         0.68 o                         
   0   5   1        230.93        227.86         1.39 o                         
   1   5   1         47.91         44.68         0.45 o                         
   2   5   1         52.75         52.33         0.57 o                         
   3   5   1         35.01         37.26         0.45 o                         
   4   5   1         98.94        100.66         0.82 o                         
   5   5   1          0.01         -0.04         0.14 o                         
   6   5   1         44.92         45.69         0.61 o                         
   7   5   1          8.23          7.62         0.68 o                         
  -6   6   1          0.39          0.54         0.26 o                         
  -5   6   1         49.29         47.90         0.60 o                         
  -4   6   1         41.97         42.82         0.48 o                         
  -3   6   1         58.73         57.02         0.61 o                         
  -2   6   1          6.51          5.86         0.20 o                         
  -1   6   1         34.34         32.90         0.37 o                         
   0   6   1          1.39          1.16         0.13 o                         
   1   6   1         65.23         63.13         0.59 o                         
   2   6   1          8.37          7.02         0.23 o                         
   3   6   1         31.24         31.06         0.46 o                         
   4   6   1         30.35         30.25         0.43 o                         
   5   6   1         14.32         14.64         0.39 o                         
   6   6   1         16.79         17.08         0.78 o                         
  -5   7   1          3.07          3.12         0.32 o                         
  -4   7   1         21.18         21.47         0.45 o                         
  -3   7   1          0.53          0.55         0.20 o                         
  -2   7   1          0.50          0.30         0.20 o                         
  -1   7   1          7.06          6.92         0.26 o                         
   0   7   1          6.75          6.24         0.25 o                         
   1   7   1          7.97          7.39         0.26 o                         
   2   7   1         36.37         34.93         0.50 o                         
   3   7   1          9.42          9.00         0.28 o                         
   4   7   1         19.65         18.57         0.44 o                         
   5   7   1          1.41          1.61         0.35 o                         
  -3   8   1          2.52          2.82         0.33 o                         
  -2   8   1         14.74         13.99         0.51 o                         
  -1   8   1          3.32          3.17         0.35 o                         
   0   8   1          4.49          5.33         0.32 o                         
   1   8   1         11.30         11.27         0.44 o                         
   2   8   1          2.47          3.03         0.31 o                         
  -8   0   2         89.47         89.29         1.08 o                         
  -6   0   2        397.01        389.03         3.44 o                         
  -4   0   2       1175.33       1094.91        10.59 o                         
  -2   0   2         28.79         28.68         0.22 o                         
   0   0   2        832.03        963.16        27.27 o                         
   2   0   2       4096.88       4584.56       298.67 o                         
   4   0   2          6.77          7.04         0.16 o                         
   6   0   2          0.01          0.20         0.22 o                         
   8   0   2          0.28          0.62         0.30 o                         
  -9   1   2         20.75         20.87         0.58 o                         
  -8   1   2          5.19          5.13         0.23 o                         
  -7   1   2         50.82         51.01         0.49 o                         
  -6   1   2         33.17         32.27         0.33 o                         
  -5   1   2        492.87        478.92         3.14 o                         
  -4   1   2         15.15         19.25         0.19 o                         
  -3   1   2        832.82        803.91         5.80 o                         
  -2   1   2       4342.37       4694.25       139.28 o                         
  -1   1   2       1587.35       1574.15        27.58 o                         
   0   1   2        209.08        193.85         0.83 o                         
   2   1   2       1729.32       1740.71        18.08 o                         
   3   1   2          2.58          2.77         0.11 o                         
   4   1   2         17.48         16.91         0.18 o                         
   5   1   2        274.89        270.00         1.97 o                         
   6   1   2         87.31         87.35         0.71 o                         
   7   1   2         13.94         13.87         0.31 o                         
   8   1   2         21.57         22.82         0.42 o                         
   9   1   2         34.18         36.21         0.76 o                         
  -9   2   2         37.51         39.31         0.64 o                         
  -8   2   2         29.99         29.74         0.43 o                         
  -7   2   2          5.35          5.25         0.19 o                         
  -6   2   2          6.35          6.48         0.18 o                         
  -5   2   2        290.19        289.12         1.89 o                         
  -4   2   2         42.59         47.36         0.39 o                         
  -3   2   2        545.09        531.09         3.07 o                         
  -2   2   2          0.03          0.16         0.04 o                         
  -1   2   2         25.74         28.48         0.17 o                         
   0   2   2          7.82         13.26         0.11 o                         
   1   2   2        884.54        890.90         8.33 o                         
   2   2   2       2019.52       1959.62        38.06 o                         
   3   2   2         95.67        104.10         0.69 o                         
   4   2   2        177.49        182.25         1.34 o                         
   5   2   2         18.77         16.62         0.22 o                         
   6   2   2        127.94        129.90         1.00 o                         
   7   2   2          0.76          1.00         0.16 o                         
   8   2   2         53.55         52.83         0.63 o                         
  -8   3   2          4.38          5.11         0.24 o                         
  -7   3   2         13.42         13.76         0.31 o                         
  -6   3   2         16.13         16.42         0.29 o                         
  -5   3   2         28.90         29.34         0.30 o                         
  -4   3   2         69.43         69.03         0.48 o                         
  -3   3   2          6.96          6.47         0.12 o                         
  -2   3   2         56.66         54.00         0.39 o                         
  -1   3   2         17.31         13.55         0.14 o                         
   0   3   2          4.82          5.77         0.08 o                         
   1   3   2        302.97        299.43         1.72 o                         
   2   3   2          1.28          1.40         0.06 o                         
   3   3   2       1058.84        994.30         6.03 o                         
   4   3   2        141.93        137.85         0.95 o                         
   5   3   2         51.32         49.17         0.44 o                         
   6   3   2         18.51         19.06         0.32 o                         
   7   3   2        123.65        125.38         1.02 o                         
   8   3   2         16.79         16.81         0.47 o                         
  -8   4   2          0.78          0.70         0.33 o                         
  -7   4   2          0.77          0.55         0.21 o                         
  -6   4   2        119.73        126.19         1.05 o                         
  -5   4   2          8.73          8.39         0.19 o                         
  -4   4   2          2.31          2.04         0.10 o                         
  -3   4   2        249.39        247.28         1.80 o                         
  -2   4   2        602.62        582.79         3.68 o                         
  -1   4   2        284.38        285.17         2.04 o                         
   0   4   2        259.46        261.40         1.53 o                         
   1   4   2         86.19         83.81         0.74 o                         
   2   4   2        247.77        250.62         1.81 o                         
   3   4   2         75.79         72.23         0.58 o                         
   4   4   2        275.49        280.60         1.98 o                         
   5   4   2         49.45         51.03         0.51 o                         
   6   4   2         40.76         42.07         0.52 o                         
   7   4   2         16.91         16.86         0.38 o                         
   8   4   2         13.73         15.01         0.44 o                         
  -7   5   2         59.30         60.53         0.75 o                         
  -6   5   2          3.50          3.11         0.23 o                         
  -5   5   2        119.95        122.93         1.03 o                         
  -4   5   2         16.43         16.32         0.28 o                         
  -3   5   2         37.00         35.15         0.37 o                         
  -2   5   2         10.13          9.99         0.20 o                         
  -1   5   2        210.65        201.04         1.45 o                         
   0   5   2         29.55         28.66         0.35 o                         
   1   5   2         24.43         23.10         0.37 o                         
   2   5   2         55.13         52.22         0.60 o                         
   3   5   2          2.87          2.30         0.14 o                         
   4   5   2         46.62         46.97         0.53 o                         
   5   5   2          0.04          0.28         0.19 o                         
   6   5   2          2.63          2.89         0.28 o                         
   7   5   2          0.03          0.29         0.33 o                         
  -6   6   2         28.10         28.26         0.54 o                         
  -5   6   2          0.75          0.74         0.20 o                         
  -4   6   2        163.66        162.69         1.19 o                         
  -3   6   2          3.36          3.08         0.18 o                         
  -2   6   2         72.48         72.46         0.71 o                         
  -1   6   2         68.40         67.84         0.58 o                         
   0   6   2         64.03         63.79         0.59 o                         
   1   6   2          5.12          4.24         0.17 o                         
   2   6   2         27.62         28.32         0.44 o                         
   3   6   2         33.83         33.68         0.51 o                         
   4   6   2          3.44          3.79         0.21 o                         
   5   6   2          4.69          5.97         0.31 o                         
   6   6   2          9.22          8.95         0.43 o                         
  -5   7   2          9.81          8.24         0.41 o                         
  -4   7   2          0.34          0.01         0.23 o                         
  -3   7   2         34.30         33.86         0.51 o                         
  -2   7   2          1.24          1.06         0.21 o                         
  -1   7   2          0.53          0.59         0.21 o                         
   0   7   2         16.56         16.90         0.39 o                         
   1   7   2         50.53         51.04         0.60 o                         
   2   7   2          5.46          5.20         0.26 o                         
   3   7   2          3.52          3.59         0.24 o                         
   4   7   2          0.20          0.15         0.24 o                         
   5   7   2          7.93          8.72         0.43 o                         
  -3   8   2          3.20          2.89         0.37 o                         
  -2   8   2          0.14          0.13         0.32 o                         
  -1   8   2          0.39          0.22         0.37 o                         
   0   8   2         15.08         15.93         0.49 o                         
   1   8   2         10.72         10.84         0.51 o                         
   2   8   2         12.26         12.65         0.41 o                         
  -9   0   3         37.77         36.15         0.78 o                         
  -7   0   3        180.39        181.61         1.73 o                         
  -5   0   3        334.25        333.38         3.11 o                         
  -3   0   3        893.74        866.09        11.33 o                         
  -1   0   3       2434.63       2437.16        64.81 o                         
   1   0   3        571.00        528.40         4.52 o                         
   3   0   3         67.13         85.70         0.80 o                         
   5   0   3        144.69        141.76         1.83 o                         
   7   0   3         42.82         41.24         0.74 o                         
   9   0   3         11.14         11.09         0.77 o                         
  -9   1   3          2.58          2.49         0.26 o                         
  -8   1   3         26.86         27.02         0.39 o                         
  -7   1   3         25.91         24.44         0.31 o                         
  -6   1   3          3.85          4.22         0.18 o                         
  -5   1   3        215.62        212.29         1.36 o                         
  -4   1   3        230.51        227.03         1.48 o                         
  -3   1   3       1460.86       1475.35        29.59 o                         
  -2   1   3          0.08          0.14         0.03 o                         
  -1   1   3          0.01          0.06         0.02 o                         
   0   1   3        578.26        581.11         3.41 o                         
   1   1   3        265.23        282.20         1.31 o                         
   2   1   3         86.83         76.94         0.45 o                         
   3   1   3        787.96        782.98         4.88 o                         
   4   1   3        105.51        100.08         0.77 o                         
   5   1   3         58.67         56.10         0.47 o                         
   6   1   3         94.64         90.00         0.74 o                         
   7   1   3          8.93          9.86         0.33 o                         
   8   1   3         17.29         17.55         0.41 o                         
  -9   2   3         29.68         31.77         0.59 o                         
  -8   2   3         24.97         23.46         0.39 o                         
  -7   2   3         12.93         13.28         0.30 o                         
  -6   2   3          4.08          3.49         0.15 o                         
  -5   2   3        103.01        102.45         0.77 o                         
  -4   2   3         13.71         12.08         0.15 o                         
  -3   2   3        422.86        406.72         2.43 o                         
  -2   2   3        168.36        174.20         0.96 o                         
  -1   2   3         44.39         39.12         0.24 o                         
   0   2   3       1180.82       1171.67        11.33 o                         
   1   2   3       1281.25       1327.36        15.24 o                         
   2   2   3        230.20        252.65         1.63 o                         
   3   2   3        342.37        352.35         2.32 o                         
   4   2   3        179.48        180.36         1.30 o                         
   5   2   3         69.82         71.72         0.59 o                         
   6   2   3          1.97          1.96         0.13 o                         
   7   2   3        109.58        110.75         0.90 o                         
   8   2   3          6.42          6.21         0.29 o                         
  -8   3   3         14.23         14.52         0.35 o                         
  -7   3   3          0.00         -0.07         0.15 o                         
  -6   3   3         94.22         97.63         0.77 o                         
  -5   3   3          0.31          0.73         0.09 o                         
  -4   3   3         56.95         58.87         0.46 o                         
  -3   3   3         17.59         16.62         0.16 o                         
  -2   3   3        275.48        277.30         1.73 o                         
  -1   3   3          0.01          0.19         0.04 o                         
   0   3   3         51.24         54.34         0.35 o                         
   1   3   3        193.69        213.81         1.22 o                         
   2   3   3        557.70        560.91         3.44 o                         
   3   3   3          5.03          5.81         0.14 o                         
   4   3   3        143.43        142.41         0.97 o                         
   5   3   3         64.72         65.02         0.54 o                         
   6   3   3         79.69         79.19         0.64 o                         
   7   3   3         13.38         13.37         0.33 o                         
   8   3   3         45.49         43.57         0.75 o                         
  -8   4   3          4.26          4.63         0.36 o                         
  -7   4   3         54.33         51.86         0.58 o                         
  -6   4   3          4.72          4.64         0.19 o                         
  -5   4   3         19.93         20.04         0.28 o                         
  -4   4   3          3.49          3.15         0.15 o                         
  -3   4   3          0.19          0.27         0.09 o                         
  -2   4   3        181.64        178.76         1.41 o                         
  -1   4   3        393.30        382.26         2.20 o                         
   0   4   3          0.35          0.48         0.10 o                         
   1   4   3         58.64         57.13         0.73 o                         
   2   4   3        207.53        198.26         1.45 o                         
   3   4   3        237.00        244.03         1.61 o                         
   4   4   3          2.87          1.85         0.10 o                         
   5   4   3         46.96         45.43         0.50 o                         
   6   4   3          1.52          1.32         0.20 o                         
   7   4   3         35.59         35.86         0.55 o                         
  -7   5   3          3.14          3.16         0.28 o                         
  -6   5   3        149.75        152.25         1.22 o                         
  -5   5   3          5.96          5.60         0.21 o                         
  -4   5   3         41.94         42.13         0.48 o                         
  -3   5   3          0.27          0.28         0.11 o                         
  -2   5   3        280.92        274.17         1.82 o                         
  -1   5   3         11.13         11.36         0.19 o                         
   0   5   3         72.23         68.72         0.55 o                         
   1   5   3         28.83         27.59         0.38 o                         
   2   5   3          1.97          1.65         0.14 o                         
   3   5   3          0.03         -0.12         0.12 o                         
   4   5   3         39.93         39.95         0.45 o                         
   5   5   3          1.25          1.75         0.22 o                         
   6   5   3          1.27          1.34         0.28 o                         
   7   5   3          3.49          3.86         0.34 o                         
  -6   6   3          1.33          1.17         0.26 o                         
  -5   6   3         10.86         11.13         0.35 o                         
  -4   6   3          3.92          3.67         0.19 o                         
  -3   6   3         23.15         23.65         0.35 o                         
  -2   6   3         27.53         27.49         0.37 o                         
  -1   6   3          9.34          9.55         0.22 o                         
   0   6   3          7.70          7.79         0.22 o                         
   1   6   3         80.17         81.19         0.73 o                         
   2   6   3          6.29          6.45         0.25 o                         
   3   6   3         14.63         15.90         0.39 o                         
   4   6   3         12.23         12.30         0.38 o                         
   5   6   3         10.56         11.06         0.39 o                         
   6   6   3          7.86          7.91         0.54 o                         
  -5   7   3          0.11          0.06         0.31 o                         
  -4   7   3         54.58         56.80         0.73 o                         
  -3   7   3          2.60          3.04         0.24 o                         
  -2   7   3          1.74          1.61         0.24 o                         
  -1   7   3          0.31          0.34         0.21 o                         
   0   7   3         50.64         52.14         0.64 o                         
   1   7   3          0.42          0.53         0.20 o                         
   2   7   3         63.43         64.70         0.71 o                         
   3   7   3          2.57          2.60         0.26 o                         
   4   7   3          1.04          1.30         0.36 o                         
  -2   8   3          2.18          2.09         0.36 o                         
  -1   8   3          7.63          6.66         0.48 o                         
   0   8   3          5.44          4.94         0.42 o                         
   1   8   3         30.15         29.48         0.63 o                         
   2   8   3          2.67          2.18         0.31 o                         
  -8   0   4        180.46        183.93         1.92 o                         
  -6   0   4         33.80         33.95         0.44 o                         
  -4   0   4         31.31         32.85         0.34 o                         
  -2   0   4          3.02          5.17         0.07 o                         
   0   0   4        113.10        133.60         0.78 o                         
   2   0   4         46.18         46.73         0.45 o                         
   4   0   4        617.61        580.93         5.05 o                         
   6   0   4        300.09        298.03         3.13 o                         
   8   0   4         67.58         73.65         1.10 o                         
  -9   1   4         60.40         58.66         0.68 o                         
  -8   1   4         34.57         33.36         0.45 o                         
  -7   1   4        116.69        117.53         0.85 o                         
  -6   1   4          1.67          2.18         0.12 o                         
  -5   1   4         45.22         47.95         0.43 o                         
  -4   1   4        106.30        111.84         0.79 o                         
  -3   1   4        130.21        128.18         0.78 o                         
  -2   1   4        766.10        763.65         5.29 o                         
  -1   1   4        394.36        421.18         1.89 o                         
   0   1   4       2950.43       3085.62        85.59 o                         
   1   1   4         16.57         20.22         0.13 o                         
   2   1   4         61.97         72.87         0.59 o                         
   3   1   4          0.27          0.31         0.06 o                         
   4   1   4        471.26        454.88         2.98 o                         
   5   1   4        121.11        119.01         0.87 o                         
   6   1   4         12.79         12.10         0.27 o                         
   7   1   4         25.10         24.51         0.43 o                         
   8   1   4         18.51         19.24         0.50 o                         
  -9   2   4          0.01         -0.25         0.26 o                         
  -8   2   4          0.32          0.14         0.17 o                         
  -7   2   4        154.18        155.51         1.16 o                         
  -6   2   4         32.01         31.41         0.36 o                         
  -5   2   4         12.64         14.55         0.21 o                         
  -4   2   4        549.91        533.15         3.85 o                         
  -3   2   4       1086.74       1067.06         7.58 o                         
  -2   2   4        352.90        349.44         1.98 o                         
  -1   2   4         23.09         28.03         0.19 o                         
   0   2   4       1922.46       1977.91        29.98 o                         
   1   2   4         90.63         95.89         0.61 o                         
   2   2   4        912.76        899.32         6.07 o                         
   3   2   4         14.49         12.49         0.22 o                         
   4   2   4         22.31         20.37         0.23 o                         
   5   2   4        203.00        200.27         1.37 o                         
   6   2   4         74.67         71.98         0.58 o                         
   7   2   4          5.14          5.22         0.24 o                         
   8   2   4          4.94          4.73         0.31 o                         
  -8   3   4         17.73         18.43         0.40 o                         
  -7   3   4          0.46          0.27         0.16 o                         
  -6   3   4          0.50          0.27         0.11 o                         
  -5   3   4        170.15        173.15         1.19 o                         
  -4   3   4        195.61        192.22         1.24 o                         
  -3   3   4        333.33        335.10         2.14 o                         
  -2   3   4        100.60        101.18         0.61 o                         
  -1   3   4       1602.83       1545.08        11.40 o                         
   0   3   4          5.26          7.48         0.14 o                         
   1   3   4        747.25        746.42         4.01 o                         
   2   3   4          3.43          3.10         0.11 o                         
   3   3   4        325.70        335.86         3.03 o                         
   4   3   4          5.46          6.38         0.15 o                         
   5   3   4          9.22         10.17         0.23 o                         
   6   3   4         40.45         38.40         0.42 o                         
   7   3   4         12.15         12.02         0.32 o                         
   8   3   4          0.00          0.23         0.30 o                         
  -8   4   4          7.63          7.25         0.41 o                         
  -7   4   4         17.00         17.14         0.37 o                         
  -6   4   4        138.41        139.67         1.10 o                         
  -5   4   4          0.99          0.98         0.10 o                         
  -4   4   4          1.55          1.26         0.10 o                         
  -3   4   4        165.61        161.98         1.14 o                         
  -2   4   4        457.38        451.46         2.80 o                         
  -1   4   4         59.97         58.42         0.40 o                         
   0   4   4         25.75         25.49         0.22 o                         
   1   4   4         76.00         70.64         0.61 o                         
   2   4   4          0.36          0.33         0.07 o                         
   3   4   4         20.63         20.69         0.26 o                         
   4   4   4         77.20         77.06         0.73 o                         
   5   4   4         77.71         81.28         0.79 o                         
   6   4   4          9.51          9.65         0.29 o                         
   7   4   4          6.20          6.53         0.31 o                         
  -7   5   4         34.65         35.79         0.62 o                         
  -6   5   4         22.24         22.74         0.43 o                         
  -5   5   4         14.88         16.18         0.31 o                         
  -4   5   4          0.11          0.04         0.12 o                         
  -3   5   4          5.41          5.39         0.18 o                         
  -2   5   4         11.69         11.79         0.22 o                         
  -1   5   4        104.47        105.35         0.81 o                         
   0   5   4         30.27         29.82         0.38 o                         
   1   5   4          1.93          1.65         0.12 o                         
   2   5   4         10.83         10.69         0.27 o                         
   3   5   4        188.02        190.58         1.51 o                         
   4   5   4         29.39         29.01         0.43 o                         
   5   5   4         60.12         58.61         0.70 o                         
   6   5   4          2.14          1.79         0.29 o                         
  -6   6   4         10.07          9.64         0.35 o                         
  -5   6   4          0.05          0.09         0.21 o                         
  -4   6   4         19.41         18.39         0.39 o                         
  -3   6   4          2.99          3.00         0.18 o                         
  -2   6   4          9.52         10.03         0.25 o                         
  -1   6   4          4.58          4.85         0.17 o                         
   0   6   4          0.03         -0.07         0.13 o                         
   1   6   4          3.45          2.80         0.18 o                         
   2   6   4         11.33         10.65         0.34 o                         
   3   6   4          0.77          1.27         0.20 o                         
   4   6   4          3.27          3.69         0.28 o                         
   5   6   4          6.92          7.37         0.41 o                         
  -5   7   4         13.25         11.90         0.41 o                         
  -4   7   4         21.77         20.98         0.50 o                         
  -3   7   4         28.13         31.09         0.57 o                         
  -2   7   4          5.43          4.84         0.27 o                         
  -1   7   4          0.52          0.69         0.25 o                         
   0   7   4          0.88          0.74         0.22 o                         
   1   7   4        122.41        125.28         1.11 o                         
   2   7   4          9.83         10.32         0.32 o                         
   3   7   4          4.18          3.98         0.32 o                         
   4   7   4          7.18          7.06         0.45 o                         
  -2   8   4         20.08         21.71         0.67 o                         
  -1   8   4          1.43          0.90         0.38 o                         
   0   8   4         36.30         36.47         0.68 o                         
   1   8   4          4.35          4.02         0.32 o                         
  -9   0   5         12.03         12.15         0.48 o                         
  -7   0   5        116.87        119.84         1.21 o                         
  -5   0   5         85.44         81.82         0.75 o                         
  -3   0   5        315.75        315.56         3.19 o                         
  -1   0   5        777.60        843.17         9.63 o                         
   3   0   5         95.39         89.00         0.77 o                         
   5   0   5        104.84        100.75         1.09 o                         
   7   0   5         93.41         90.03         1.26 o                         
  -9   1   5          0.74          0.57         0.27 o                         
  -8   1   5         99.27        100.36         0.87 o                         
  -7   1   5         23.42         21.82         0.29 o                         
  -6   1   5         70.19         69.35         0.54 o                         
  -5   1   5          7.71          7.03         0.14 o                         
  -4   1   5        423.09        417.53         2.65 o                         
  -3   1   5        661.20        665.21         3.82 o                         
  -2   1   5        530.61        501.38         2.53 o                         
  -1   1   5        435.22        450.01         2.38 o                         
   0   1   5        196.22        186.14         0.94 o                         
   1   1   5        100.69        113.23         0.60 o                         
   2   1   5        354.32        356.09         2.13 o                         
   3   1   5         14.61         15.26         0.17 o                         
   4   1   5         40.52         42.82         0.38 o                         
   5   1   5        430.72        426.59         2.67 o                         
   6   1   5         78.95         79.04         0.66 o                         
   7   1   5          2.81          2.88         0.24 o                         
   8   1   5          9.45          9.98         0.44 o                         
  -9   2   5          9.16          8.76         0.33 o                         
  -8   2   5          2.35          2.40         0.20 o                         
  -7   2   5          2.74          2.39         0.16 o                         
  -6   2   5          0.10          0.11         0.10 o                         
  -5   2   5        242.17        237.55         1.68 o                         
  -4   2   5          6.43          5.11         0.15 o                         
  -3   2   5         84.26         85.09         0.59 o                         
  -2   2   5        493.83        502.82         2.65 o                         
  -1   2   5        310.96        301.42         1.68 o                         
   0   2   5        151.82        162.98         0.93 o                         
   1   2   5       1048.71        998.87         6.02 o                         
   2   2   5        327.28        327.11         2.27 o                         
   3   2   5         37.48         39.56         0.35 o                         
   4   2   5         51.62         50.84         0.53 o                         
   5   2   5         96.47         97.06         0.74 o                         
   6   2   5          0.67          1.11         0.16 o                         
   7   2   5         23.36         21.95         0.44 o                         
   8   2   5          2.66          2.60         0.34 o                         
  -8   3   5          0.03          0.28         0.20 o                         
  -7   3   5         10.67         11.66         0.29 o                         
  -6   3   5         80.71         77.83         0.65 o                         
  -5   3   5          5.43          5.04         0.14 o                         
  -4   3   5         62.78         61.65         0.46 o                         
  -3   3   5         55.97         55.63         0.44 o                         
  -2   3   5        184.45        184.45         1.09 o                         
  -1   3   5         53.60         51.76         0.36 o                         
   0   3   5        755.93        744.56         4.19 o                         
   1   3   5         68.99         71.35         0.59 o                         
   2   3   5        113.72        120.36         0.79 o                         
   3   3   5          4.90          4.67         0.16 o                         
   4   3   5        146.70        149.17         1.09 o                         
   5   3   5          0.02          0.03         0.11 o                         
   6   3   5         13.42         13.54         0.30 o                         
   7   3   5          6.77          6.88         0.29 o                         
  -8   4   5          8.27          7.42         0.40 o                         
  -7   4   5         47.69         47.64         0.58 o                         
  -6   4   5          0.03          0.11         0.15 o                         
  -5   4   5         71.49         72.97         0.58 o                         
  -4   4   5         29.02         27.71         0.30 o                         
  -3   4   5         47.08         45.74         0.47 o                         
  -2   4   5         12.08         11.65         0.16 o                         
  -1   4   5        508.80        504.32         2.94 o                         
   0   4   5        116.81        117.22         0.86 o                         
   1   4   5          0.71          0.87         0.08 o                         
   2   4   5          0.02          0.07         0.07 o                         
   3   4   5        334.65        338.03         2.43 o                         
   4   4   5        116.91        119.20         0.99 o                         
   5   4   5         20.93         20.38         0.37 o                         
   6   4   5         16.67         15.52         0.39 o                         
   7   4   5          3.93          4.42         0.35 o                         
  -7   5   5          6.84          7.07         0.32 o                         
  -6   5   5         12.39         13.73         0.36 o                         
  -5   5   5          4.12          3.95         0.20 o                         
  -4   5   5          2.82          2.82         0.16 o                         
  -3   5   5          2.15          1.81         0.13 o                         
  -2   5   5         24.33         23.85         0.29 o                         
  -1   5   5         22.89         23.88         0.29 o                         
   0   5   5         10.29          8.96         0.27 o                         
   1   5   5          3.28          3.73         0.16 o                         
   2   5   5          6.30          7.70         0.26 o                         
   3   5   5          0.01          0.00         0.12 o                         
   4   5   5         69.37         68.83         0.71 o                         
   5   5   5          5.16          5.86         0.26 o                         
   6   5   5          8.20          8.28         0.41 o                         
  -6   6   5          0.85          1.70         0.32 o                         
  -5   6   5         51.57         53.01         0.63 o                         
  -4   6   5         34.20         33.29         0.47 o                         
  -3   6   5         62.85         63.71         0.66 o                         
  -2   6   5         11.59         13.58         0.31 o                         
  -1   6   5         17.51         18.21         0.33 o                         
   0   6   5          5.72          6.44         0.21 o                         
   1   6   5         60.22         59.81         0.62 o                         
   2   6   5          6.96          6.81         0.27 o                         
   3   6   5          3.89          3.97         0.25 o                         
   4   6   5         19.68         22.27         0.57 o                         
   5   6   5          8.68          8.46         0.44 o                         
  -5   7   5          0.00         -0.30         0.30 o                         
  -4   7   5         49.47         48.47         0.71 o                         
  -3   7   5          0.81          1.08         0.25 o                         
  -2   7   5          4.40          4.61         0.27 o                         
  -1   7   5          2.88          2.84         0.27 o                         
   0   7   5         47.17         46.85         0.60 o                         
   1   7   5          1.83          2.31         0.24 o                         
   2   7   5         21.64         21.64         0.46 o                         
   3   7   5          0.18          0.37         0.32 o                         
   4   7   5          0.01          0.34         0.44 o                         
  -2   8   5          0.42          0.35         0.37 o                         
  -1   8   5          6.37          6.39         0.41 o                         
   0   8   5          0.08         -0.30         0.30 o                         
   1   8   5         19.22         20.51         0.56 o                         
  -8   0   6        104.93        108.01         1.26 o                         
  -6   0   6         36.41         35.66         0.56 o                         
  -4   0   6          9.04         10.42         0.17 o                         
  -2   0   6        618.77        582.43         5.92 o                         
   0   0   6         53.93         59.82         0.42 o                         
   2   0   6       1726.63       1622.48        20.69 o                         
   4   0   6         77.90         78.05         0.78 o                         
   6   0   6         31.52         34.48         0.68 o                         
   8   0   6          4.52          4.53         0.55 o                         
  -9   1   6          1.09          0.75         0.31 o                         
  -8   1   6         13.81         13.54         0.34 o                         
  -7   1   6         19.28         19.40         0.30 o                         
  -6   1   6          1.57          1.78         0.11 o                         
  -5   1   6          7.03          7.44         0.16 o                         
  -4   1   6          7.87          7.59         0.19 o                         
  -3   1   6        395.56        394.57         2.29 o                         
  -2   1   6         83.22         82.68         0.53 o                         
  -1   1   6         85.99         93.06         0.57 o                         
   0   1   6       1056.53       1032.79        10.54 o                         
   1   1   6       1104.63       1064.53         9.17 o                         
   2   1   6        144.39        153.48         1.00 o                         
   3   1   6        451.95        438.18         3.36 o                         
   4   1   6         37.07         35.64         0.33 o                         
   5   1   6        165.72        164.66         1.12 o                         
   6   1   6         25.91         27.97         0.38 o                         
   7   1   6         71.07         71.05         0.79 o                         
   8   1   6         11.25         11.80         0.63 o                         
  -9   2   6          0.00          0.17         0.26 o                         
  -8   2   6         18.58         18.98         0.40 o                         
  -7   2   6          5.38          5.77         0.19 o                         
  -6   2   6        262.89        266.82         1.82 o                         
  -5   2   6        116.88        111.08         0.80 o                         
  -4   2   6        368.44        362.09         2.25 o                         
  -3   2   6        180.89        176.32         1.09 o                         
  -2   2   6         68.56         66.34         0.39 o                         
  -1   2   6        642.42        639.85         3.69 o                         
   0   2   6        534.19        537.92         2.96 o                         
   1   2   6        346.22        342.69         1.79 o                         
   2   2   6         11.82          9.04         0.12 o                         
   3   2   6         23.48         23.14         0.29 o                         
   4   2   6          2.08          3.12         0.12 o                         
   5   2   6          5.87          5.56         0.19 o                         
   6   2   6         38.85         38.60         0.45 o                         
   7   2   6         54.91         56.52         0.67 o                         
   8   2   6          1.55          1.21         0.32 o                         
  -8   3   6          1.24          1.30         0.22 o                         
  -7   3   6         70.26         67.33         0.61 o                         
  -6   3   6         45.26         50.03         0.47 o                         
  -5   3   6        591.26        577.98         3.67 o                         
  -4   3   6         26.51         25.59         0.25 o                         
  -3   3   6         31.18         34.32         0.26 o                         
  -2   3   6        303.33        295.93         3.18 o                         
  -1   3   6        367.30        367.59         2.28 o                         
   0   3   6         55.73         57.74         0.42 o                         
   1   3   6          8.24          7.63         0.16 o                         
   2   3   6          4.84          4.83         0.14 o                         
   3   3   6         10.24         11.42         0.20 o                         
   4   3   6         36.62         35.83         0.39 o                         
   5   3   6         20.95         19.73         0.31 o                         
   6   3   6          4.65          5.30         0.23 o                         
   7   3   6          3.35          2.71         0.29 o                         
  -8   4   6          5.36          5.19         0.31 o                         
  -7   4   6          6.25          6.12         0.26 o                         
  -6   4   6         39.82         38.13         0.47 o                         
  -5   4   6          1.26          1.29         0.12 o                         
  -4   4   6         21.38         22.09         0.26 o                         
  -3   4   6          0.56          0.52         0.09 o                         
  -2   4   6        131.17        130.48         0.88 o                         
  -1   4   6        158.18        156.40         1.01 o                         
   0   4   6         40.71         42.18         0.35 o                         
   1   4   6          2.68          3.78         0.17 o                         
   2   4   6         46.90         50.99         0.45 o                         
   3   4   6          0.34          0.39         0.10 o                         
   4   4   6        212.68        210.91         1.61 o                         
   5   4   6          0.00         -0.19         0.21 o                         
   6   4   6          8.88          9.07         0.39 o                         
   7   4   6         15.00         17.55         0.57 o                         
  -7   5   6          9.81          8.09         0.46 o                         
  -6   5   6          4.86          5.47         0.26 o                         
  -5   5   6          1.76          1.53         0.17 o                         
  -4   5   6         73.09         75.36         0.70 o                         
  -3   5   6         21.52         19.76         0.30 o                         
  -2   5   6          1.64          1.60         0.13 o                         
  -1   5   6         42.10         40.49         0.43 o                         
   0   5   6         29.53         29.21         0.36 o                         
   1   5   6         13.97         14.60         0.27 o                         
   2   5   6          0.50          0.49         0.17 o                         
   3   5   6        128.14        127.71         1.13 o                         
   4   5   6         15.82         15.82         0.44 o                         
   5   5   6          3.33          3.13         0.26 o                         
   6   5   6          2.02          2.22         0.38 o                         
  -6   6   6          0.35          0.48         0.33 o                         
  -5   6   6          5.22          4.74         0.26 o                         
  -4   6   6          7.93          8.13         0.30 o                         
  -3   6   6          5.36          4.81         0.23 o                         
  -2   6   6         24.27         25.74         0.40 o                         
  -1   6   6         26.72         28.51         0.42 o                         
   0   6   6        120.65        121.82         0.99 o                         
   1   6   6         13.46         13.36         0.33 o                         
   2   6   6        141.54        141.67         1.65 o                         
   3   6   6         10.18         11.31         0.41 o                         
   4   6   6         37.97         38.89         0.71 o                         
   5   6   6          0.16          0.33         0.46 o                         
  -4   7   6         14.36         14.61         0.47 o                         
  -3   7   6         18.72         19.13         0.51 o                         
  -2   7   6         33.43         33.96         0.55 o                         
  -1   7   6         11.36         10.82         0.34 o                         
   0   7   6         15.97         15.66         0.41 o                         
   1   7   6         54.99         53.04         0.68 o                         
   2   7   6          8.19          7.36         0.32 o                         
   3   7   6          0.01          0.06         0.41 o                         
  -9   0   7         18.11         17.36         0.77 o                         
  -7   0   7        122.83        122.53         1.42 o                         
  -5   0   7         44.00         44.87         0.51 o                         
  -3   0   7       1267.13       1190.03        12.27 o                         
  -1   0   7          0.01          0.09         0.04 o                         
   1   0   7       1006.35       1005.87         7.75 o                         
   3   0   7       1043.42       1017.03         7.87 o                         
   5   0   7         71.22         72.33         0.91 o                         
   7   0   7        124.89        129.93         1.69 o                         
  -9   1   7          0.16          0.42         0.28 o                         
  -8   1   7         43.20         43.11         0.55 o                         
  -7   1   7          0.85          0.44         0.18 o                         
  -6   1   7          4.74          5.55         0.16 o                         
  -5   1   7          0.01          0.23         0.08 o                         
  -4   1   7         14.29         14.96         0.17 o                         
  -3   1   7         82.00         82.49         0.50 o                         
  -2   1   7         67.68         62.58         0.36 o                         
  -1   1   7        350.88        369.04         2.26 o                         
   0   1   7          4.10          4.83         0.06 o                         
   1   1   7         22.17         24.72         0.22 o                         
   2   1   7        480.11        470.10         3.19 o                         
   3   1   7          0.77          1.14         0.08 o                         
   4   1   7         46.06         45.64         0.38 o                         
   5   1   7          0.11          0.00         0.09 o                         
   6   1   7        102.90         99.79         0.86 o                         
   7   1   7         81.23         79.97         0.88 o                         
  -9   2   7          7.79          6.71         0.34 o                         
  -8   2   7          0.85          0.66         0.20 o                         
  -7   2   7         55.61         54.97         0.56 o                         
  -6   2   7         59.58         62.64         0.58 o                         
  -5   2   7        387.00        381.11         2.62 o                         
  -4   2   7         24.42         22.87         0.24 o                         
  -3   2   7         63.07         66.83         0.48 o                         
  -2   2   7          0.20          0.13         0.03 o                         
  -1   2   7        571.29        557.33         3.07 o                         
   0   2   7        342.33        367.27         2.10 o                         
   1   2   7         83.71         91.08         0.60 o                         
   2   2   7         28.87         29.63         0.28 o                         
   3   2   7          4.63          4.51         0.18 o                         
   4   2   7         37.43         36.96         0.44 o                         
   5   2   7         65.32         64.22         0.56 o                         
   6   2   7          1.46          1.21         0.24 o                         
   7   2   7          0.67          0.64         0.26 o                         
  -8   3   7          0.94          1.20         0.22 o                         
  -7   3   7          0.24          0.08         0.16 o                         
  -6   3   7        167.06        163.56         1.20 o                         
  -5   3   7         15.16         15.26         0.23 o                         
  -4   3   7        197.05        199.01         1.30 o                         
  -3   3   7          0.51          0.32         0.05 o                         
  -2   3   7        110.15        109.90         0.93 o                         
  -1   3   7        230.41        226.14         1.36 o                         
   0   3   7        504.25        501.01         3.16 o                         
   1   3   7         24.78         26.07         0.22 o                         
   2   3   7         23.22         23.02         0.23 o                         
   3   3   7        101.71        100.41         0.86 o                         
   4   3   7         52.94         55.64         0.56 o                         
   5   3   7          2.45          2.30         0.16 o                         
   6   3   7          0.19          0.03         0.20 o                         
   7   3   7          0.04         -0.07         0.33 o                         
  -8   4   7          0.08         -0.03         0.26 o                         
  -7   4   7          0.11          0.31         0.20 o                         
  -6   4   7          0.07         -0.06         0.16 o                         
  -5   4   7         32.34         32.24         0.35 o                         
  -4   4   7          0.04          0.12         0.09 o                         
  -3   4   7         15.63         16.30         0.22 o                         
  -2   4   7         52.81         49.93         0.42 o                         
  -1   4   7         87.35         89.94         0.68 o                         
   0   4   7         33.29         30.01         0.29 o                         
   1   4   7          4.75          5.90         0.16 o                         
   2   4   7          0.00         -0.04         0.12 o                         
   3   4   7         76.16         77.79         0.73 o                         
   4   4   7          1.14          1.12         0.18 o                         
   5   4   7          6.32          6.55         0.29 o                         
   6   4   7         23.43         23.78         0.53 o                         
  -7   5   7          9.44         10.55         0.49 o                         
  -6   5   7          3.68          4.41         0.25 o                         
  -5   5   7          1.54          1.61         0.19 o                         
  -4   5   7         44.51         44.54         0.46 o                         
  -3   5   7          1.37          1.59         0.16 o                         
  -2   5   7         99.25         97.88         0.80 o                         
  -1   5   7          7.94          8.71         0.21 o                         
   0   5   7         89.50         89.67         0.74 o                         
   1   5   7         69.07         67.90         0.68 o                         
   2   5   7        212.91        213.18         1.92 o                         
   3   5   7          5.90          6.26         0.29 o                         
   4   5   7         87.59         85.14         0.88 o                         
   5   5   7          0.64          0.57         0.27 o                         
  -6   6   7         16.07         15.24         0.45 o                         
  -5   6   7          0.91          1.04         0.22 o                         
  -4   6   7          4.61          5.82         0.26 o                         
  -3   6   7          2.22          1.55         0.20 o                         
  -2   6   7         67.19         64.62         0.63 o                         
  -1   6   7          2.67          2.63         0.20 o                         
   0   6   7          0.05          0.16         0.16 o                         
   1   6   7         32.49         31.37         0.45 o                         
   2   6   7          0.53          0.54         0.25 o                         
   3   6   7         19.14         19.53         0.61 o                         
   4   6   7          1.10          0.81         0.33 o                         
  -4   7   7         16.06         16.49         0.58 o                         
  -3   7   7          0.11          0.23         0.29 o                         
  -2   7   7         11.56         13.62         0.41 o                         
  -1   7   7          6.17          6.30         0.31 o                         
   0   7   7         17.95         18.68         0.49 o                         
   1   7   7          9.17          9.99         0.44 o                         
   2   7   7          4.84          4.82         0.46 o                         
   3   7   7          7.91          8.72         0.65 o                         
  -8   0   8         15.50         14.79         0.55 o                         
  -6   0   8          0.11          0.48         0.14 o                         
  -4   0   8        279.21        277.71         4.07 o                         
  -2   0   8       1240.66       1168.52        12.21 o                         
   0   0   8         44.39         36.90         0.58 o                         
   2   0   8       1505.33       1394.38        17.19 o                         
   4   0   8          0.72          0.30         0.19 o                         
   6   0   8         60.02         59.29         0.97 o                         
  -9   1   8          8.47          7.90         0.33 o                         
  -8   1   8         54.88         55.83         0.64 o                         
  -7   1   8        113.53        113.52         0.99 o                         
  -6   1   8         12.26         10.65         0.23 o                         
  -5   1   8         69.05         70.61         0.55 o                         
  -4   1   8        105.93         98.02         0.67 o                         
  -3   1   8        756.27        727.05         4.52 o                         
  -2   1   8        100.75         98.30         0.59 o                         
  -1   1   8        172.08        168.45         1.04 o                         
   0   1   8         32.68         27.42         0.22 o                         
   1   1   8        215.57        228.14         1.39 o                         
   2   1   8         37.43         36.93         0.28 o                         
   3   1   8         60.34         62.02         0.47 o                         
   4   1   8          0.77          0.62         0.09 o                         
   5   1   8          0.10         -0.06         0.12 o                         
   6   1   8          6.52          6.07         0.26 o                         
   7   1   8         12.33         12.52         0.47 o                         
  -8   2   8          9.57         10.28         0.30 o                         
  -7   2   8         11.11         10.87         0.29 o                         
  -6   2   8        110.96        109.36         0.90 o                         
  -5   2   8          0.02          0.20         0.09 o                         
  -4   2   8          2.07          2.01         0.10 o                         
  -3   2   8         13.01         13.25         0.15 o                         
  -2   2   8          4.41          5.03         0.13 o                         
  -1   2   8        293.05        287.60         2.05 o                         
   0   2   8        200.42        202.63         1.25 o                         
   1   2   8         48.40         48.81         0.38 o                         
   2   2   8          0.73          0.87         0.09 o                         
   3   2   8        138.98        140.27         1.01 o                         
   4   2   8        175.63        177.41         1.29 o                         
   5   2   8          0.59          1.01         0.14 o                         
   6   2   8         61.73         59.06         0.71 o                         
   7   2   8          0.43          1.10         0.48 o                         
  -8   3   8          0.44          0.51         0.31 o                         
  -7   3   8          4.19          4.72         0.21 o                         
  -6   3   8          3.02          3.39         0.17 o                         
  -5   3   8         71.74         72.09         0.59 o                         
  -4   3   8         55.08         57.07         0.46 o                         
  -3   3   8         78.20         76.89         0.51 o                         
  -2   3   8         45.14         43.64         0.34 o                         
  -1   3   8         75.30         76.42         0.54 o                         
   0   3   8         80.01         80.99         0.59 o                         
   1   3   8          6.85          8.08         0.12 o                         
   2   3   8         30.25         29.69         0.30 o                         
   3   3   8         56.14         58.71         0.55 o                         
   4   3   8          0.53          0.66         0.18 o                         
   5   3   8        175.12        178.75         1.45 o                         
   6   3   8         25.85         24.91         0.53 o                         
  -7   4   8         21.96         22.16         0.45 o                         
  -6   4   8         14.29         13.63         0.34 o                         
  -5   4   8         15.49         15.54         0.29 o                         
  -4   4   8         95.54         97.96         0.72 o                         
  -3   4   8         40.62         40.25         0.36 o                         
  -2   4   8         11.12         11.12         0.19 o                         
  -1   4   8          2.29          2.31         0.11 o                         
   0   4   8         94.55         93.74         0.70 o                         
   1   4   8         28.85         28.86         0.33 o                         
   2   4   8         50.98         50.07         0.52 o                         
   3   4   8          2.05          2.37         0.17 o                         
   4   4   8         51.38         50.02         0.64 o                         
   5   4   8          5.50          5.69         0.29 o                         
   6   4   8          1.57          1.61         0.28 o                         
  -7   5   8          0.06          0.27         0.29 o                         
  -6   5   8          0.30          0.31         0.21 o                         
  -5   5   8         14.02         15.49         0.34 o                         
  -4   5   8         24.97         23.95         0.37 o                         
  -3   5   8        102.23        104.59         0.82 o                         
  -2   5   8         51.11         53.12         0.59 o                         
  -1   5   8         65.49         69.06         0.62 o                         
   0   5   8          1.43          1.58         0.13 o                         
   1   5   8        144.22        151.69         1.36 o                         
   2   5   8          3.66          4.25         0.21 o                         
   3   5   8         81.42         79.05         0.99 o                         
   4   5   8         11.28         11.29         0.37 o                         
   5   5   8         11.89         11.15         0.41 o                         
  -5   6   8          0.97          1.27         0.28 o                         
  -4   6   8         51.47         50.55         0.67 o                         
  -3   6   8          6.90          6.32         0.27 o                         
  -2   6   8         78.71         78.51         0.79 o                         
  -1   6   8         42.67         42.16         0.55 o                         
   0   6   8         37.31         35.62         0.51 o                         
   1   6   8         11.23         11.91         0.38 o                         
   2   6   8          6.81          6.79         0.40 o                         
   3   6   8         17.33         18.34         0.64 o                         
   4   6   8          0.07         -0.02         0.40 o                         
  -3   7   8         15.29         14.34         0.79 o                         
  -2   7   8          4.55          4.74         0.34 o                         
  -1   7   8         22.56         22.50         0.54 o                         
   0   7   8         13.42         14.33         0.43 o                         
   1   7   8          4.79          4.36         0.41 o                         
   2   7   8          9.66          9.12         0.60 o                         
  -9   0   9          1.38          2.27         0.42 o                         
  -7   0   9         23.55         23.59         0.52 o                         
  -5   0   9          0.30          0.76         0.11 o                         
  -3   0   9        710.94        702.46         5.46 o                         
  -1   0   9         49.42         48.89         0.87 o                         
   1   0   9        463.88        462.25         3.20 o                         
   3   0   9        139.37        138.70         1.52 o                         
   5   0   9         20.68         19.51         0.48 o                         
   7   0   9         26.84         25.30         1.88 o                         
  -8   1   9         17.26         16.72         0.40 o                         
  -7   1   9          9.08          9.30         0.27 o                         
  -6   1   9         59.67         59.37         0.55 o                         
  -5   1   9          9.41          9.88         0.18 o                         
  -4   1   9        128.12        125.87         0.99 o                         
  -3   1   9        241.41        239.66         1.53 o                         
  -2   1   9        662.16        644.05         3.63 o                         
  -1   1   9         65.15         64.89         0.55 o                         
   0   1   9        202.04        213.87         1.50 o                         
   1   1   9         37.36         38.86         0.43 o                         
   2   1   9        472.67        479.04         2.97 o                         
   3   1   9         18.00         18.26         0.29 o                         
   4   1   9         38.13         38.40         0.40 o                         
   5   1   9         28.28         28.88         0.42 o                         
   6   1   9         29.32         29.69         0.60 o                         
   7   1   9          0.21          1.20         0.49 o                         
  -8   2   9         38.25         40.35         0.56 o                         
  -7   2   9         54.56         57.73         0.60 o                         
  -6   2   9          0.39          0.33         0.13 o                         
  -5   2   9         53.44         51.88         0.49 o                         
  -4   2   9        154.55        151.09         1.11 o                         
  -3   2   9          5.92          7.05         0.11 o                         
  -2   2   9         23.62         23.22         0.23 o                         
  -1   2   9         86.10         87.56         0.65 o                         
   0   2   9         26.84         25.49         0.21 o                         
   1   2   9          2.86          2.24         0.08 o                         
   2   2   9         13.80         14.82         0.23 o                         
   3   2   9         29.18         30.28         0.34 o                         
   4   2   9        114.61        112.13         1.03 o                         
   5   2   9        109.21        107.29         0.96 o                         
   6   2   9         12.03         12.47         0.40 o                         
  -8   3   9         19.68         20.86         0.64 o                         
  -7   3   9         16.25         16.22         0.35 o                         
  -6   3   9         62.42         61.04         0.60 o                         
  -5   3   9          7.07          7.55         0.19 o                         
  -4   3   9         24.83         26.91         0.27 o                         
  -3   3   9         14.73         14.56         0.18 o                         
  -2   3   9          9.21          8.09         0.12 o                         
  -1   3   9         13.38         12.34         0.15 o                         
   0   3   9         39.95         43.03         0.37 o                         
   1   3   9        113.89        116.52         0.88 o                         
   2   3   9         22.07         21.46         0.30 o                         
   3   3   9          2.93          2.65         0.17 o                         
   4   3   9        108.28        106.33         1.03 o                         
   5   3   9         40.37         39.69         0.55 o                         
   6   3   9         25.24         24.00         0.66 o                         
  -7   4   9          0.55          0.26         0.24 o                         
  -6   4   9          0.00         -0.05         0.18 o                         
  -5   4   9        110.26        109.27         0.83 o                         
  -4   4   9         12.08         11.58         0.22 o                         
  -3   4   9         87.68         88.79         0.79 o                         
  -2   4   9         15.47         15.13         0.22 o                         
  -1   4   9         66.06         64.09         0.58 o                         
   0   4   9         28.47         28.11         0.32 o                         
   1   4   9        173.48        177.31         1.36 o                         
   2   4   9          4.39          3.87         0.19 o                         
   3   4   9         46.10         45.26         0.59 o                         
   4   4   9         13.63         14.76         0.41 o                         
   5   4   9         35.19         34.81         0.70 o                         
  -6   5   9          0.08         -0.05         0.24 o                         
  -5   5   9          0.55          0.54         0.20 o                         
  -4   5   9         70.81         70.13         0.69 o                         
  -3   5   9          3.47          3.50         0.18 o                         
  -2   5   9         21.96         20.69         0.35 o                         
  -1   5   9         15.56         14.84         0.29 o                         
   0   5   9         56.55         55.42         0.60 o                         
   1   5   9          8.17          8.35         0.43 o                         
   2   5   9         43.53         45.61         0.65 o                         
   3   5   9         36.71         35.42         0.67 o                         
   4   5   9          0.26          0.22         0.28 o                         
   5   5   9          0.12          0.32         0.36 o                         
  -5   6   9          9.49         10.81         0.40 o                         
  -4   6   9          2.76          2.26         0.26 o                         
  -3   6   9         57.01         56.69         0.71 o                         
  -2   6   9          8.19          8.64         0.28 o                         
  -1   6   9         93.91         96.94         0.89 o                         
   0   6   9         15.47         15.51         0.37 o                         
   1   6   9         62.50         61.58         0.79 o                         
   2   6   9          1.18          1.04         0.40 o                         
   3   6   9         28.39         30.53         0.94 o                         
  -3   7   9          3.00          3.26         0.33 o                         
  -2   7   9         15.19         15.28         0.48 o                         
  -1   7   9          0.51          0.04         0.35 o                         
   0   7   9          2.04          1.47         0.31 o                         
   1   7   9          2.40          2.70         0.38 o                         
  -8   0  10         78.48         74.13         1.13 o                         
  -6   0  10        229.22        229.57         2.25 o                         
  -4   0  10        273.27        279.04         2.50 o                         
  -2   0  10        278.61        281.04         2.81 o                         
   0   0  10          0.93          0.87         0.08 o                         
   2   0  10        143.82        147.94         1.48 o                         
   4   0  10         20.21         19.78         0.43 o                         
   6   0  10         18.69         19.22         0.84 o                         
  -8   1  10         33.01         34.22         0.52 o                         
  -7   1  10         49.33         49.08         0.56 o                         
  -6   1  10         51.21         50.15         0.53 o                         
  -5   1  10         22.86         22.69         0.28 o                         
  -4   1  10          8.48          8.15         0.14 o                         
  -3   1  10         74.73         75.49         0.53 o                         
  -2   1  10         35.99         32.89         0.30 o                         
  -1   1  10         38.67         36.00         0.28 o                         
   0   1  10        351.17        344.14         2.27 o                         
   1   1  10         42.89         41.98         0.37 o                         
   2   1  10         15.71         15.12         0.23 o                         
   3   1  10         98.96         94.70         0.81 o                         
   4   1  10         14.66         13.81         0.32 o                         
   5   1  10         28.63         27.00         0.51 o                         
   6   1  10          0.25          0.30         0.31 o                         
  -8   2  10          8.12          8.65         0.37 o                         
  -7   2  10          2.59          2.88         0.20 o                         
  -6   2  10         32.92         33.75         0.41 o                         
  -5   2  10         50.21         51.23         0.49 o                         
  -4   2  10          3.99          4.28         0.12 o                         
  -3   2  10         36.36         35.62         0.31 o                         
  -2   2  10        146.97        150.84         1.08 o                         
  -1   2  10         91.52         87.93         0.65 o                         
   0   2  10        126.97        133.76         0.92 o                         
   1   2  10         59.61         60.73         0.53 o                         
   2   2  10         37.26         37.66         0.41 o                         
   3   2  10         13.06         13.42         0.28 o                         
   4   2  10        139.79        136.66         1.32 o                         
   5   2  10          6.96          7.41         0.31 o                         
   6   2  10          6.85          6.38         0.42 o                         
  -8   3  10          0.24          0.02         0.27 o                         
  -7   3  10          0.07          0.02         0.20 o                         
  -6   3  10          0.77          0.52         0.18 o                         
  -5   3  10         32.39         30.73         0.35 o                         
  -4   3  10          2.04          2.09         0.12 o                         
  -3   3  10         28.02         28.49         0.25 o                         
  -2   3  10         27.13         26.78         0.32 o                         
  -1   3  10        221.36        221.62         1.78 o                         
   0   3  10          4.69          5.05         0.14 o                         
   1   3  10        151.26        152.10         1.28 o                         
   2   3  10          5.34          5.58         0.30 o                         
   3   3  10         71.53         71.95         0.75 o                         
   4   3  10          6.44          6.09         0.26 o                         
   5   3  10         54.97         54.21         0.66 o                         
   6   3  10          3.19          3.56         0.42 o                         
  -7   4  10          0.00         -0.19         0.26 o                         
  -6   4  10          0.74          0.94         0.20 o                         
  -5   4  10         30.39         30.10         0.40 o                         
  -4   4  10        104.37        108.94         0.92 o                         
  -3   4  10          4.99          6.30         0.25 o                         
  -2   4  10          2.04          1.90         0.13 o                         
  -1   4  10         95.45         97.89         0.86 o                         
   0   4  10        165.69        169.30         1.26 o                         
   1   4  10         13.22         12.79         0.40 o                         
   2   4  10         56.66         59.10         0.73 o                         
   3   4  10          0.28          0.42         0.26 o                         
   4   4  10         17.05         19.10         0.57 o                         
   5   4  10          2.24          1.78         0.36 o                         
  -6   5  10          6.65          5.92         0.32 o                         
  -5   5  10         83.15         84.39         0.83 o                         
  -4   5  10          2.16          2.56         0.21 o                         
  -3   5  10         85.06         81.75         0.82 o                         
  -2   5  10         17.97         17.24         0.34 o                         
  -1   5  10         13.77         12.55         0.30 o                         
   0   5  10          0.26          0.32         0.17 o                         
   1   5  10         52.03         50.33         0.69 o                         
   2   5  10          3.69          3.29         0.35 o                         
   3   5  10          0.34          0.51         0.35 o                         
   4   5  10          0.36          0.38         0.42 o                         
  -4   6  10          3.24          3.21         0.33 o                         
  -3   6  10          0.61          0.88         0.24 o                         
  -2   6  10         14.12         13.58         0.36 o                         
  -1   6  10          2.65          3.09         0.23 o                         
   0   6  10          0.97          1.26         0.23 o                         
   1   6  10         27.52         26.11         0.57 o                         
   2   6  10          4.46          4.72         0.43 o                         
   3   6  10          0.03          0.63         0.76 o                         
  -7   0  11         68.96         66.59         0.99 o                         
  -5   0  11        238.07        238.18         2.48 o                         
  -3   0  11        264.10        263.82         2.36 o                         
  -1   0  11        157.26        144.81         1.69 o                         
   1   0  11         53.78         53.89         0.71 o                         
   3   0  11          9.26          8.49         0.41 o                         
   5   0  11          0.20         -0.13         0.36 o                         
  -8   1  11         12.46         12.13         0.40 o                         
  -7   1  11         21.82         21.06         0.39 o                         
  -6   1  11         93.17         95.59         0.82 o                         
  -5   1  11         23.89         24.33         0.30 o                         
  -4   1  11         38.68         37.71         0.34 o                         
  -3   1  11         33.74         33.56         0.31 o                         
  -2   1  11        120.82        119.76         0.97 o                         
  -1   1  11        341.24        338.97         2.51 o                         
   0   1  11          2.82          2.89         0.11 o                         
   1   1  11          4.37          4.37         0.21 o                         
   2   1  11         11.22         10.79         0.22 o                         
   3   1  11          0.61          0.38         0.14 o                         
   4   1  11          0.38          0.38         0.21 o                         
   5   1  11          3.31          3.46         0.31 o                         
   6   1  11          4.54          4.51         0.41 o                         
  -8   2  11          9.14          8.17         0.41 o                         
  -7   2  11         14.79         15.14         0.37 o                         
  -6   2  11         23.45         22.83         0.37 o                         
  -5   2  11          0.97          1.04         0.13 o                         
  -4   2  11         14.06         14.43         0.25 o                         
  -3   2  11         34.94         36.81         0.35 o                         
  -2   2  11         51.74         51.38         0.46 o                         
  -1   2  11        184.48        191.58         1.39 o                         
   0   2  11        170.48        168.35         1.27 o                         
   1   2  11         83.38         85.46         0.76 o                         
   2   2  11         16.07         15.17         0.28 o                         
   3   2  11        221.19        214.79         1.72 o                         
   4   2  11          2.60          2.65         0.26 o                         
   5   2  11         65.92         64.30         0.92 o                         
   6   2  11         37.16         35.62         0.83 o                         
  -7   3  11          9.71         10.01         0.33 o                         
  -6   3  11          0.55          0.84         0.19 o                         
  -5   3  11          5.96          5.64         0.20 o                         
  -4   3  11         15.89         15.47         0.25 o                         
  -3   3  11         13.80         13.94         0.26 o                         
  -2   3  11         21.21         20.27         0.29 o                         
  -1   3  11         28.97         28.68         0.36 o                         
   0   3  11        183.76        189.45         1.56 o                         
   1   3  11         10.71          9.97         0.24 o                         
   2   3  11        149.28        149.02         1.58 o                         
   3   3  11          7.98          8.18         0.30 o                         
   4   3  11        149.45        149.09         1.38 o                         
   5   3  11          0.13         -0.09         0.39 o                         
  -6   4  11          1.02          0.58         0.24 o                         
  -5   4  11         44.83         46.49         0.53 o                         
  -4   4  11          0.00          0.03         0.15 o                         
  -3   4  11         18.46         19.45         0.31 o                         
  -2   4  11         23.61         23.30         0.35 o                         
  -1   4  11          0.80          0.92         0.13 o                         
   0   4  11         75.38         76.17         0.68 o                         
   1   4  11         87.11         86.82         0.97 o                         
   2   4  11          0.20          0.32         0.25 o                         
   3   4  11          0.18          0.03         0.28 o                         
   4   4  11          3.79          4.43         0.42 o                         
  -5   5  11          2.21          2.75         0.28 o                         
  -4   5  11        112.40        117.45         1.11 o                         
  -3   5  11          0.00          0.07         0.17 o                         
  -2   5  11         19.18         20.54         0.36 o                         
  -1   5  11          9.50          9.50         0.27 o                         
   0   5  11         60.98         61.31         0.71 o                         
   1   5  11          0.50          0.56         0.24 o                         
   2   5  11         10.74          9.75         0.46 o                         
   3   5  11          1.29          1.42         0.47 o                         
  -4   6  11          0.76          0.66         0.29 o                         
  -3   6  11         15.89         14.74         0.84 o                         
  -2   6  11          0.84          1.73         0.24 o                         
  -1   6  11          7.31          7.02         0.29 o                         
   0   6  11          2.42          3.00         0.29 o                         
   1   6  11          2.44          3.24         0.41 o                         
   2   6  11          0.07          0.11         0.38 o                         
  -8   0  12          0.96          0.10         0.48 o                         
  -6   0  12         36.72         38.85         0.62 o                         
  -4   0  12          8.67          9.21         0.26 o                         
  -2   0  12          0.65          0.55         0.17 o                         
   0   0  12         29.16         27.22         0.52 o                         
   2   0  12         33.43         35.51         0.69 o                         
   4   0  12         38.15         38.54         0.99 o                         
  -8   1  12          0.05          0.09         0.29 o                         
  -7   1  12         36.21         36.59         0.52 o                         
  -6   1  12         38.28         38.43         0.47 o                         
  -5   1  12         57.38         58.16         0.55 o                         
  -4   1  12          2.11          2.14         0.12 o                         
  -3   1  12         39.27         39.99         0.43 o                         
  -2   1  12          7.87          7.77         0.18 o                         
  -1   1  12        135.00        137.03         1.16 o                         
   0   1  12          5.25          4.95         0.17 o                         
   1   1  12         35.71         37.64         0.44 o                         
   2   1  12        144.09        144.74         1.26 o                         
   3   1  12         67.75         66.75         0.78 o                         
   4   1  12          4.99          4.81         0.29 o                         
   5   1  12         10.36         11.18         0.44 o                         
  -7   2  12          0.60          0.84         0.22 o                         
  -6   2  12         12.26         11.91         0.30 o                         
  -5   2  12         34.75         34.85         0.43 o                         
  -4   2  12         40.29         37.94         0.40 o                         
  -3   2  12         25.14         24.68         0.34 o                         
  -2   2  12        162.35        163.01         1.39 o                         
  -1   2  12         32.26         30.76         0.43 o                         
   0   2  12         47.39         47.16         0.58 o                         
   1   2  12          5.53          5.93         0.30 o                         
   2   2  12         82.57         80.48         0.92 o                         
   3   2  12          1.60          1.56         0.24 o                         
   4   2  12         53.89         51.69         0.86 o                         
   5   2  12         12.20         12.82         0.56 o                         
  -7   3  12         11.60         11.64         0.34 o                         
  -6   3  12          5.39          6.29         0.24 o                         
  -5   3  12         32.76         32.51         0.43 o                         
  -4   3  12          0.09          0.35         0.16 o                         
  -3   3  12        126.39        129.40         1.18 o                         
  -2   3  12         40.78         40.37         0.55 o                         
  -1   3  12         36.02         37.55         0.49 o                         
   0   3  12         17.13         19.98         0.36 o                         
   1   3  12         60.41         61.55         0.87 o                         
   2   3  12          1.90          1.97         0.31 o                         
   3   3  12         14.80         13.83         0.52 o                         
   4   3  12          3.82          5.12         0.43 o                         
  -6   4  12         22.10         20.11         0.57 o                         
  -5   4  12          6.95          6.30         0.29 o                         
  -4   4  12        152.94        152.57         1.57 o                         
  -3   4  12          8.50          8.30         0.37 o                         
  -2   4  12         12.16         11.77         0.30 o                         
  -1   4  12          1.37          1.08         0.15 o                         
   0   4  12         90.65         89.83         1.00 o                         
   1   4  12         27.00         27.69         0.57 o                         
   2   4  12          9.66         10.19         0.52 o                         
   3   4  12          6.39          6.93         0.43 o                         
   4   4  12          0.21         -0.43         0.43 o                         
  -5   5  12          5.87          5.21         0.44 o                         
  -4   5  12          1.30          1.92         0.31 o                         
  -3   5  12          0.36          0.54         0.28 o                         
  -2   5  12          8.31          7.98         0.34 o                         
  -1   5  12          0.07          0.63         0.25 o                         
   0   5  12          1.29          1.16         0.24 o                         
   1   5  12         20.58         21.66         0.74 o                         
   2   5  12          2.45          2.32         0.60 o                         
   3   5  12          0.24         -0.08         0.48 o                         
  -3   6  12          1.51          0.76         0.37 o                         
  -2   6  12         18.12         17.74         0.69 o                         
  -1   6  12          1.55          0.82         0.55 o                         
   0   6  12          6.55          7.19         0.43 o                         
  -7   0  13         36.67         35.98         0.88 o                         
  -5   0  13         64.28         65.96         0.93 o                         
  -3   0  13         55.86         54.05         0.89 o                         
  -1   0  13          8.31          8.32         0.44 o                         
   1   0  13         10.12          9.64         0.52 o                         
   3   0  13          8.84          8.20         0.46 o                         
   5   0  13         38.59         38.74         1.42 o                         
  -7   1  13         10.19         10.36         0.43 o                         
  -6   1  13         49.62         48.89         0.56 o                         
  -5   1  13         68.89         67.28         0.62 o                         
  -4   1  13          5.91          5.82         0.20 o                         
  -3   1  13          0.52          0.53         0.13 o                         
  -2   1  13         45.72         45.88         0.49 o                         
  -1   1  13         33.18         31.66         0.47 o                         
   0   1  13         51.77         49.98         0.59 o                         
   1   1  13         71.79         71.19         0.78 o                         
   2   1  13         48.45         47.56         0.68 o                         
   3   1  13         29.27         29.55         0.61 o                         
   4   1  13         81.76         79.66         1.04 o                         
   5   1  13          0.97          1.73         0.49 o                         
  -7   2  13         10.40         10.15         0.37 o                         
  -6   2  13          1.98          1.74         0.20 o                         
  -5   2  13         17.09         16.73         0.31 o                         
  -4   2  13          1.88          2.21         0.19 o                         
  -3   2  13        169.87        167.59         1.41 o                         
  -2   2  13         22.27         23.02         0.38 o                         
  -1   2  13         89.02         89.08         0.97 o                         
   0   2  13          2.22          2.48         0.17 o                         
   1   2  13         58.33         57.84         0.82 o                         
   2   2  13         95.57         95.75         1.07 o                         
   3   2  13         48.18         47.09         0.76 o                         
   4   2  13          0.04          0.30         0.39 o                         
  -6   3  13          1.74          1.53         0.22 o                         
  -5   3  13          5.99          6.43         0.28 o                         
  -4   3  13        127.42        129.07         1.29 o                         
  -3   3  13          0.86          1.23         0.20 o                         
  -2   3  13        123.63        126.40         1.27 o                         
  -1   3  13          0.12         -0.04         0.24 o                         
   0   3  13         86.08         84.79         0.99 o                         
   1   3  13         20.15         19.84         0.68 o                         
   2   3  13         59.40         58.77         0.99 o                         
   3   3  13          0.05         -0.02         0.31 o                         
   4   3  13          0.01          0.80         0.47 o                         
  -5   4  13         18.06         18.46         0.83 o                         
  -4   4  13          8.16          8.92         0.37 o                         
  -3   4  13         37.75         37.23         0.65 o                         
  -2   4  13          6.30          5.77         0.23 o                         
  -1   4  13         20.98         20.78         0.43 o                         
   0   4  13          2.85          2.56         0.33 o                         
   1   4  13         95.92        100.08         1.79 o                         
   2   4  13         39.94         41.71         1.01 o                         
   3   4  13          2.22          1.96         0.51 o                         
  -4   5  13          3.35          2.75         0.44 o                         
  -3   5  13          0.02          0.02         0.31 o                         
  -2   5  13          3.94          4.70         0.34 o                         
  -1   5  13          0.47          1.07         0.31 o                         
   0   5  13          1.80          1.52         0.34 o                         
   1   5  13          0.29          1.65         0.80 o                         
  -6   0  14         88.77         88.90         1.34 o                         
  -4   0  14         14.07         12.87         0.56 o                         
  -2   0  14         93.59         93.95         1.59 o                         
   0   0  14        184.37        189.52         2.50 o                         
   2   0  14          8.17          8.65         0.55 o                         
   4   0  14         63.41         61.16         1.64 o                         
  -7   1  14          1.89          2.07         0.31 o                         
  -6   1  14          2.41          2.44         0.22 o                         
  -5   1  14         23.33         22.66         0.37 o                         
  -4   1  14          4.44          5.22         0.26 o                         
  -3   1  14          2.27          2.26         0.18 o                         
  -2   1  14          1.60          2.10         0.30 o                         
  -1   1  14         78.88         77.03         0.86 o                         
   0   1  14          1.18          1.35         0.17 o                         
   1   1  14         10.99         11.32         0.41 o                         
   2   1  14          7.00          7.31         0.39 o                         
   3   1  14         32.26         32.11         0.73 o                         
   4   1  14         15.96         16.02         0.64 o                         
  -6   2  14         11.95         12.10         0.45 o                         
  -5   2  14          0.36          0.63         0.20 o                         
  -4   2  14         73.46         74.19         0.85 o                         
  -3   2  14         14.99         15.54         0.45 o                         
  -2   2  14         66.84         68.65         0.84 o                         
  -1   2  14          2.07          1.88         0.29 o                         
   0   2  14         13.76         13.45         0.51 o                         
   1   2  14          5.31          5.98         0.33 o                         
   2   2  14         57.56         57.66         0.89 o                         
   3   2  14          6.46          5.50         0.44 o                         
   4   2  14          4.05          4.32         0.49 o                         
  -6   3  14          7.74          8.21         0.36 o                         
  -5   3  14         12.37         11.92         0.40 o                         
  -4   3  14          5.78          6.37         0.31 o                         
  -3   3  14         87.54         84.28         1.09 o                         
  -2   3  14          6.68          6.73         0.33 o                         
  -1   3  14          1.79          1.93         0.29 o                         
   0   3  14         26.75         26.47         0.57 o                         
   1   3  14         53.65         53.51         0.98 o                         
   2   3  14         10.47         11.64         0.80 o                         
   3   3  14         11.70         11.88         0.77 o                         
  -5   4  14          0.48          0.91         0.51 o                         
  -4   4  14          4.90          5.37         0.64 o                         
  -3   4  14          1.43          1.68         0.40 o                         
  -2   4  14          0.26         -0.15         0.33 o                         
  -1   4  14          1.45          1.84         0.37 o                         
   0   4  14          6.95          7.21         0.42 o                         
   1   4  14          1.35          1.18         0.47 o                         
   2   4  14          5.10          5.57         0.60 o                         
  -2   5  14         12.17         13.25         0.52 o                         
  -1   5  14         26.10         26.66         0.77 o                         
   0   5  14          5.03          4.35         0.61 o                         
  -5   0  15          7.96          8.68         0.55 o                         
  -3   0  15          6.00          6.44         0.52 o                         
  -1   0  15        246.56        245.77         3.14 o                         
   1   0  15         77.59         79.07         1.50 o                         
   3   0  15        129.95        125.75         2.17 o                         
  -6   1  15         20.73         21.59         0.58 o                         
  -5   1  15         12.38         12.91         0.59 o                         
  -4   1  15          8.67          8.53         0.35 o                         
  -3   1  15         33.27         32.36         0.51 o                         
  -2   1  15         28.58         29.16         0.72 o                         
  -1   1  15         47.05         44.34         0.69 o                         
   0   1  15         58.64         60.93         0.88 o                         
   1   1  15         23.61         24.34         0.67 o                         
   2   1  15         14.08         13.65         0.55 o                         
   3   1  15          1.12          1.36         0.41 o                         
  -5   2  15         35.38         35.58         0.82 o                         
  -4   2  15          1.11          1.24         0.23 o                         
  -3   2  15         83.56         83.50         1.28 o                         
  -2   2  15         19.83         20.59         0.56 o                         
  -1   2  15          3.52          3.14         0.36 o                         
   0   2  15          0.16         -0.06         0.29 o                         
   1   2  15         17.33         17.29         0.63 o                         
   2   2  15          0.00          0.28         0.38 o                         
   3   2  15          5.60          6.03         0.87 o                         
  -5   3  15          0.17          0.27         0.29 o                         
  -4   3  15         64.57         65.56         1.49 o                         
  -3   3  15          2.98          2.79         0.38 o                         
  -2   3  15         14.02         14.25         0.57 o                         
  -1   3  15          2.69          2.62         0.38 o                         
   0   3  15          0.23          0.24         0.35 o                         
   1   3  15          5.81          5.14         0.52 o                         
   2   3  15          7.26          6.36         0.62 o                         
  -3   4  15         20.69         21.35         0.86 o                         
  -2   4  15         17.83         18.44         0.87 o                         
  -1   4  15          3.99          3.75         0.48 o                         
   0   4  15         17.61         18.53         0.76 o                         
  -4   0  16          1.87          2.06         0.39 o                         
  -2   0  16         14.17         14.51         0.83 o                         
   0   0  16         40.91         41.13         1.05 o                         
   2   0  16          0.02          0.53         0.55 o                         
  -5   1  16         52.13         53.93         1.44 o                         
  -4   1  16          2.81          2.83         0.32 o                         
  -3   1  16         21.74         23.61         0.77 o                         
  -2   1  16          0.52          0.10         0.33 o                         
  -1   1  16         76.59         78.58         1.12 o                         
   0   1  16          3.36          3.76         0.38 o                         
   1   1  16         21.99         21.09         0.73 o                         
   2   1  16          0.01          0.39         0.41 o                         
  -4   2  16         29.31         27.25         0.88 o                         
  -3   2  16          1.16          0.66         0.43 o                         
  -2   2  16          6.07          5.35         0.43 o                         
  -1   2  16          1.38          1.13         0.36 o                         
   0   2  16          5.87          5.44         0.46 o                         
   1   2  16          7.36          7.90         0.57 o                         
  -3   3  16         26.65         26.08         1.05 o                         
  -2   3  16          1.87          1.30         1.03 o                         
  -1   3  16          0.01          0.20         0.46 o                         
   0   3  16          5.12          4.93         0.48 o                         
  -3   0  17         46.85         46.19         2.09 o                         
  -1   0  17        131.21        131.22         4.17 o                         
   1   0  17          5.02          4.97         0.69 o                         
  -4   1  17         26.09         25.63         0.84 o                         
  -3   1  17          7.46          8.41         0.75 o                         
  -2   1  17         28.25         28.90         0.93 o                         
  -1   1  17          0.14          0.00         0.40 o                         
   0   1  17         46.70         48.06         1.04 o                         
  -3   2  17          3.52          3.41         0.66 o                         
  -2   2  17          4.41          3.55         0.59 o                         
  -1   2  17          0.27          0.68         0.43 o                         
                                                                                
